# Supplementary material for: Syntheses and crystal structures of three tri­phenyl­sulfonium salts of manganese(II), iron(III) and cobalt(II)
Source: Acta Crystallogr E Crystallogr Commun. 2025 Jul 31;81(Pt 8):770–5. doi: 10.1107/S2056989025006668 (PMC12326499; doi:10.1107/S2056989025006668)
Supplement: Supplementary file 1 [file e-81-00770-sup1.cif]

##############################################################################
#                                                                            #
# This CIF contains the data in a paper accepted for publication in          #
# Acta Crystallographica Section E. It conforms to the requirements of       #
# Notes for Authors for Acta Crystallographica Section E, and has been       #
# peer reviewed under the auspices of the IUCr Commission on Journals.       #
#                                                                            #
# Full details of the Crystallographic Information File format               #
# are given in the paper "The Crystallographic Information File (CIF):       #
# a New Standard Archive File for Crystallography" by S. R. Hall, F. H.      #
# Allen and I. D. Brown [Acta Cryst. (1991), A47, 655-685].                  #
#                                                                            #
# The current version of the core CIF dictionary is obtainable from          #
# ftp://ftp.iucr.org/pub/cif_core.dic.                                       #
#                                                                            #
# Software is freely available for graphical display of the structure(s)     #
# in this CIF. For information consult the CIF software page                 #
# http://www.iucr.org/resources/cif/software.                                #
#                                                                            #
# This file may be used for bona fide research purposes within the           #
# scientific community so long as proper attribution is given to the journal # 
# article from which it was obtained.                                        #
#                                                                            #
##############################################################################
data_I
_audit_creation_method
;
Olex2 1.5
(compiled 2025.02.27 svn.r83f5de26 for OlexSys, GUI svn.r7172)
;
_journal_date_recd_electronic     2025-07-01
_journal_date_accepted     2025-07-24
_journal_name_full     'Acta Crystallographica, Section E'
_journal_year     2025
_journal_volume     81
_journal_issue      1
_journal_page_first     0
_journal_page_last     0
_journal_paper_category     GM
_journal_paper_doi     10.1107/S2056989025006668
_journal_coeditor_code     NY2014
_publ_contact_author_name     'Will E. Lynch'
_publ_contact_author_address
;
Center for Advanced Materials Science
Department of Biochemistry, Chemistry and Physics
Georgia Southern University
11935 Abercorn Street
Savannah, Georgia 31419
USA
;
_publ_contact_author_email     'wlynch@georgiasouthern.edu'
_publ_contact_author_fax     ?
_publ_contact_author_phone     ?
_publ_section_title
;
Syntheses and crystal structures of three triphenylsulfonium salts of
manganese(II), iron(III) and cobalt(II)
;
_publ_section_title_footnote     .
loop_
    _publ_author_name
    _publ_author_footnote
    _publ_author_address
    'Callaway, Waylan' .
;
Center for Advanced Materials Science
Department of Biochemistry, Chemistry and Physics
Georgia Southern University
11935 Abercorn Street
Savannah, Georgia 31419
USA
;
    'Elterman, Matthew' .
;
Center for Advanced Materials Science
Department of Biochemistry, Chemistry and Physics
Georgia Southern University
11935 Abercorn Street
Savannah, Georgia 31419
USA
;
    'Krasilnikov, Nikita' .
;
Center for Advanced Materials Science
Department of Biochemistry, Chemistry and Physics
Georgia Southern University
11935 Abercorn Street
Savannah, Georgia 31419
USA
;
    'Roberts, Gavin' .
;
Center for Advanced Materials Science
Department of Biochemistry, Chemistry and Physics
Georgia Southern University
11935 Abercorn Street
Savannah, Georgia 31419
USA
;
    'Rutan, Davis' .
;
Center for Advanced Materials Science
Department of Biochemistry, Chemistry and Physics
Georgia Southern University
11935 Abercorn Street
Savannah, Georgia 31419
USA
;
    'Spencer, Ty' .
;
Center for Advanced Materials Science
Department of Biochemistry, Chemistry and Physics
Georgia Southern University
11935 Abercorn Street
Savannah, Georgia 31419
USA
;
    'Padgett, Clifford W.' .
;
Center for Advanced Materials Science
Department of Biochemistry, Chemistry and Physics
Georgia Southern University
11935 Abercorn Street
Savannah, Georgia 31419
USA
;
    'Lynch, Will E.' .
;
Center for Advanced Materials Science
Department of Biochemistry, Chemistry and Physics
Georgia Southern University
11935 Abercorn Street
Savannah, Georgia 31419
USA
;
_publ_section_synopsis
;
The crystal structures of three salts of the triphenylsulfonium cation,
C~18~H~15~S^+^, namely bis(triphenylsulfonium) tetrachloridomanganate(II),
triphenylsulfonium tetrachloridoferrate(III) and bis(triphenylsulfonium)
tetrachloridocobaltate(II) are reported.
;
_chemical_name_systematic
;
Bis(triphenylsulfonium) tetrachloridomanganate(II)
;
_chemical_name_common     ?
_chemical_formula_moiety     '2(C18 H15 S -), Cl4 Mn 2+'
_chemical_formula_sum     'C36 H30 Cl4 Mn S2'
_chemical_formula_iupac     '(C18 H15 S)2 [Mn Cl4]'
_chemical_formula_weight     723.46
_chemical_melting_point     ?
_space_group_crystal_system     monoclinic
_space_group_name_H-M_alt     'P 1 21/n 1'
_space_group_name_Hall     '-P 2yn'
loop_
    _space_group_symop_operation_xyz
    'x, y, z'
    '-x+1/2, y+1/2, -z+1/2'
    '-x, -y, -z'
    'x-1/2, -y-1/2, z-1/2'
_cell_length_a     9.3550(4)
_cell_length_b     17.7628(8)
_cell_length_c     21.3952(9)
_cell_angle_alpha     90
_cell_angle_beta     99.465(4)
_cell_angle_gamma     90
_cell_volume     3506.9(3)
_cell_formula_units_Z     4
_cell_measurement_reflns_used     10821
_cell_measurement_theta_min     3.2380
_cell_measurement_theta_max     69.7080
_cell_measurement_temperature     297.27(10)
_exptl_crystal_description     block
_exptl_crystal_colour     'clear colourless'
_exptl_crystal_size_max     0.215
_exptl_crystal_size_mid     0.143
_exptl_crystal_size_min     0.063
_exptl_crystal_density_diffrn     1.370
_exptl_crystal_density_meas     ?
_exptl_crystal_density_method     ?
_exptl_crystal_F_000     1484
_exptl_absorpt_coefficient_mu     7.158
_exptl_absorpt_correction_type     multi-scan
_exptl_absorpt_process_details
;
(CrysAlisPro; Rigaku OD, 2023)
;
_exptl_absorpt_correction_T_min     0.43351
_exptl_absorpt_correction_T_max     1.00000
_diffrn_ambient_temperature     297.27(10)
_diffrn_source     'micro-focus sealed X-ray tube'
_diffrn_radiation_type     'Cu K\a'
_diffrn_radiation_wavelength     1.54184
_diffrn_radiation_monochromator     mirror
_diffrn_measurement_device_type
                         'XtaLAB Synergy, Single source at home/near, HyPix3000'
_diffrn_measurement_device     'four-circle diffractometer'
_diffrn_measurement_method     '\w scans'
_diffrn_detector     'Hybrid Pixel Array Detector'
_diffrn_detector_area_resol_mean     10.0000
_diffrn_reflns_number     19726
_diffrn_reflns_av_R_equivalents     0.0399
_diffrn_reflns_av_unetI/netI     0.0438
_diffrn_reflns_theta_min     3.252
_diffrn_reflns_theta_max     71.425
_diffrn_reflns_theta_full     67.684
_diffrn_measured_fraction_theta_max     0.954
_diffrn_measured_fraction_theta_full     0.992
_diffrn_reflns_limit_h_min     -11
_diffrn_reflns_limit_h_max     11
_diffrn_reflns_limit_k_min     -15
_diffrn_reflns_limit_k_max     21
_diffrn_reflns_limit_l_min     -26
_diffrn_reflns_limit_l_max     25
_diffrn_radiation_probe     x-ray
_refine_special_details     ?
_reflns_number_total     6526
_reflns_number_gt     5354
_reflns_threshold_expression     'I > 2\s(I)'
_refine_ls_structure_factor_coef     Fsqd
_refine_ls_matrix_type     full
_refine_ls_R_factor_all     0.0704
_refine_ls_R_factor_gt     0.0568
_refine_ls_wR_factor_gt     0.1646
_refine_ls_wR_factor_ref     0.1703
_refine_ls_goodness_of_fit_ref     1.061
_refine_ls_restrained_S_all     1.061
_refine_ls_number_reflns     6526
_refine_ls_number_parameters     389
_refine_ls_number_restraints     0
_refine_ls_hydrogen_treatment     constr
_refine_ls_weighting_scheme     calc
_refine_ls_weighting_details
              'w=1/[\s^2^(Fo^2^)+(0.0570P)^2^+8.8484P] where P=(Fo^2^+2Fc^2^)/3'
_atom_sites_solution_hydrogens     geom
_atom_sites_solution_primary     dual
_atom_sites_solution_secondary     ?
_refine_ls_shift/su_max     0.001
_refine_ls_shift/su_mean     0.000
_refine_diff_density_max     0.668
_refine_diff_density_min     -0.266
_refine_ls_extinction_method
;
SHELXL-2018/3 (Sheldrick 2015b)
;
_refine_ls_extinction_coef     0.00044(9)
_refine_ls_extinction_expression
                                  'Fc^*^=kFc[1+0.001xFc^2^\l^3^/sin(2\q)]^-1/4^'
loop_
    _atom_type_symbol
    _atom_type_description
    _atom_type_scat_dispersion_real
    _atom_type_scat_dispersion_imag
    _atom_type_scat_source
    'C' 'C' 0.0181 0.0091
                         'International Tables Vol C Tables 4.2.6.8 and 6.1.1.4'
    'H' 'H' 0.0000 0.0000
                         'International Tables Vol C Tables 4.2.6.8 and 6.1.1.4'
    'Cl' 'Cl' 0.3639 0.7018
                         'International Tables Vol C Tables 4.2.6.8 and 6.1.1.4'
    'Mn' 'Mn' -0.5299 2.8052
                         'International Tables Vol C Tables 4.2.6.8 and 6.1.1.4'
    'S' 'S' 0.3331 0.5567
                         'International Tables Vol C Tables 4.2.6.8 and 6.1.1.4'
_computing_data_collection
;
CrysAlisPro 1.171.42.84a (Rigaku OD, 2023)
;
_computing_cell_refinement
;
CrysAlisPro 1.171.42.84a (Rigaku OD, 2023)
;
_computing_data_reduction
;
CrysAlisPro 1.171.42.84a (Rigaku OD, 2023)
;
_computing_structure_solution
;
SHELXT  (Sheldrick, 2015a)
;
_computing_structure_refinement
;
SHELXL 2018/3 (Sheldrick, 2015b)
;
_computing_molecular_graphics
;
Olex2 1.5 (Dolomanov <i>et al.</i>,  2009)
;
_computing_publication_material
;
Olex2 1.5 (Dolomanov <i>et al.</i>,  2009)
;
loop_
    _atom_site_type_symbol
    _atom_site_label
    _atom_site_fract_x
    _atom_site_fract_y
    _atom_site_fract_z
    _atom_site_U_iso_or_equiv
    _atom_site_adp_type
    _atom_site_calc_flag
    _atom_site_occupancy
    _atom_site_disorder_assembly
    _atom_site_disorder_group
    C C1 0.3691(5) 0.3639(3) 0.4982(2) 0.0491(11) Uani d 1 . .
    Cl Cl1 0.58908(16) 0.10720(9) 0.61299(7) 0.0751(4) Uani d 1 . .
    Mn Mn1 0.45825(8) 0.19317(4) 0.66447(3) 0.0447(2) Uani d 1 . .
    S S1 0.45857(12) 0.27483(6) 0.50262(5) 0.0443(3) Uani d 1 . .
    C C2 0.2801(6) 0.3751(3) 0.5426(3) 0.0629(13) Uani d 1 . .
    H H2 0.269284 0.337695 0.571899 0.075 Uiso calc 1 . .
    Cl Cl2 0.56721(16) 0.31339(7) 0.66503(6) 0.0666(4) Uani d 1 . .
    S S2 0.74651(13) -0.01144(7) 0.31301(5) 0.0490(3) Uani d 1 . .
    C C3 0.2071(7) 0.4428(4) 0.5429(3) 0.0827(18) Uani d 1 . .
    H H3 0.144658 0.450821 0.571895 0.099 Uiso calc 1 . .
    Cl Cl3 0.45788(18) 0.15745(8) 0.77075(6) 0.0720(4) Uani d 1 . .
    C C4 0.2271(8) 0.4987(3) 0.5000(3) 0.0830(19) Uani d 1 . .
    H H4 0.178356 0.544252 0.500449 0.100 Uiso calc 1 . .
    Cl Cl4 0.22288(13) 0.19429(8) 0.60244(6) 0.0624(3) Uani d 1 . .
    C C5 0.3173(9) 0.4873(4) 0.4576(3) 0.091(2) Uani d 1 . .
    H H5 0.330627 0.525401 0.429279 0.110 Uiso calc 1 . .
    C C6 0.3901(7) 0.4195(3) 0.4557(3) 0.0730(16) Uani d 1 . .
    H H6 0.451783 0.411762 0.426356 0.088 Uiso calc 1 . .
    C C7 0.3708(5) 0.2212(3) 0.4363(2) 0.0459(10) Uani d 1 . .
    C C8 0.2774(6) 0.2513(3) 0.3862(2) 0.0606(13) Uani d 1 . .
    H H8 0.248756 0.301460 0.386321 0.073 Uiso calc 1 . .
    C C9 0.2275(7) 0.2047(4) 0.3356(3) 0.0724(16) Uani d 1 . .
    H H9 0.165640 0.223909 0.300750 0.087 Uiso calc 1 . .
    C C10 0.2678(7) 0.1314(4) 0.3361(3) 0.0721(16) Uani d 1 . .
    H H10 0.234321 0.101232 0.301265 0.087 Uiso calc 1 . .
    C C11 0.3570(7) 0.1008(3) 0.3872(3) 0.0723(16) Uani d 1 . .
    H H11 0.381939 0.050105 0.387213 0.087 Uiso calc 1 . .
    C C12 0.4099(6) 0.1461(3) 0.4389(3) 0.0605(13) Uani d 1 . .
    H H12 0.469823 0.126436 0.474076 0.073 Uiso calc 1 . .
    C C13 0.6326(5) 0.2907(3) 0.4809(2) 0.0496(11) Uani d 1 . .
    C C14 0.6493(7) 0.3010(4) 0.4189(3) 0.0763(17) Uani d 1 . .
    H H14 0.569577 0.302174 0.386573 0.092 Uiso calc 1 . .
    C C15 0.7902(8) 0.3095(4) 0.4059(3) 0.090(2) Uani d 1 . .
    H H15 0.805264 0.317040 0.364413 0.108 Uiso calc 1 . .
    C C16 0.9061(7) 0.3068(4) 0.4543(4) 0.088(2) Uani d 1 . .
    H H16 0.999402 0.312539 0.445261 0.106 Uiso calc 1 . .
    C C17 0.8869(6) 0.2960(3) 0.5148(4) 0.0741(17) Uani d 1 . .
    H H17 0.966709 0.293893 0.547051 0.089 Uiso calc 1 . .
    C C18 0.7496(5) 0.2880(3) 0.5290(3) 0.0573(12) Uani d 1 . .
    H H18 0.736014 0.280793 0.570647 0.069 Uiso calc 1 . .
    C C19 0.8985(5) -0.0307(3) 0.2744(2) 0.0522(11) Uani d 1 . .
    C C20 0.9769(6) -0.0944(4) 0.2943(3) 0.0717(16) Uani d 1 . .
    H H20 0.949863 -0.124624 0.325873 0.086 Uiso calc 1 . .
    C C21 1.0954(7) -0.1130(4) 0.2670(3) 0.0785(17) Uani d 1 . .
    H H21 1.147716 -0.156419 0.279582 0.094 Uiso calc 1 . .
    C C22 1.1364(7) -0.0675(4) 0.2214(3) 0.0791(18) Uani d 1 . .
    H H22 1.216963 -0.079843 0.203135 0.095 Uiso calc 1 . .
    C C23 1.0599(9) -0.0048(4) 0.2031(3) 0.096(2) Uani d 1 . .
    H H23 1.089420 0.026129 0.172535 0.115 Uiso calc 1 . .
    C C24 0.9367(8) 0.0148(3) 0.2289(3) 0.0799(19) Uani d 1 . .
    H H24 0.883029 0.057526 0.215287 0.096 Uiso calc 1 . .
    C C25 0.8234(5) 0.0300(3) 0.3869(2) 0.0482(10) Uani d 1 . .
    C C26 0.7434(6) 0.0199(3) 0.4347(3) 0.0607(13) Uani d 1 . .
    H H26 0.659308 -0.008959 0.428363 0.073 Uiso calc 1 . .
    C C27 0.7915(7) 0.0540(4) 0.4923(3) 0.0746(17) Uani d 1 . .
    H H27 0.738411 0.049102 0.525235 0.089 Uiso calc 1 . .
    C C28 0.9181(7) 0.0951(3) 0.5013(3) 0.0721(16) Uani d 1 . .
    H H28 0.949294 0.118201 0.540134 0.087 Uiso calc 1 . .
    C C29 0.9975(7) 0.1024(3) 0.4542(3) 0.0701(15) Uani d 1 . .
    H H29 1.083797 0.129394 0.461110 0.084 Uiso calc 1 . .
    C C30 0.9502(6) 0.0694(3) 0.3953(3) 0.0622(13) Uani d 1 . .
    H H30 1.003870 0.074123 0.362615 0.075 Uiso calc 1 . .
    C C31 0.6536(5) 0.0650(3) 0.2697(2) 0.0532(11) Uani d 1 . .
    C C32 0.5290(7) 0.0468(4) 0.2296(3) 0.0776(18) Uani d 1 . .
    H H32 0.498171 -0.002946 0.225291 0.093 Uiso calc 1 . .
    C C33 0.4488(8) 0.1037(4) 0.1954(4) 0.094(2) Uani d 1 . .
    H H33 0.362919 0.092471 0.168451 0.113 Uiso calc 1 . .
    C C34 0.4978(8) 0.1765(4) 0.2017(3) 0.0822(19) Uani d 1 . .
    H H34 0.445876 0.214552 0.178165 0.099 Uiso calc 1 . .
    C C35 0.6210(9) 0.1937(4) 0.2419(3) 0.088(2) Uani d 1 . .
    H H35 0.652164 0.243412 0.245823 0.106 Uiso calc 1 . .
    C C36 0.7011(7) 0.1383(3) 0.2770(3) 0.0763(17) Uani d 1 . .
    H H36 0.785015 0.150257 0.304957 0.092 Uiso calc 1 . .
loop_
    _atom_site_aniso_label
    _atom_site_aniso_U_11
    _atom_site_aniso_U_22
    _atom_site_aniso_U_33
    _atom_site_aniso_U_12
    _atom_site_aniso_U_13
    _atom_site_aniso_U_23
    C1 0.049(3) 0.047(2) 0.049(2) 0.001(2) 0.002(2) -0.003(2)
    Cl1 0.0742(9) 0.0779(9) 0.0744(9) 0.0204(7) 0.0161(7) -0.0235(7)
    Mn1 0.0469(4) 0.0461(4) 0.0411(4) -0.0019(3) 0.0072(3) -0.0074(3)
    S1 0.0447(6) 0.0470(6) 0.0407(5) 0.0025(5) 0.0056(4) 0.0009(4)
    C2 0.061(3) 0.055(3) 0.075(3) 0.007(3) 0.016(3) 0.002(3)
    Cl2 0.0798(9) 0.0591(7) 0.0582(7) -0.0221(7) 0.0031(6) -0.0099(6)
    S2 0.0494(6) 0.0482(6) 0.0473(6) -0.0065(5) 0.0020(5) -0.0016(5)
    C3 0.081(4) 0.071(4) 0.100(5) 0.021(3) 0.027(4) -0.006(4)
    Cl3 0.1020(11) 0.0715(8) 0.0456(6) -0.0151(8) 0.0212(7) -0.0051(6)
    C4 0.093(5) 0.051(3) 0.103(5) 0.014(3) 0.009(4) -0.001(3)
    Cl4 0.0473(6) 0.0660(8) 0.0703(8) -0.0069(6) -0.0012(6) 0.0034(6)
    C5 0.130(6) 0.057(4) 0.085(5) 0.014(4) 0.011(4) 0.013(3)
    C6 0.095(5) 0.061(3) 0.066(3) 0.011(3) 0.019(3) 0.009(3)
    C7 0.046(2) 0.047(2) 0.043(2) -0.001(2) 0.0038(19) -0.0022(19)
    C8 0.063(3) 0.061(3) 0.055(3) 0.006(3) 0.000(2) 0.006(2)
    C9 0.073(4) 0.086(4) 0.051(3) 0.004(3) -0.009(3) 0.000(3)
    C10 0.069(4) 0.086(4) 0.060(3) -0.012(3) 0.008(3) -0.025(3)
    C11 0.073(4) 0.058(3) 0.084(4) 0.004(3) 0.008(3) -0.018(3)
    C12 0.057(3) 0.054(3) 0.065(3) 0.013(2) -0.006(2) -0.002(2)
    C13 0.051(3) 0.049(2) 0.052(3) -0.004(2) 0.014(2) -0.008(2)
    C14 0.071(4) 0.102(5) 0.059(3) -0.017(3) 0.022(3) -0.009(3)
    C15 0.083(5) 0.118(6) 0.081(4) -0.019(4) 0.047(4) -0.020(4)
    C16 0.065(4) 0.074(4) 0.137(7) -0.009(3) 0.050(5) -0.022(4)
    C17 0.048(3) 0.068(4) 0.105(5) 0.000(3) 0.010(3) 0.006(3)
    C18 0.049(3) 0.054(3) 0.069(3) 0.004(2) 0.011(2) 0.005(2)
    C19 0.056(3) 0.050(3) 0.049(3) -0.006(2) 0.002(2) -0.007(2)
    C20 0.064(3) 0.081(4) 0.073(4) 0.009(3) 0.020(3) 0.018(3)
    C21 0.058(3) 0.090(4) 0.087(4) 0.009(3) 0.012(3) 0.007(4)
    C22 0.076(4) 0.079(4) 0.090(4) -0.014(3) 0.035(3) -0.027(4)
    C23 0.139(7) 0.070(4) 0.095(5) 0.001(4) 0.069(5) 0.006(4)
    C24 0.113(5) 0.062(3) 0.076(4) 0.008(3) 0.047(4) 0.009(3)
    C25 0.048(3) 0.050(2) 0.045(2) 0.001(2) 0.0027(19) -0.005(2)
    C26 0.052(3) 0.071(3) 0.061(3) 0.006(3) 0.012(2) -0.002(3)
    C27 0.082(4) 0.091(4) 0.053(3) 0.016(4) 0.019(3) -0.011(3)
    C28 0.087(4) 0.067(3) 0.055(3) 0.013(3) -0.007(3) -0.019(3)
    C29 0.068(4) 0.064(3) 0.072(4) -0.012(3) -0.009(3) -0.011(3)
    C30 0.059(3) 0.072(3) 0.056(3) -0.013(3) 0.008(2) -0.006(3)
    C31 0.049(3) 0.055(3) 0.052(3) -0.003(2) -0.001(2) 0.001(2)
    C32 0.071(4) 0.066(4) 0.083(4) -0.007(3) -0.023(3) 0.003(3)
    C33 0.079(4) 0.088(5) 0.098(5) 0.001(4) -0.034(4) 0.006(4)
    C34 0.086(5) 0.075(4) 0.078(4) 0.015(4) -0.008(4) 0.016(3)
    C35 0.109(6) 0.056(3) 0.092(5) 0.005(4) -0.006(4) 0.014(3)
    C36 0.076(4) 0.059(3) 0.083(4) -0.003(3) -0.019(3) 0.005(3)
_geom_special_details
;
 All esds (except the esd in the dihedral angle between two l.s. planes)
 are estimated using the full covariance matrix.  The cell esds are taken
 into account individually in the estimation of esds in distances, angles
 and torsion angles; correlations between esds in cell parameters are only
 used when they are defined by crystal symmetry.  An approximate (isotropic)
 treatment of cell esds is used for estimating esds involving l.s. planes.
;
loop_
    _geom_bond_atom_site_label_1
    _geom_bond_atom_site_label_2
    _geom_bond_site_symmetry_2
    _geom_bond_distance
    _geom_bond_publ_flag
    C1 S1 . 1.785(5) ?
    C1 C2 . 1.376(7) ?
    C1 C6 . 1.378(7) ?
    Cl1 Mn1 . 2.3421(14) ?
    Mn1 Cl2 . 2.3655(14) ?
    Mn1 Cl3 . 2.3613(14) ?
    Mn1 Cl4 . 2.3768(14) ?
    S1 C7 . 1.793(5) ?
    S1 C13 . 1.788(5) ?
    C2 H2 . 0.9300 ?
    C2 C3 . 1.385(8) ?
    S2 C19 . 1.791(5) ?
    S2 C25 . 1.785(5) ?
    S2 C31 . 1.787(5) ?
    C3 H3 . 0.9300 ?
    C3 C4 . 1.385(9) ?
    C4 H4 . 0.9300 ?
    C4 C5 . 1.353(10) ?
    C5 H5 . 0.9300 ?
    C5 C6 . 1.387(9) ?
    C6 H6 . 0.9300 ?
    C7 C8 . 1.376(7) ?
    C7 C12 . 1.381(7) ?
    C8 H8 . 0.9300 ?
    C8 C9 . 1.381(8) ?
    C9 H9 . 0.9300 ?
    C9 C10 . 1.356(9) ?
    C10 H10 . 0.9300 ?
    C10 C11 . 1.373(8) ?
    C11 H11 . 0.9300 ?
    C11 C12 . 1.391(7) ?
    C12 H12 . 0.9300 ?
    C13 C14 . 1.373(7) ?
    C13 C18 . 1.374(7) ?
    C14 H14 . 0.9300 ?
    C14 C15 . 1.400(9) ?
    C15 H15 . 0.9300 ?
    C15 C16 . 1.371(10) ?
    C16 H16 . 0.9300 ?
    C16 C17 . 1.351(10) ?
    C17 H17 . 0.9300 ?
    C17 C18 . 1.374(8) ?
    C18 H18 . 0.9300 ?
    C19 C20 . 1.377(8) ?
    C19 C24 . 1.358(7) ?
    C20 H20 . 0.9300 ?
    C20 C21 . 1.375(8) ?
    C21 H21 . 0.9300 ?
    C21 C22 . 1.370(9) ?
    C22 H22 . 0.9300 ?
    C22 C23 . 1.346(10) ?
    C23 H23 . 0.9300 ?
    C23 C24 . 1.401(9) ?
    C24 H24 . 0.9300 ?
    C25 C26 . 1.374(7) ?
    C25 C30 . 1.363(7) ?
    C26 H26 . 0.9300 ?
    C26 C27 . 1.381(8) ?
    C27 H27 . 0.9300 ?
    C27 C28 . 1.378(9) ?
    C28 H28 . 0.9300 ?
    C28 C29 . 1.352(9) ?
    C29 H29 . 0.9300 ?
    C29 C30 . 1.393(7) ?
    C30 H30 . 0.9300 ?
    C31 C32 . 1.367(7) ?
    C31 C36 . 1.375(8) ?
    C32 H32 . 0.9300 ?
    C32 C33 . 1.393(9) ?
    C33 H33 . 0.9300 ?
    C33 C34 . 1.371(9) ?
    C34 H34 . 0.9300 ?
    C34 C35 . 1.354(9) ?
    C35 H35 . 0.9300 ?
    C35 C36 . 1.382(8) ?
    C36 H36 . 0.9300 ?
loop_
    _geom_angle_atom_site_label_1
    _geom_angle_atom_site_label_2
    _geom_angle_atom_site_label_3
    _geom_angle_site_symmetry_1
    _geom_angle_site_symmetry_3
    _geom_angle
    _geom_angle_publ_flag
    C2 C1 S1 . . 115.0(4) ?
    C2 C1 C6 . . 121.3(5) ?
    C6 C1 S1 . . 123.6(4) ?
    Cl1 Mn1 Cl2 . . 109.44(6) ?
    Cl1 Mn1 Cl3 . . 111.18(6) ?
    Cl1 Mn1 Cl4 . . 104.52(6) ?
    Cl2 Mn1 Cl4 . . 110.74(6) ?
    Cl3 Mn1 Cl2 . . 107.85(5) ?
    Cl3 Mn1 Cl4 . . 113.08(6) ?
    C1 S1 C7 . . 106.2(2) ?
    C1 S1 C13 . . 106.6(2) ?
    C13 S1 C7 . . 101.3(2) ?
    C1 C2 H2 . . 120.5 ?
    C1 C2 C3 . . 118.9(5) ?
    C3 C2 H2 . . 120.5 ?
    C25 S2 C19 . . 104.7(2) ?
    C25 S2 C31 . . 103.7(2) ?
    C31 S2 C19 . . 105.2(2) ?
    C2 C3 H3 . . 120.0 ?
    C4 C3 C2 . . 119.9(6) ?
    C4 C3 H3 . . 120.0 ?
    C3 C4 H4 . . 119.8 ?
    C5 C4 C3 . . 120.3(6) ?
    C5 C4 H4 . . 119.8 ?
    C4 C5 H5 . . 119.6 ?
    C4 C5 C6 . . 120.8(6) ?
    C6 C5 H5 . . 119.6 ?
    C1 C6 C5 . . 118.6(6) ?
    C1 C6 H6 . . 120.7 ?
    C5 C6 H6 . . 120.7 ?
    C8 C7 S1 . . 124.0(4) ?
    C8 C7 C12 . . 122.5(5) ?
    C12 C7 S1 . . 113.4(4) ?
    C7 C8 H8 . . 121.1 ?
    C7 C8 C9 . . 117.8(5) ?
    C9 C8 H8 . . 121.1 ?
    C8 C9 H9 . . 119.6 ?
    C10 C9 C8 . . 120.8(5) ?
    C10 C9 H9 . . 119.6 ?
    C9 C10 H10 . . 119.4 ?
    C9 C10 C11 . . 121.3(5) ?
    C11 C10 H10 . . 119.4 ?
    C10 C11 H11 . . 120.2 ?
    C10 C11 C12 . . 119.6(5) ?
    C12 C11 H11 . . 120.2 ?
    C7 C12 C11 . . 118.0(5) ?
    C7 C12 H12 . . 121.0 ?
    C11 C12 H12 . . 121.0 ?
    C14 C13 S1 . . 121.7(4) ?
    C14 C13 C18 . . 121.7(5) ?
    C18 C13 S1 . . 116.5(4) ?
    C13 C14 H14 . . 121.1 ?
    C13 C14 C15 . . 117.8(6) ?
    C15 C14 H14 . . 121.1 ?
    C14 C15 H15 . . 120.0 ?
    C16 C15 C14 . . 119.9(6) ?
    C16 C15 H15 . . 120.0 ?
    C15 C16 H16 . . 119.5 ?
    C17 C16 C15 . . 121.1(6) ?
    C17 C16 H16 . . 119.5 ?
    C16 C17 H17 . . 119.9 ?
    C16 C17 C18 . . 120.2(6) ?
    C18 C17 H17 . . 119.9 ?
    C13 C18 H18 . . 120.3 ?
    C17 C18 C13 . . 119.3(5) ?
    C17 C18 H18 . . 120.3 ?
    C20 C19 S2 . . 115.9(4) ?
    C24 C19 S2 . . 122.7(4) ?
    C24 C19 C20 . . 121.4(5) ?
    C19 C20 H20 . . 120.3 ?
    C21 C20 C19 . . 119.4(6) ?
    C21 C20 H20 . . 120.3 ?
    C20 C21 H21 . . 120.0 ?
    C22 C21 C20 . . 120.1(6) ?
    C22 C21 H21 . . 120.0 ?
    C21 C22 H22 . . 120.1 ?
    C23 C22 C21 . . 119.8(6) ?
    C23 C22 H22 . . 120.1 ?
    C22 C23 H23 . . 119.2 ?
    C22 C23 C24 . . 121.6(6) ?
    C24 C23 H23 . . 119.2 ?
    C19 C24 C23 . . 117.7(6) ?
    C19 C24 H24 . . 121.2 ?
    C23 C24 H24 . . 121.2 ?
    C26 C25 S2 . . 114.5(4) ?
    C30 C25 S2 . . 122.9(4) ?
    C30 C25 C26 . . 122.5(5) ?
    C25 C26 H26 . . 121.0 ?
    C25 C26 C27 . . 118.0(5) ?
    C27 C26 H26 . . 121.0 ?
    C26 C27 H27 . . 119.9 ?
    C28 C27 C26 . . 120.2(6) ?
    C28 C27 H27 . . 119.9 ?
    C27 C28 H28 . . 119.6 ?
    C29 C28 C27 . . 120.8(5) ?
    C29 C28 H28 . . 119.6 ?
    C28 C29 H29 . . 119.9 ?
    C28 C29 C30 . . 120.1(5) ?
    C30 C29 H29 . . 119.9 ?
    C25 C30 C29 . . 118.4(5) ?
    C25 C30 H30 . . 120.8 ?
    C29 C30 H30 . . 120.8 ?
    C32 C31 S2 . . 115.9(4) ?
    C32 C31 C36 . . 121.4(5) ?
    C36 C31 S2 . . 122.7(4) ?
    C31 C32 H32 . . 120.4 ?
    C31 C32 C33 . . 119.2(6) ?
    C33 C32 H32 . . 120.4 ?
    C32 C33 H33 . . 120.3 ?
    C34 C33 C32 . . 119.3(6) ?
    C34 C33 H33 . . 120.3 ?
    C33 C34 H34 . . 119.7 ?
    C35 C34 C33 . . 120.7(6) ?
    C35 C34 H34 . . 119.7 ?
    C34 C35 H35 . . 119.5 ?
    C34 C35 C36 . . 120.9(6) ?
    C36 C35 H35 . . 119.5 ?
    C31 C36 C35 . . 118.4(6) ?
    C31 C36 H36 . . 120.8 ?
    C35 C36 H36 . . 120.8 ?
loop_
    _geom_torsion_atom_site_label_1
    _geom_torsion_atom_site_label_2
    _geom_torsion_atom_site_label_3
    _geom_torsion_atom_site_label_4
    _geom_torsion_site_symmetry_1
    _geom_torsion_site_symmetry_2
    _geom_torsion_site_symmetry_3
    _geom_torsion_site_symmetry_4
    _geom_torsion
    _geom_torsion_publ_flag
    C1 S1 C7 C8 . . . . 13.1(5) ?
    C1 S1 C7 C12 . . . . -169.2(4) ?
    C1 S1 C13 C14 . . . . -76.4(5) ?
    C1 S1 C13 C18 . . . . 107.1(4) ?
    C1 C2 C3 C4 . . . . -1.6(10) ?
    S1 C1 C2 C3 . . . . 179.6(5) ?
    S1 C1 C6 C5 . . . . -178.4(5) ?
    S1 C7 C8 C9 . . . . 174.4(4) ?
    S1 C7 C12 C11 . . . . -174.9(4) ?
    S1 C13 C14 C15 . . . . -177.1(5) ?
    S1 C13 C18 C17 . . . . 176.8(4) ?
    C2 C1 S1 C7 . . . . 107.0(4) ?
    C2 C1 S1 C13 . . . . -145.5(4) ?
    C2 C1 C6 C5 . . . . -1.2(9) ?
    C2 C3 C4 C5 . . . . 0.3(11) ?
    S2 C19 C20 C21 . . . . -179.8(5) ?
    S2 C19 C24 C23 . . . . 178.4(5) ?
    S2 C25 C26 C27 . . . . -176.4(4) ?
    S2 C25 C30 C29 . . . . 177.2(4) ?
    S2 C31 C32 C33 . . . . 178.5(6) ?
    S2 C31 C36 C35 . . . . -179.4(5) ?
    C3 C4 C5 C6 . . . . 0.6(12) ?
    C4 C5 C6 C1 . . . . -0.2(11) ?
    C6 C1 S1 C7 . . . . -75.6(5) ?
    C6 C1 S1 C13 . . . . 31.9(5) ?
    C6 C1 C2 C3 . . . . 2.1(9) ?
    C7 S1 C13 C14 . . . . 34.5(5) ?
    C7 S1 C13 C18 . . . . -142.0(4) ?
    C7 C8 C9 C10 . . . . 1.1(9) ?
    C8 C7 C12 C11 . . . . 2.9(8) ?
    C8 C9 C10 C11 . . . . 1.1(10) ?
    C9 C10 C11 C12 . . . . -1.4(10) ?
    C10 C11 C12 C7 . . . . -0.6(9) ?
    C12 C7 C8 C9 . . . . -3.2(8) ?
    C13 S1 C7 C8 . . . . -98.1(5) ?
    C13 S1 C7 C12 . . . . 79.6(4) ?
    C13 C14 C15 C16 . . . . 0.6(11) ?
    C14 C13 C18 C17 . . . . 0.2(8) ?
    C14 C15 C16 C17 . . . . 0.0(11) ?
    C15 C16 C17 C18 . . . . -0.5(10) ?
    C16 C17 C18 C13 . . . . 0.4(9) ?
    C18 C13 C14 C15 . . . . -0.7(9) ?
    C19 S2 C25 C26 . . . . -153.0(4) ?
    C19 S2 C25 C30 . . . . 27.8(5) ?
    C19 S2 C31 C32 . . . . 104.0(5) ?
    C19 S2 C31 C36 . . . . -77.6(6) ?
    C19 C20 C21 C22 . . . . 1.3(10) ?
    C20 C19 C24 C23 . . . . -0.6(10) ?
    C20 C21 C22 C23 . . . . -0.4(11) ?
    C21 C22 C23 C24 . . . . -1.0(12) ?
    C22 C23 C24 C19 . . . . 1.5(11) ?
    C24 C19 C20 C21 . . . . -0.8(9) ?
    C25 S2 C19 C20 . . . . 79.3(5) ?
    C25 S2 C19 C24 . . . . -99.7(5) ?
    C25 S2 C31 C32 . . . . -146.4(5) ?
    C25 S2 C31 C36 . . . . 32.0(6) ?
    C25 C26 C27 C28 . . . . -1.5(9) ?
    C26 C25 C30 C29 . . . . -2.0(8) ?
    C26 C27 C28 C29 . . . . -0.5(9) ?
    C27 C28 C29 C30 . . . . 1.4(9) ?
    C28 C29 C30 C25 . . . . -0.1(9) ?
    C30 C25 C26 C27 . . . . 2.8(8) ?
    C31 S2 C19 C20 . . . . -171.8(4) ?
    C31 S2 C19 C24 . . . . 9.1(5) ?
    C31 S2 C25 C26 . . . . 97.1(4) ?
    C31 S2 C25 C30 . . . . -82.2(5) ?
    C31 C32 C33 C34 . . . . 1.1(12) ?
    C32 C31 C36 C35 . . . . -1.1(10) ?
    C32 C33 C34 C35 . . . . -1.5(12) ?
    C33 C34 C35 C36 . . . . 0.6(12) ?
    C34 C35 C36 C31 . . . . 0.8(12) ?
    C36 C31 C32 C33 . . . . 0.2(10) ?
loop_
    _geom_hbond_atom_site_label_D
    _geom_hbond_atom_site_label_H
    _geom_hbond_atom_site_label_A
    _geom_hbond_site_symmetry_A
    _geom_hbond_distance_DH
    _geom_hbond_distance_HA
    _geom_hbond_distance_DA
    _geom_hbond_angle_DHA
    _geom_hbond_publ_flag
    C2 H2 Cl4 . 0.93 2.68 3.530(6) 151.9 yes
    C6 H6 C14 . 0.93 2.72 3.401(9) 130.5 no
    C8 H8 C6 . 0.93 2.78 3.425(8) 127.8 no
    C9 H9 Cl3 4_565 0.93 2.87 3.624(6) 139.3 no
    C14 H14 C8 . 0.93 2.88 3.546(8) 129.8 no
    C15 H15 Cl3 4_665 0.93 2.68 3.557(6) 156.7 yes
    C18 H18 Cl2 . 0.93 2.82 3.636(6) 147.1 no
    C20 H20 Cl4 3_656 0.93 2.70 3.589(6) 159.3 yes
    C23 H23 Cl2 4_665 0.93 2.86 3.500(7) 127.0 no
    C24 H24 C36 . 0.93 2.73 3.389(9) 128.8 no
    C27 H27 Cl1 . 0.93 2.72 3.571(6) 152.3 yes
    C30 H30 C10 1_655 0.93 2.81 3.589(8) 141.7 no
    C30 H30 C24 . 0.93 3.02 3.674(8) 129.0 no
    C32 H32 Cl3 3_656 0.93 2.77 3.631(7) 153.6 no
    C36 H36 C30 . 0.93 2.68 3.376(8) 131.8 no
_shelx_space_group_comment
;
The symmetry employed for this shelxl refinement is uniquely defined
by the following loop, which should always be used as a source of
symmetry information in preference to the above space-group names.
They are only intended as comments.
;
_shelx_estimated_absorpt_T_min     0.308
_shelx_estimated_absorpt_T_max     0.661
_shelx_hkl_file
;
   0   0   1 3.20139 1.37422   9
   0   0  -2 92.9144 7.04339   2
   0   0  -3 3.03051 5.35362  26
   0   0  -4 15552.2 628.824  26
   0   0   4 15667.8 621.466   1
   0   0  -5-1.59768 8.46557  26
   0   0   5 6.46706 5.28788   1
   0   0   6 2913.02 127.165  25
   0   0  -6 3057.55 139.542  26
   0   0   6 3072.25 131.043   1
   0   0  -7-2.12523 9.19817  26
   0   0   7 3.86995 4.59321  25
   0   0  -8 1060.39 63.7591  26
   0   0   8 952.861 55.2592   1
   0   0  -9 2.63753 9.88165  26
   0   0   9-1.89826 7.57123   1
   0   0 -10 4028.80 180.073  26
   0   0  10 3446.49 168.087   1
   0   0 -11-6.33404 12.6319  26
   0   0  11 2.57279 8.97377   1
   0   0 -12 4014.65 195.433  26
   0   0  12 3956.26 189.930   1
   0   0 -13-3.74705 15.3786  26
   0   0  13 10.3290 12.8995   1
   0   0  14 1128.72 77.8469   1
   0   0  14 946.644 50.0053  35
   0   0 -14 1092.81 78.9732  26
   0   0  14 1078.32 81.4840  10
   0   0  14 997.561 52.6638  12
   0   0  15 4.49450 15.6779   1
   0   0  15 2.14814 7.70917  35
   0   0 -15 8.80251 16.4912  26
   0   0  15 40.2931 21.2388  10
   0   0  15 5.38533 7.70869  12
   0   0  16 96.1138 26.1995   1
   0   0 -16 108.551 27.6823  26
   0   0  16 118.834 31.1692  10
   0   0  16 90.5119 14.6069  12
   0   0  16 108.702 13.8697  35
   0   0 -17-5.01819 15.3539  26
   0   0  17 12.4626 11.1801  12
   0   0  17 11.4602 20.7423  10
   0   0  17 8.56843 9.10040  35
   0   0  18 10204.0 415.318  12
   0   0  18 9732.22 410.516  35
   0   0  19 1.28200 10.0752  35
   0   0  19 1.65697 11.7788  12
   0   0  20 12.5451 10.0954  35
   0   0  20 16.2896 12.7162  12
   0   0  21-1.18356 8.86888  35
   0   0  21-3.05363 10.6509  12
   0   0  22 38.5985 10.8705  35
   0   0  22 70.3905 12.7497  19
   0   0  23 4.07680 8.30911  19
   0   0  24 21.4808 7.65916  19
   0   0  24 15.6415 7.99450  21
   0   0  25 0.69298 5.72757  21
   0   1   0 0.88459 0.93799  39
   0   1   0 1.12692 1.30746  38
   0   1   0 0.68324 0.97811   2
   0   1   1 2406.09 101.379   3
   0   1  -1 2487.43 103.895   2
   0   1  -1 2585.90 104.025   6
   0   1  -1 2308.49 100.559  38
   0   1   1 2566.39 100.793   8
   0   1   1 2596.70 100.469   7
   0   1   1 2518.68 100.364   9
   0  -1  -1 2655.96 102.152  26
   0   1   2 5329.32 215.702   1
   0   1  -2 5161.16 219.079   2
   0   1   2 4753.86 216.877   3
   0   1  -2 5379.80 217.630   6
   0  -1  -2 5538.85 219.286  26
   0   1   2 5665.69 213.121  25
   0   1   2 5347.34 215.813   9
   0   1   3 16221.6 670.212   1
   0   1  -3 16275.2 674.040   2
   0  -1  -3 16698.0 676.017  26
   0   1  -3 16924.4 676.126  26
   0   1   3 17605.7 667.132  25
   0   1   3 16867.7 671.892   9
   0   1  -4 14939.2 617.164   2
   0   1   4 14613.7 613.518   1
   0  -1  -4 15158.8 621.005  26
   0   1  -4 16008.3 621.218  26
   0   1   4 16002.1 609.738  25
   0   1   4 15418.6 616.665   9
   0   1   5 10395.3 416.654   1
   0  -1  -5 10351.4 425.343  26
   0   1  -5 10726.2 424.740  26
   0   1   5 10199.1 411.401  25
   0   1   6 2012.69 92.6083   1
   0  -1  -6 1959.27 100.831  26
   0   1  -6 2150.49 100.920  26
   0   1   7 652.309 40.1895   1
   0  -1  -7 683.508 47.4977  26
   0   1  -7 720.936 47.0642  26
   0  -1   8 5945.12 255.442   1
   0   1   8 6099.35 254.957   1
   0  -1   8 5844.46 252.871  25
   0   1  -8 6128.37 262.695  26
   0  -1  -8 6065.23 265.245  26
   0   1   9 190.248 21.2372   1
   0  -1   9 204.981 22.4517   1
   0  -1  -9 165.583 24.6355  26
   0   1  -9 219.073 25.8277  26
   0   1  10 2120.60 109.548   1
   0  -1  10 2174.71 110.761   1
   0  -1 -10 2228.32 118.567  26
   0   1 -10 2211.07 115.715  26
   0   1  11 2853.43 140.371   1
   0  -1  11 2814.99 140.976   1
   0   1 -11 2820.52 144.710  26
   0  -1 -11 2886.92 148.585  26
   0   1  12 3338.55 161.810   1
   0  -1  12 3232.89 162.311   1
   0  -1 -12 3326.79 168.363  26
   0   1 -12 3134.23 163.233  26
   0   1  13 1499.67 91.0869   1
   0  -1  13 1486.65 91.9229   1
   0   1  13 1358.77 65.9500  35
   0   1 -13 1461.10 91.4013  26
   0  -1 -13 1552.02 96.8817  26
   0   1  14 761.994 47.2408  12
   0  -1  14 978.605 49.6309  12
   0   1  14 975.900 71.6525   1
   0  -1  14 959.179 72.4214   1
   0   1  14 888.221 46.8027  35
   0   1  14 965.504 79.0261  10
   0  -1  14 1016.53 77.4670  10
   0   1 -14 1061.69 74.8297  26
   0  -1 -14 1030.69 76.9913  26
   0  -1  15 9.09519 8.05003  12
   0   1  15 1.36523 7.47291  12
   0  -1  15 9.21414 16.6763   1
   0   1  15 1.10679 6.68860  35
   0  -1  15 13.3849 7.25316  35
   0  -1  15 14.5392 19.3307  10
   0   1  15-5.30186 15.3874  10
   0   1 -15-4.21045 15.2408  26
   0  -1 -15-9.21940 15.4482  26
   0   1  16 378.001 29.6627  12
   0  -1  16 456.077 30.4404  12
   0  -1  16 355.341 48.1882   1
   0   1  16 335.016 26.3591  35
   0  -1  16 411.079 27.3655  35
   0   1  16 476.235 56.4366  10
   0  -1  16 453.608 54.1656  10
   0   1 -16 339.651 45.8149  26
   0  -1 -16 443.583 52.1075  26
   0   1  17 534.631 36.5428  12
   0  -1  17 506.652 35.2340  12
   0  -1  17 458.929 57.4243   1
   0  -1 -17 516.985 58.3047  26
   0   1 -17 502.233 55.0684  26
   0   1  17 659.075 68.6566  10
   0  -1  17 499.130 58.6158  10
   0  -1  17 520.124 32.7117  35
   0   1  17 517.611 34.0090  35
   0  -1  18 545.816 62.2959  10
   0   1  18 585.717 66.3833  10
   0   1  18 431.024 35.0011  12
   0  -1  18 520.624 36.4594  12
   0   1  18 528.289 34.5061  35
   0  -1  18 561.506 33.9148  35
   0  -1  19 30.5338 13.7003  12
   0   1  19 13.5380 12.4241  12
   0  -1  19 49.7409 12.5946  35
   0   1  19 38.9916 12.4041  35
   0  -1  20 783.641 46.5544  12
   0   1  20 712.077 45.5378  12
   0   1  20 730.148 43.3072  35
   0  -1  20 708.560 41.4349  35
   0  -1  21 44.8108 13.1781  12
   0  -1  21 39.1228 11.4488  35
   0   1  21 37.2499 11.6271  35
   0  -1  22 60.6633 11.3235  35
   0   1  22 62.3076 13.3781  19
   0   1  23 182.899 17.7740  19
   0   1  24 15.6759 7.26325  19
   0   1  24 8.43189 7.91574  21
   0   1  25 25.4110 6.83044  19
   0  -1  25 22.8128 6.75460  21
   0   1  25 27.3500 7.11840  21
   0   2   0 5409.58 225.403  38
   0   2   0 5311.62 222.894  39
   0   2   0 5822.65 224.365   7
   0   2   0 5769.10 223.104   2
   0   2   1 1181.34 50.9450   3
   0   2  -1 1264.41 55.1167   2
   0   2  -1 1207.82 51.3730  26
   0  -2  -1 1197.52 49.8306  26
   0   2  -1 1141.77 52.8205  39
   0   2  -1 1144.12 52.7571  38
   0   2  -1 1234.42 54.7558   5
   0   2  -1 1316.85 56.1272   6
   0   2   1 1267.31 51.9627   7
   0   2   2 5841.38 264.715   3
   0   2  -2 6698.93 269.286   2
   0   2  -2 6756.40 266.425  26
   0  -2  -2 6828.52 265.034  26
   0   2  -2 6355.28 262.767  38
   0   2  -2 7112.37 269.941   6
   0   2   2 6689.42 263.443   8
   0   2   2 6715.44 262.622   7
   0   2   2 6630.97 262.578   9
   0   2  -3 11.7454 6.12206   2
   0   2   3 11.0928 5.42551   3
   0   2  -3 7.56328 2.59050  40
   0   2  -3 8.33923 2.31180  38
   0   2  -3 10.7344 5.90696   6
   0   2   3 13.9281 4.21750   9
   0  -2  -3 14.7659 5.77230  26
   0   2  -3 8.35901 5.25205  26
   0   2  -4 6416.07 261.232   2
   0   2  -4 6649.07 259.278   6
   0   2   4 6039.72 249.096  25
   0   2   4 6455.50 256.597   9
   0  -2  -4 6427.20 260.933  26
   0   2  -4 6372.99 260.662  26
   0   2  -5 200.227 17.8621   6
   0   2   5 179.769 15.9989   1
   0   2  -5 248.845 21.1952   2
   0   2   5 186.974 17.6983   9
   0  -2  -5 207.502 20.6911  26
   0   2  -5 226.826 20.5910  26
   0   2  -6 5565.22 231.032   6
   0   2  -6 5604.25 235.925  26
   0  -2  -6 5378.34 237.355  26
   0   2   6 5419.40 229.466   1
   0   2  -7 10124.7 412.992   6
   0   2  -7 10208.0 418.466  26
   0  -2  -7 10305.5 422.392  26
   0   2   7 9797.95 412.549   1
   0  -2  -8 1184.25 73.1486  26
   0   2  -8 1363.65 72.1921  26
   0   2   8 1156.63 65.2245   1
   0  -2  -9 106.584 21.1464  26
   0   2  -9 110.675 18.3494  26
   0   2   9 123.667 17.5682   1
   0   2 -10 659.465 49.4570  26
   0  -2  10 590.116 46.8790   1
   0   2  10 601.229 45.5748   1
   0  -2 -11 577.540 50.0830  26
   0   2 -11 547.829 45.8829  26
   0  -2  11 457.077 43.2455   1
   0   2  11 550.925 44.2222   1
   0  -2 -12 10328.8 433.947  26
   0   2 -12 9712.16 423.848  26
   0  -2  12 9374.55 424.119   1
   0   2  12 10126.0 423.588   1
   0  -2 -13 299.494 40.7880  26
   0   2 -13 297.105 37.4883  26
   0  -2  13 308.782 37.5963   1
   0  -2  13 379.327 24.4950  12
   0   2  13 350.624 22.9451  35
   0  -2  14 1.14346 6.25723  12
   0   2  14 2.02394 6.56689  35
   0  -2  14 4.36274 11.9368  10
   0   2  14-10.4336 15.9585  10
   0   2 -14-3.73509 13.5192  26
   0  -2 -14 4.44952 15.5193  26
   0  -2  14-4.20039 12.1898   1
   0  -2  15 17.5690 8.85687  12
   0  -2  15 4.73679 15.2084  10
   0   2  15 11.2394 20.3488  10
   0   2  15 12.3711 8.37677  35
   0   2  15 10.6216 8.09359  17
   0  -2 -15 19.1815 16.0799  26
   0   2 -15 32.4598 16.6626  26
   0  -2  15 23.5528 15.1243   1
   0   2  16 962.586 52.2598  35
   0  -2  16 1106.67 85.5341  10
   0   2  16 1072.14 90.2571  10
   0   2  16 912.292 51.9531  17
   0  -2  16 809.119 77.7058   1
   0   2 -16 1075.78 80.2400  26
   0  -2 -16 960.795 81.4708  26
   0  -2  16 1107.42 55.0688  12
   0   2  17 442.360 31.5154  35
   0  -2 -17 384.272 52.4728  26
   0   2 -17 424.944 51.2506  26
   0  -2  17 521.476 59.0673  10
   0  -2  17 519.297 33.9006  12
   0  -2  17 425.479 54.4180   1
   0  -2  18 1542.84 110.163  10
   0   2  18 1601.40 118.249  10
   0   2  18 1398.78 71.8830  35
   0  -2  18 1549.48 74.7330  12
   0  -2  19 131.186 18.3791  12
   0   2  19 75.2464 15.0723  35
   0  -2  20 12.2408 11.4823  12
   0   2  20 19.1063 10.4973  35
   0  -2  21 36.2205 13.5321  12
   0   2  21 42.4574 12.6037  35
   0  -2  22 233.524 22.7758  12
   0   2  22 233.809 22.0102  19
   0   2  23 37.1927 10.6028  21
   0   2  23 42.6828 10.8577  19
   0   2  24 479.259 29.8328  21
   0   2  24 554.447 30.6861  19
   0  -2  25 31.8798 7.18573  21
   0   2  25 44.3577 7.92440  21
   0   2  25 47.6299 7.59791  19
   0   3   0 4.51248 3.18305   2
   0   3   0 2.56376 4.37545  38
   0   3   0 3.86465 3.37909  39
   0   3   0-1.37975 3.33811   7
   0   3  -1 1261.20 55.9570   5
   0   3  -1 1200.75 55.4950   2
   0   3   1 1229.65 49.8116   2
   0   3   1 1102.07 49.8988   3
   0   3  -1 1073.54 48.8768  26
   0  -3   1 1244.93 49.2887  10
   0   3   1 1212.84 52.8555   7
   0   3  -1 1147.96 54.4149  38
   0   3  -1 1131.04 53.1868  39
   0   3  -2 648.999 36.5925   5
   0   3  -2 664.541 37.7200   6
   0   3  -2 704.941 37.2161   2
   0   3   2 619.977 32.4435   3
   0  -3  -2 654.225 30.3012  26
   0   3  -2 670.820 32.4856  26
   0   3   2 658.791 31.8183   7
   0   3   2 591.084 31.4412   8
   0   3   2 672.655 29.8356   9
   0   3  -2 643.845 32.5830  38
   0   3  -2 671.061 34.9125  39
   0   3  -3 3347.02 143.088   5
   0   3  -3 3699.82 145.524   6
   0   3  -3 3447.34 143.743   2
   0   3  -3 3313.31 139.360  26
   0  -3  -3 3215.53 137.083  26
   0   3   3 3239.73 135.333   9
   0   3   3 3283.70 136.435   8
   0   3  -3 3114.66 134.646  38
   0   3  -4 93.9341 13.5617   2
   0   3   4 79.4987 9.60987   9
   0   3  -4 76.3957 11.1658  26
   0  -3  -4 66.5885 10.1105  26
   0   3  -4 71.1011 11.9856   6
   0   3  -5 7326.76 301.734   2
   0   3   5 7043.02 296.159   9
   0   3  -5 7212.65 299.320  26
   0  -3  -5 6971.33 298.747  26
   0   3  -5 7599.87 300.856   6
   0   3  -6 15.2799 7.82886   6
   0  -3  -6 1.69096 7.32333  26
   0   3  -6 14.2487 8.11118  26
   0   3  -6 8.51082 8.24009   2
   0  -3  -7 297.770 28.0864  26
   0   3  -7 267.016 25.5250  26
   0   3  -7 292.246 25.5470   6
   0   3  -8 1911.20 98.9959  26
   0  -3  -8 2015.88 103.537  26
   0   3  -9 1427.81 81.8355  26
   0  -3  -9 1592.02 88.3455  26
   0  -3 -10 92.0172 20.4067  26
   0   3 -10 82.4149 17.2468  26
   0   3 -11 184.382 25.4103  26
   0  -3 -11 205.459 29.4323  26
   0  -3  11 129.144 23.9271   1
   0  -3 -12 68.2523 20.8615  26
   0   3 -12 48.3888 17.6858  26
   0  -3  12 52.7021 16.7900   1
   0  -3  13 139.416 14.2295  12
   0  -3  13 117.839 24.8998  10
   0   3  13 155.754 33.3869  10
   0   3  13 136.451 13.7022  29
   0   3 -13 136.009 25.6165  26
   0   3  13 129.112 13.1425  35
   0  -3  13 97.8342 23.3229   1
   0   3  14 2306.57 136.208  10
   0  -3  14 2010.61 121.762  10
   0   3 -14 2009.65 115.549  26
   0  -3 -14 2072.81 124.475  26
   0   3  14 1955.37 89.3820  35
   0  -3  14 2012.78 90.6500  12
   0  -3  15 785.402 68.8106  10
   0   3  15 808.256 77.4286  10
   0   3  15 674.360 40.6921  35
   0  -3 -15 770.944 69.5907  26
   0   3 -15 690.617 61.2306  26
   0  -3  15 727.006 67.4720   1
   0  -3  15 822.486 43.1520  12
   0   3  16 246.088 21.9114  17
   0  -3  16 302.386 42.9133  10
   0   3  16 245.437 43.5743  10
   0   3  16 223.228 20.6215  35
   0   3 -16 195.732 33.1552  26
   0  -3 -16 220.685 38.7772  26
   0  -3  16 156.573 33.2009   1
   0  -3  16 256.217 21.8382  12
   0   3  17 149.013 18.9077  17
   0   3  17 165.384 38.5207  10
   0  -3  17 139.328 32.7362  10
   0   3  17 204.109 20.0062  35
   0  -3  17 190.511 36.2472   1
   0  -3  17 212.647 20.7717  12
   0   3 -17 186.296 33.6518  26
   0   3  18 97.9514 15.4064  35
   0   3  18 94.2856 16.0613  17
   0  -3  18 92.0735 15.8640  12
   0   3  19 1201.49 66.2532  35
   0   3  19 1288.39 67.3199  17
   0  -3  19 1441.48 69.1633  12
   0  -3  20 174.910 21.3586  12
   0   3  20 154.739 18.3158  35
   0  -3  21 534.873 36.1675  12
   0  -3  22 2.54411 9.68920  12
   0   3  22 3.90009 11.2482  19
   0   3  22-5.26099 10.4143  21
   0   3  23-2.22921 8.55835  19
   0   3  23-1.13235 8.62528  21
   0   3  24 31.4633 8.63918  19
   0   3  24 26.3205 8.67660  21
   0   3  25 3.35472 5.31369  19
   0  -3  25 4.14780 5.37813  21
   0   3  25 0.66207 5.54755  21
   0   4   0 833.264 41.2088  39
   0   4   0 810.093 41.0242   2
   0   4   0 845.488 42.9536   7
   0   4  -1 3085.02 127.418   2
   0   4   1 2991.22 121.808   2
   0   4   1 2906.69 124.778   7
   0   4  -1 2753.66 124.895  39
   0   4  -1 2740.80 126.417  38
   0   4  -1 2947.40 128.413   7
   0   4  -1 3178.73 128.536   5
   0   4  -2 2757.73 123.707   5
   0   4  -2 2778.72 122.944   2
   0   4  -2 2747.90 115.492  26
   0   4   2 2882.99 118.785   7
   0   4   2 2728.60 118.248   8
   0   4   2 2876.92 114.126   9
   0   4  -2 2745.72 119.647  38
   0   4  -2 2661.72 120.794  39
   0   4  -3 7427.90 303.351   5
   0   4  -3 7608.08 302.506   2
   0   4  -3 7528.33 296.003  26
   0   4   3 7388.90 294.881   7
   0   4   3 7112.62 292.576   9
   0   4   3 7217.67 295.230   8
   0   4  -3 7240.13 294.857  38
   0   4  -3 6973.73 299.636  39
   0   4  -4 687.535 41.3197   2
   0   4   4 607.237 34.0030   9
   0   4  -4 611.304 36.1831  26
   0   4  -4 725.996 42.8799   6
   0   4  -4 681.049 41.7023   5
   0   4  -5 69.1149 12.9668   2
   0   4   5 83.3772 11.8439   9
   0  -4  -5 83.7351 11.3135  26
   0   4  -5 112.101 13.4304  26
   0   4  -5 72.0594 13.8692   6
   0   4  -5 89.6296 14.3132   5
   0   4  -6 4268.04 183.033  26
   0   4  -6 4230.83 187.056   2
   0   4  -6 4656.58 188.225   6
   0   4  -7 7725.42 307.281   6
   0   4  -7 7121.90 303.823  26
   0  -4  -7 6880.72 303.473  26
   0   4  -8 529.844 38.9640   6
   0   4  -8 513.024 38.2711  26
   0  -4  -8 501.721 39.0045  26
   0   4  -9 2.18336 7.61838  26
   0  -4  -9 12.5098 9.98146  26
   0   4 -10 985.419 63.7313  26
   0  -4 -10 1076.32 68.7797  26
   0   4 -11 32.1518 12.2228  26
   0  -4 -11 32.6898 14.8865  26
   0   4  12 1335.77 97.2982  10
   0   4 -12 1300.04 84.4248  26
   0  -4 -12 1458.29 92.7083  26
   0  -4  13 1352.38 63.0629  12
   0   4  13 1269.00 61.3406  35
   0   4  13 1239.66 62.0173  29
   0   4  13 1344.85 97.9830  10
   0  -4  13 1401.04 90.4627  10
   0   4 -13 1423.87 85.6445  26
   0  -4 -13 1368.73 91.2022  26
   0  -4  13 1260.15 88.5584   1
   0  -4  14 55.8168 10.4495  12
   0   4  14 47.0857 9.49916  35
   0   4  14 48.6501 9.68735  29
   0   4  14 50.0087 21.5893  10
   0  -4  14 55.3810 21.8939  10
   0   4 -14 39.2485 17.0219  26
   0  -4  14 57.6530 21.5394   1
   0  -4  15 77.2742 12.3447  12
   0  -4  15 120.557 27.5066  10
   0   4  15 84.4710 28.2088  10
   0   4 -15 73.6813 21.5065  26
   0  -4  15 91.2479 23.9449   1
   0   4  15 106.534 13.6085  35
   0   4  15 86.0077 12.4974  29
   0   4  16 669.400 41.0380  35
   0   4  16 731.906 41.8444  29
   0  -4  16 772.261 42.8132  12
   0  -4  16 788.653 71.8048   1
   0   4 -16 719.046 63.5842  26
   0   4  16 716.089 43.3150  17
   0  -4  17 1229.93 60.9596  12
   0   4  17 1094.07 60.5965  17
   0   4  17 1153.66 59.8535  35
   0   4  18 120.813 17.6784  17
   0   4  18 109.173 16.7013  35
   0  -4  18 133.554 18.1419  12
   0   4  19 39.1417 12.4110  17
   0   4  19 22.7924 11.4220  35
   0  -4  19 27.6464 12.4052  12
   0   4  20 8.67990 11.1182  17
   0  -4  20 17.2455 12.5983  12
   0   4  21 1.36602 9.71047  21
   0   4  21 2.66326 10.3053  17
   0  -4  21-2.71151 10.5736  12
   0   4  22 2.48635 9.62142  21
   0   4  22 13.2783 11.4173  19
   0  -4  22-2.44665 9.75914  12
   0   4  23 41.6957 10.2242  21
   0   4  23 45.9731 11.2976  19
   0   4  24-2.55512 6.53964  21
   0   4  24 6.24111 7.16440  19
   0  -4  25 20.3898 6.14713  21
   0   4  25 24.8837 6.33813  21
   0   4  25 26.6501 6.35716  19
   0   5   0 2.41419 6.50387   7
   0   5   0 1.98307 5.07857  39
   0   5   0 10.6168 5.68199   2
   0   5   1 13108.3 522.781   7
   0   5  -1 12850.3 525.909   7
   0   5  -1 12354.5 522.353  39
   0   5  -1 13691.1 523.815   2
   0   5   2 2485.11 108.838   7
   0   5   2 2522.26 108.822   8
   0   5  -2 2404.51 113.868   5
   0   5  -2 2330.94 110.810  39
   0   5  -2 2605.53 112.782   2
   0   5   3 10866.6 440.176   8
   0   5   3 11149.5 440.299   7
   0   5  -3 10933.4 448.695   5
   0   5  -3 10315.1 444.097  39
   0   5  -3 11341.8 446.531   2
   0   5   4 962.932 50.0526   8
   0   5  -4 1036.66 56.6041   2
   0   5  -4 1058.58 58.6114   5
   0   5  -4 932.936 53.6309  39
   0   5  -5 2397.23 115.243   5
   0   5  -5 2383.14 113.656   2
   0   5  -6 5062.05 218.143   5
   0   5  -6 4844.24 216.231   2
   0   5  -7 793.895 51.7796   5
   0   5  -8 383.305 34.5857   5
   0   5  -9 14010.8 579.030   5
   0   5 -10 682.826 51.1727   5
   0   5 -11 763.030 56.5180   5
   0   5  12 1112.51 55.7020  35
   0   5  12 1152.94 57.4100  29
   0   5  12 1260.54 62.1512  23
   0  -5  12 1280.19 58.2901  12
   0   5  13 409.781 29.5019  23
   0  -5  13 456.339 27.5564  12
   0   5  13 408.696 25.6625  35
   0   5  13 392.997 26.5407  29
   0  -5  13 486.067 50.6316   1
   0   5  14 267.729 22.6017  23
   0   5  14 222.889 19.4142  29
   0   5  14 196.647 17.7233  35
   0  -5  14 226.964 18.8236  12
   0  -5  14 227.997 35.4278   1
   0   5  15 242.750 21.2753  29
   0   5  15 250.482 20.4169  35
   0  -5  15 269.409 21.4467  12
   0  -5  15 262.569 38.5468   1
   0  -5  16 19.1759 10.2230  12
   0   5  16 31.3442 12.3572  17
   0  -5  16 20.1848 17.6150   1
   0   5  16 14.3817 9.23546  29
   0   5  16 13.3916 9.66641  35
   0   5  17 76.0634 13.7052  35
   0  -5  17 21.0645 16.2440   1
   0  -5  17 36.5052 11.5176  12
   0   5  17 67.9529 13.5050  29
   0   5  17 63.5254 14.2931  17
   0   5  18 399.410 29.0506  29
   0  -5  18 414.418 29.1662  12
   0   5  18 335.402 29.0204  17
   0   5  18 338.573 27.6425  35
   0   5  19 12.0837 9.98877  21
   0   5  19 15.5462 11.9470  17
   0  -5  19 11.3476 10.5515  12
   0   5  20 353.648 28.3027  21
   0   5  20 379.867 30.1861  17
   0   5  21 13.9289 8.68747  21
   0   5  21 18.9970 11.8327  17
   0   5  21 12.2259 11.2787  19
   0  -5  21 25.9954 11.3359  12
   0   5  22 26.0200 10.4181  17
   0   5  22 38.7408 12.3761  19
   0   5  22 22.9907 9.75593  21
   0   5  23 42.1354 11.2250  19
   0   5  23 28.4038 8.93542  21
   0   5  24 62.1143 10.5330  19
   0   5  24 41.5755 8.07853  21
   0   6   0 8903.91 383.600  39
   0   6   0 10096.0 388.542   7
   0   6  -1 28.1419 8.34723   2
   0   6   1 34.6448 8.61316   7
   0   6  -1 38.2471 10.7778   7
   0   6  -2 11058.2 482.413  39
   0   6  -2 11209.5 485.973   7
   0   6  -2 12515.6 483.283   2
   0   6   2 12175.8 481.128   7
   0   6   2 12186.6 480.713   8
   0   6  -3 1710.22 91.1281  39
   0   6  -3 1925.73 95.9241   5
   0   6  -3 1875.02 95.2838   7
   0   6  -3 1861.78 91.7679   2
   0   6   3 1895.55 88.3136   8
   0   6   3 2030.50 89.0941   7
   0   6  -4 32.3243 10.0562  39
   0   6  -4 22.4217 10.4775   5
   0   6  -4 27.3531 9.69027   2
   0   6   4 20.3560 6.69624   8
   0   6  -5 1305.84 73.3061   2
   0   6  -5 1304.31 72.4605  39
   0   6  -6 690.883 47.0037   5
   0   6  -6 573.213 41.3831  39
   0   6  -7 2698.43 125.490   5
   0   6  -7 2320.89 118.628  39
   0   6  -8 5756.28 254.814   5
   0   6  -9 1280.27 77.7518   5
   0   6 -10 789.954 57.1894   5
   0   6  11 142.589 16.7566  23
   0   6  11 143.477 13.2109  29
   0   6 -11 135.087 24.4030   5
   0   6 -12 2225.24 114.394   5
   0   6  12 1849.21 83.8618  35
   0   6  12 1870.43 91.2986  23
   0  -6  12 2319.83 120.217  25
   0   6  12 1837.16 85.5796  29
   0   6  13 115.409 13.7344  29
   0   6  13 132.623 13.2855  35
   0   6 -13 132.684 25.9367   5
   0  -6  13 117.888 13.7521  12
   0   6  13 117.148 16.4258  23
   0   6  14 313.348 26.9962  23
   0  -6  14 259.118 38.9022   1
   0   6  14 288.851 23.4919  29
   0   6  14 315.302 22.4442  35
   0  -6  14 349.642 23.9548  12
   0   6  15 9.53765 10.4398  23
   0   6  15 12.0298 8.40997  35
   0  -6  15 4.71628 14.4349   1
   0   6  15 15.4908 9.35653  29
   0  -6  15 13.1504 8.97010  12
   0   6  16 520.955 37.3586  23
   0   6  16 550.381 34.4058  21
   0   6  16 581.325 34.9443  35
   0   6  16 532.477 37.6422  17
   0  -6  16 592.820 35.9466  12
   0   6  16 558.328 36.6956  29
   0  -6  16 591.070 60.6703   1
   0   6  17 199.230 22.3782  17
   0  -6  17 176.856 19.8185  12
   0   6  17 195.374 19.7088  35
   0   6  17 227.574 21.8926  29
   0   6  17 209.736 19.7029  21
   0   6  18 23.2603 11.5644  29
   0   6  18 23.6537 11.2230  21
   0  -6  18 29.0550 11.3320  12
   0   6  18 41.2287 13.6754  17
   0   6  19 249.768 23.2946  29
   0   6  19 268.234 23.1098  21
   0  -6  19 324.222 25.2101  12
   0   6  19 229.477 24.6578  17
   0   6  20 347.417 26.5714  29
   0   6  20 303.654 27.0398  17
   0   6  20 303.356 24.3496  21
   0  -6  20 355.842 27.2910  12
   0   6  21 15.0067 10.9844  17
   0   6  21 27.3521 12.1415  19
   0   6  21 12.6495 9.19955  21
   0  -6  21 19.7009 10.2006  12
   0   6  22 9.24935 8.38131  21
   0   6  22 4.70474 8.74373  17
   0   6  22 6.55616 9.58026  19
   0   6  23 13.8737 8.40462  19
   0   6  24 109.094 11.9815  19
   0   7   0 3.67841 7.95919   7
   0   7   0 6.13785 6.64134  39
   0   7  -1 723.344 47.6148   7
   0   7  -1 654.445 44.1549  39
   0   7   2 3716.21 162.395   8
   0   7   2 3958.09 164.239   7
   0   7  -2 3604.20 167.811   7
   0   7  -2 3721.78 162.711   2
   0   7  -2 3346.47 163.772  39
   0   7  -3 2534.47 126.259   7
   0   7   3 2608.53 119.647   7
   0   7   3 2639.45 119.671   8
   0   7  -3 2592.54 121.406   2
   0   7  -3 2601.70 124.401  39
   0   7  -4 6526.90 264.687   7
   0   7  -4 6119.67 264.543   5
   0   7   4 6082.75 254.717   8
   0   7  -4 5870.13 257.725   2
   0   7  -4 5650.08 258.583  39
   0   7  -5 1376.66 76.9907   7
   0   7  -5 1503.70 80.8805   5
   0   7  -5 1252.87 72.5359   2
   0   7  -5 1300.30 73.8132  39
   0   7  -6 26.6493 10.7355  39
   0   7  -6 29.9970 12.3792   5
   0   7  -7 40.4106 12.2322  39
   0   7  -7 20.8040 12.6363   5
   0   7  -8 3219.58 159.169  39
   0   7  -8 3719.67 168.033   5
   0   7  -9 465.681 40.6718  39
   0   7  -9 628.156 48.3089   5
   0   7 -10 3089.40 159.730  39
   0   7 -10 3758.49 170.001   5
   0   7  11 575.939 32.0980  29
   0   7  11 556.731 37.5916  23
   0   7 -11 512.968 45.1321  39
   0   7 -12 7.03716 14.0482   5
   0   7  12 20.5366 7.99639  29
   0   7  12 16.9296 6.41479  35
   0   7  12 12.8174 10.1830  23
   0   7 -12 14.5391 13.5051  39
   0   7 -13 405.998 43.8163   5
   0   7  13 390.510 26.3310  29
   0   7  13 367.734 24.2228  35
   0  -7  13 427.957 48.0672  25
   0   7  13 383.178 31.1817  23
   0   7 -13 388.113 39.1067  39
   0   7  14 990.714 50.8051  29
   0   7  14 919.203 55.1325  23
   0   7  14 895.923 47.4333  35
   0   7  15 911.425 52.7987  29
   0  -7  15 1070.57 52.6152  12
   0  -7  15 904.496 76.7639   1
   0   7  15 983.158 57.6695  23
   0   7  16 450.756 34.7313  17
   0   7  16 420.434 31.9687  29
   0  -7  16 546.875 32.8124  12
   0  -7  16 462.122 52.7495   1
   0   7  16 439.585 35.1816  23
   0   7  17 7.03967 12.6260  17
   0  -7  17-2.67930 10.3676  12
   0   7  17 8.59820 11.2827  23
   0   7  17-1.49586 10.9251  29
   0   7  18 154.183 21.3050  17
   0  -7  18 196.419 19.5205  12
   0   7  18 129.984 19.4809  23
   0   7  18 173.376 20.8967  29
   0   7  19 195.366 23.1599  17
   0  -7  19 192.664 20.7782  12
   0   7  19 189.176 20.5663  29
   0   7  20 103.223 17.6973  19
   0   7  20 111.563 17.7118  17
   0  -7  20 115.983 16.0192  12
   0   7  20 108.930 16.2260  29
   0   7  21 85.6610 15.1272  19
   0   7  21 58.4303 12.9178  17
   0  -7  21 79.7367 12.9215  12
   0   7  21 66.5103 13.5301  29
   0   7  22 99.1111 14.0176  17
   0   7  22 90.2648 14.2858  19
   0   7  23 20.6856 8.40063  19
   0   7  24 0.71810 5.38085  19
   0   8   0 4472.33 201.548   7
   0   8  -1 4.03289 8.04335  39
   0   8  -1 2.33306 7.81889   7
   0   8   1 2.08416 8.31340   7
   0   8  -2 804.874 54.3752  39
   0   8  -2 888.058 57.6805   7
   0   8   2 888.512 53.7042   7
   0   8   2 881.994 52.9109   8
   0   8  -3 2952.63 147.049  39
   0   8   3 3293.02 144.840   7
   0   8   3 3142.92 143.584   8
   0   8  -3 3069.16 150.191   7
   0   8  -4 2525.59 132.095  39
   0   8  -4 2814.14 136.571   7
   0   8   4 2875.76 129.327   8
   0   8  -5 693.192 49.8275  39
   0   8  -5 666.219 51.9177   5
   0   8  -5 769.819 52.9696   7
   0   8  -6 289.657 30.4607  39
   0   8  -6 396.836 35.6766   7
   0   8  -6 367.366 36.1457   5
   0   8  -7 809.526 55.4429  39
   0   8  -7 755.466 56.2460   7
   0   8  -7 925.466 61.5261   5
   0   8  -8 47.2295 14.3705  39
   0   8  -8 48.2193 17.3668   5
   0   8  -8 61.4393 16.5581   7
   0   8  -9-2.60381 10.9793  39
   0   8  -9-3.15054 13.9663   5
   0   8  -9 5.82144 10.1522   7
   0   8  10 1728.06 75.3269  24
   0   8 -10 1728.89 95.0294  39
   0   8  10 1528.48 74.2056  29
   0   8  10 1597.31 80.6661  23
   0   8 -10 1834.14 99.2735   7
   0   8 -10 1925.93 103.621   5
   0   8 -11 14.5135 11.5788  39
   0   8  11 0.90918 6.58391  29
   0   8  11 4.66855 8.51752  23
   0   8 -11 7.04975 13.6403   5
   0   8 -12 2572.53 134.677  39
   0   8  12 2409.06 120.055  23
   0   8  12 2620.36 113.783  29
   0  -8  13 8.95645 15.6229  25
   0   8 -13-3.17985 11.0958  39
   0   8  13 23.7587 11.3251  23
   0   8  13 3.40623 7.37535  29
   0   8 -13 31.6342 18.7424   5
   0   8  14 308.393 29.5821  23
   0   8  14 339.565 25.6358  29
   0   8  15-1.95567 12.5491  23
   0   8  15 2.73662 8.57830  29
   0   8  16 2793.77 132.774  23
   0   8  16 2833.38 127.991  29
   0   8  16 2811.53 132.551  17
   0   8  17 85.9694 17.7792  23
   0   8  17 129.132 17.3346  29
   0   8  17 84.5016 17.3919  17
   0   8  18 340.070 29.6431  23
   0   8  18 311.943 29.4864  17
   0   8  18 321.433 27.6481  29
   0  -8  19-8.76935 9.99356  12
   0   8  19 1.57140 9.73364  19
   0   8  19 6.80278 11.8637  17
   0   8  19-2.95433 10.5976  29
   0  -8  20 37.0832 11.5078  12
   0   8  20 55.8826 13.4100  29
   0   8  20 63.3855 13.9780  19
   0   8  20 63.0646 15.2410  17
   0   8  21 233.943 20.6851  29
   0   8  21 217.964 20.9862  17
   0   8  21 199.413 20.5379  19
   0   8  22 205.880 17.7050  29
   0   8  22 206.826 19.2394  17
   0   8  22 177.543 17.4657  19
   0   9   0-2.63227 8.82137   7
   0   9  -1 2.73223 10.5753   7
   0   9   1 14.8914 10.1893   7
   0   9  -1 2.39378 9.55109  39
   0   9  -2 6368.93 291.608  39
   0   9  -2 6687.28 295.450   7
   0   9   2 6811.04 290.891   7
   0   9   2 6889.73 289.536   8
   0   9  -3 9551.04 407.620  39
   0   9   3 9605.30 402.261   8
   0   9  -3 9578.32 409.802   7
   0   9  -4 1919.70 109.854  39
   0   9  -4 2345.56 115.991   7
   0   9  -5 1079.35 67.5750  39
   0   9  -5 977.567 67.0976   7
   0   9  -6 947.716 65.3872  39
   0   9  -6 1122.90 69.8764   7
   0   9  -7 2699.88 141.923  39
   0   9  -7 3088.39 151.213   5
   0   9  -7 2954.74 147.779   7
   0   9   8 731.235 41.2755  23
   0   9  -8 764.935 57.3434   7
   0   9  -8 792.360 55.8105  39
   0   9   8 781.703 39.2332  24
   0   9   8 712.613 37.3104  28
   0   9   8 707.727 37.2213  29
   0   9   9 256.126 21.8279  23
   0   9  -9 276.014 35.1646   5
   0   9  -9 277.098 33.4326   7
   0   9  -9 254.679 30.9510  39
   0   9   9 272.216 19.6204  24
   0   9   9 276.549 18.7769  28
   0   9   9 269.454 18.8364  29
   0   9 -10 451.373 44.4596   5
   0   9  10 374.828 24.6132  24
   0   9 -10 378.208 39.4786   7
   0   9 -10 400.272 39.2660  39
   0   9  10 362.878 23.8082  29
   0   9  10 374.977 28.4362  23
   0   9  11 1066.54 51.6959  24
   0   9  11 961.519 56.5804  23
   0   9 -11 1017.17 70.2059  39
   0   9 -11 1163.53 77.9645   5
   0   9  11 999.256 51.0462  29
   0   9  12 15.7595 11.9810  23
   0   9 -12 11.9331 16.7748   5
   0   9 -12 3.27702 13.0735  39
   0   9  12 4.24098 7.03710  29
   0   9  13 301.858 29.4186  23
   0  -9  13 354.088 46.0198  25
   0   9 -13 378.607 43.8495   5
   0   9 -13 266.951 35.1621  39
   0   9  13 330.322 24.3927  29
   0  -9  14 1115.40 85.3973  25
   0   9  14 1030.28 54.6520  29
   0   9 -14 1166.94 82.6708   5
   0   9  14 920.677 59.8176  23
   0   9  15 535.338 41.2323  17
   0   9  15 570.974 42.5304  23
   0   9  15 578.338 36.9944  29
   0   9  16 740.790 49.9926  17
   0   9  16 766.226 51.1610  23
   0   9  16 769.449 45.9417  29
   0   9  17 55.2433 16.1341  17
   0   9  17 53.4005 16.2854  23
   0   9  17 66.5066 14.8747  29
   0   9  18 44.9959 15.5849  17
   0   9  18 31.1143 14.3711  23
   0   9  18 51.2532 13.9340  29
   0   9  19 122.831 17.4390  29
   0   9  19 98.1421 17.6883  17
   0   9  20 1142.08 59.4582  29
   0   9  20 1118.91 61.3528  17
   0   9  21 33.4735 10.4212  29
   0   9  21 25.9195 11.2046  17
   0   9  22 89.7306 12.3870  29
   0   9  22 83.2195 12.7312  17
   0   9  23 201.292 15.0981  29
   0  10   0 18734.4 771.803   7
   0  10   1 32.0179 13.9387   7
   0  10  -1 44.4110 15.7748   7
   0  10   2 66.9692 16.2465   7
   0  10  -2 96.6373 20.6510   7
   0  10  -2 59.1524 17.6580  39
   0  10   2 91.4681 18.8163   8
   0  10  -3 581.670 50.4930  39
   0  10  -3 704.667 54.7404   7
   0  10  -4 3271.18 169.368  39
   0  10  -4 3776.27 175.536   7
   0  10  -5 897.248 63.8939  39
   0  10  -5 899.215 64.8383   7
   0  10   6 3767.73 155.708  24
   0  10   6 3550.15 154.296  28
   0  10  -6 3663.69 179.092  39
   0  10  -6 4036.49 184.105   7
   0  10   7 4.58228 7.20365  24
   0  10   7 4.13044 6.03488  28
   0  10  -7 9.89052 13.9022   7
   0  10  -7-6.14889 11.8971  39
   0  10  -8 730.055 57.2699  39
   0  10  -8 857.161 63.3218   7
   0  10   8 794.706 41.4003  24
   0  10   8 758.027 42.7484  23
   0  10   8 775.286 40.1204  28
   0  10  -9 156.529 27.0719   7
   0  10   9 195.547 16.1747  28
   0  10  -9 163.049 27.0673  39
   0  10   9 195.470 17.0588  24
   0  10   9 201.517 19.3188  23
   0  10   9 178.116 15.3547  29
   0  10 -10 169.265 29.2621   7
   0  10  10 124.970 13.5937  29
   0  10 -10 132.388 25.8166  39
   0  10  10 168.113 18.6589  23
   0  10  10 138.562 14.7465  24
   0  10  10 147.053 14.4688  28
   0  10  11 148.778 15.5452  24
   0  10  11 137.957 14.7649  29
   0  10  11 161.753 19.0529  23
   0  10 -11 108.998 23.7315  39
   0  10  12 768.541 40.6307  24
   0  10  12 707.732 40.2070  29
   0 -10  12 783.286 69.0646  25
   0  10 -12 676.067 57.4830  39
   0  10  12 635.228 44.3228  23
   0 -10  13 19.7876 20.8940  25
   0  10 -13 46.3723 18.6215  39
   0  10  13 28.5462 13.3301  23
   0  10  13 29.9473 10.8138  29
   0  10  14 1375.77 78.2290  23
   0  10  14 1409.58 78.4475  17
   0  10  14 1519.75 72.3153  29
   0  10  15 64.9994 17.0995  23
   0  10  15 54.1024 16.3641  17
   0  10  15 46.8591 12.8903  29
   0  10  16 23.0671 13.3504  23
   0  10  16 16.5950 13.9487  17
   0  10  16 44.4930 12.6997  29
   0  10  17 46.3661 15.2019  23
   0  10  17 46.1462 15.0057  17
   0  10  17 39.4641 13.4480  29
   0  10  18 46.9921 14.9665  17
   0  10  18 73.5237 13.8037  29
   0  10  19 88.2315 17.4897  17
   0  10  19 124.930 17.0068  29
   0  10  20 66.2303 13.5083  22
   0  10  20 57.4387 13.9595  17
   0  10  20 64.7618 12.7615  29
   0  10  21 3.29010 8.61879  22
   0  10  21 3.22204 8.37631  29
   0  10  21-6.12973 9.26238  17
   0  10  22 249.613 18.6845  29
   0  11   0-3.50995 10.7380   7
   0  11   0-3.35032 11.2278   8
   0  11   1 1174.64 77.1156   8
   0  11   1 1188.81 78.9522   7
   0  11  -1 1219.06 81.4192   7
   0  11   1 1144.88 56.9182  28
   0  11   1 1229.56 58.6667  24
   0  11   2 4662.35 200.570  28
   0  11  -2 4915.83 200.828  36
   0  11  -2 5058.56 232.473   7
   0  11  -2 4902.54 201.499  20
   0  11   2 4792.43 201.582  24
   0  11  -3 72.8976 19.7406   7
   0  11   3 126.742 13.6170  24
   0  11  -3 92.2957 11.8486  20
   0  11  -3 115.318 12.9328  36
   0  11  -3 96.5964 22.7576  39
   0  11   3 102.946 12.4969  28
   0  11  -4 3276.52 163.348   7
   0  11   4 3166.34 134.268  24
   0  11   4 2986.78 133.210  28
   0  11  -4 3140.27 133.742  20
   0  11  -4 3124.58 160.049  39
   0  11   5 279.834 20.9072  28
   0  11   5 292.994 21.5358  24
   0  11  -5 278.201 35.6903   7
   0  11  -5 292.103 36.3191  39
   0  11   6 108.913 12.7892  28
   0  11  -6 109.321 23.1135  39
   0  11  -6 126.286 24.8572   7
   0  11   6 126.124 14.0743  24
   0  11   7 1254.75 61.5388  28
   0  11  -7 1319.69 84.6610  39
   0  11   7 1321.28 62.9346  24
   0  11  -7 1279.40 85.3728   7
   0  11   8 651.505 36.2792  28
   0  11  -8 573.874 53.9660  39
   0  11  -8 749.339 59.3705   7
   0  11   8 653.407 37.5718  24
   0  11   9 733.099 39.1431  24
   0  11   9 579.972 38.3601  23
   0  11   9 662.031 37.1808  28
   0  11  -9 682.275 56.5380  39
   0  11  -9 786.305 62.0044   7
   0  11  10 360.046 25.3524  24
   0  11  10 363.722 27.6966  23
   0  11 -10 414.280 42.8588  39
   0  11  10 326.781 23.3450  28
   0  11 -10 366.930 42.3855   7
   0  11  10 328.333 23.5170  29
   0  11  11 1302.61 66.4087  23
   0  11 -11 1215.23 83.5091  39
   0  11  11 1188.25 59.4121  28
   0  11  11 1289.06 61.8301  24
   0  11  11 1151.78 59.7531  29
   0  11 -12 37.1736 18.0245  39
   0  11  12 35.9229 13.7042  23
   0 -11  12 40.1352 24.2986  25
   0  11  12 20.9867 10.2294  24
   0  11  12 39.9653 11.2274  29
   0  11  13 22.1910 12.4010  23
   0  11  13 5.87637 8.88961  24
   0  11  13 9.73586 9.78817  29
   0  11  14 953.371 50.9507  29
   0  11  14 888.124 56.3177  23
   0  11  14 916.765 56.7431  17
   0  11  15 48.3907 12.6070  29
   0  11  15 36.6138 16.0911  23
   0  11  15 54.7691 16.0473  17
   0  11  16 1419.11 69.6679  29
   0  11  16 1364.82 75.9283  23
   0  11  16 1289.04 74.3586  17
   0  11  17 260.899 23.7371  29
   0  11  17 218.542 24.9229  17
   0  11  18 33.5014 11.9614  29
   0  11  18 37.6576 13.3961  17
   0  11  19 46.4065 12.1254  29
   0  11  19 60.6527 13.9627  17
   0  11  20 6.75953 8.44845  29
   0  11  20 5.27180 9.96325  22
   0  11  20 14.9655 10.2000  17
   0  11  21 99.5840 13.3509  22
   0  11  21 88.7893 12.6250  29
   0  11  22 12.7092 6.15669  29
   0  12   0 647.889 35.3167  28
   0  12   0 640.338 35.3835  36
   0  12   0 534.338 52.5231   8
   0  12   0 609.280 56.2470   7
   0  12   0 631.182 36.0346  20
   0  12   0 554.184 36.2487  24
   0  12   1 1697.87 76.3824  28
   0  12  -1 1641.70 74.8236  28
   0  12  -1 1698.18 76.1393  36
   0  12  -1 1679.99 105.068   7
   0  12   1 1500.31 100.076   7
   0  12  -1 1677.64 76.9748  20
   0  12   1 1567.87 75.9257  20
   0  12  -1 1521.62 76.8488  24
   0  12   1 1626.14 77.7481  24
   0  12   2 1371.92 67.0393  28
   0  12  -2 1454.26 67.0397  36
   0  12  -2 1409.98 67.6453  20
   0  12  -2 1318.74 67.6801  24
   0  12   2 1390.87 68.4020  24
   0  12  -2 1537.73 96.5111   7
   0  12   3 1407.18 71.0021  24
   0  12  -3 1570.69 71.1160  20
   0  12   3 1385.71 69.8886  28
   0  12  -4 74.3189 11.5668  20
   0  12   4 72.8839 11.9110  28
   0  12   4 66.2893 11.8366  24
   0  12  -4 52.4839 21.9097   7
   0  12  -4 57.4698 20.1386  39
   0  12  -5 113.832 26.0515  39
   0  12   5 105.015 13.5343  28
   0  12   5 89.3171 14.0914  24
   0  12  -5 140.077 26.6084   7
   0  12  -5 127.089 14.2945  20
   0  12  -6 139.165 26.1246  39
   0  12   6 149.956 16.5936  24
   0  12  -6 173.403 16.3602  20
   0  12  -6 107.991 25.7402   7
   0  12   6 141.325 15.3165  28
   0  12  -7 52.2791 9.82134  20
   0  12   7 40.9554 10.7283  24
   0  12  -7 48.2527 19.1173   7
   0  12   7 23.0348 9.07079  28
   0  12  -7 45.0277 18.9230  39
   0  12  -8 222.229 32.6183  39
   0  12   8 205.659 19.2074  24
   0  12  -8 190.452 31.9516   7
   0  12   8 228.791 19.1745  28
   0  12  -8 202.140 18.1557  20
   0  12  -9 244.058 34.5998  39
   0  12   9 230.949 20.3699  24
   0  12  -9 221.384 19.3903  20
   0  12  -9 263.536 37.3930   7
   0  12   9 226.538 19.5071  28
   0  12  10 33.8290 11.0500  23
   0  12 -10 33.6691 17.8337   7
   0  12 -10 68.9171 11.4995  20
   0  12  10 46.0711 12.0329  24
   0  12  10 39.3951 10.4139  28
   0  12 -10 42.3648 17.9543  39
   0  12  11 87.4342 12.7086  29
   0  12 -11 89.4060 23.1446  39
   0  12  11 96.0651 15.9377  23
   0  12  11 102.527 13.9267  28
   0 -12  11 76.6200 26.8432  25
   0  12  11 80.7921 13.8050  24
   0  12  12 450.146 33.5707  23
   0  12  12 423.879 28.9469  29
   0  12  12 437.119 30.0313  24
   0  12  13 331.199 30.2745  23
   0  12  13 369.917 26.8203  29
   0  12  13 383.415 27.2363  24
   0  12  14 1.26272 9.30262  29
   0  12  14-1.84102 12.0788  23
   0  12  15 120.942 16.7883  29
   0  12  15 115.449 19.2407  23
   0  12  16 150.980 18.3159  29
   0  12  16 165.560 21.6422  17
   0  12  17 16.4283 9.87945  29
   0  12  17 19.0960 12.8076  17
   0  12  18 179.126 18.2965  29
   0  12  18 151.178 20.1298  17
   0  12  19 33.1487 9.80345  29
   0  12  19 29.4005 11.3874  17
   0  12  19 21.9304 11.8868  22
   0  12  20 9.73865 7.94502  29
   0  12  20 3.50837 7.67993  17
   0  12  20 14.3973 8.69159  22
   0  12  21 32.2052 7.92974  29
   0  12  21 63.0032 10.7682  22
   0  13   0-2.40376 7.62399  20
   0  13   0 1.34346 9.00394  24
   0  13   0 1.05050 6.34620  28
   0  13   0-4.43936 16.6323   7
   0  13   1 1325.08 70.9548  24
   0  13  -1 1424.80 71.1515  24
   0  13  -1 1479.78 70.4293  20
   0  13   1 1388.55 69.3918  20
   0  13   1 1449.40 69.1842  28
   0  13  -1 1479.16 68.0667  28
   0  13  -1 1321.02 95.0368   8
   0  13  -1 1627.09 102.615   7
   0  13   2 302.986 25.5224  24
   0  13  -2 309.791 25.0747  24
   0  13   2 332.957 24.7911  28
   0  13  -2 365.395 25.4646  20
   0  13  -3 58.8110 11.9075  20
   0  13  -3 57.8082 11.9111  24
   0  13   3 59.4544 12.7849  24
   0  13   3 36.1604 10.6452  28
   0  13  -4 2313.60 130.137   7
   0  13  -4 2092.01 95.7010  20
   0  13   4 1953.98 95.7821  28
   0  13  -4 2139.67 96.5111  24
   0  13   4 2126.35 98.0206  24
   0  13  -5 41.1193 10.7598  20
   0  13   5 24.9316 9.84832  28
   0  13  -5 4.36691 16.3918   7
   0  13   5 21.2315 9.91124  24
   0  13   6 110.590 15.6328  24
   0  13  -6 69.0517 22.5773  39
   0  13   6 94.5604 14.4345  28
   0  13  -6 100.048 25.5561   7
   0  13  -6 112.079 14.2403  20
   0  13  -7 574.130 33.4518  20
   0  13   7 505.736 33.8647  24
   0  13  -7 452.482 51.3527   7
   0  13  -7 508.599 52.2032  39
   0  13   7 521.301 33.8317  28
   0  13   8 71.1551 12.9807  28
   0  13   8 79.4358 14.0779  24
   0  13  -8 87.7971 13.0156  20
   0  13  -8 44.4225 20.5282  39
   0  13  -9 1672.87 108.139   7
   0  13   9 1646.31 80.0949  24
   0  13  -9 1591.96 103.735  39
   0  13  -9 1736.47 78.8813  20
   0  13   9 1607.07 78.7455  28
   0  13 -10 212.359 19.4947  20
   0  13  10 195.318 18.7315  28
   0  13  10 180.180 19.1996  24
   0  13  11 22.1504 9.36520  28
   0  13  11 35.2245 11.9300  23
   0  13  11 30.8893 11.4644  24
   0  13  12 19.7090 9.40743  29
   0  13  12 13.9342 10.1274  24
   0  13  12 12.4169 9.16090  28
   0  13  12 27.8961 12.8269  23
   0  13  13 492.338 32.2558  24
   0  13 -13 525.366 32.6987  37
   0  13  13 449.877 30.8396  29
   0  13  13 436.247 34.0971  23
   0  13  14 6.01257 9.23481  29
   0  13 -14 3.38820 8.46460  37
   0  13  15 353.640 26.0558  29
   0  13  16 8.18127 9.79652  29
   0  13  17 244.484 20.7369  29
   0  13  18 89.1503 12.6172  29
   0  13  18 90.8318 16.1688  22
   0  13  19 440.442 27.4927  29
   0  13  19 460.429 31.0231  22
   0  13  20 1.58720 5.42868  29
   0  13  20 1.02492 7.28589  22
   0  14   0 16.6837 9.16495  28
   0  14   0 23.2431 9.46492  20
   0  14   0 22.1663 10.4380  24
   0  14   1 98.0332 14.4018  20
   0  14  -1 108.509 14.8069  20
   0  14   1 90.4459 15.7983  24
   0  14  -1 125.612 16.9867  24
   0  14  -1 104.744 13.8317  28
   0  14   1 120.844 14.6590  28
   0  14  -1 111.175 26.7855   7
   0  14  -2 379.012 48.3986   8
   0  14  -2 472.444 53.2909   7
   0  14  -2 545.051 33.7286  20
   0  14   2 513.177 32.6772  28
   0  14   2 492.202 34.8829  24
   0  14  -2 498.453 34.0145  24
   0  14  -3 1672.71 110.286   7
   0  14  -3 1650.66 110.225   8
   0  14  -3 1655.36 78.9005  20
   0  14   3 1619.67 78.8782  28
   0  14   3 1523.52 80.1904  24
   0  14  -3 1684.34 79.6602  24
   0  14  -4 2600.29 150.080   7
   0  14  -4 2722.46 115.963  20
   0  14   4 2399.78 115.499  28
   0  14  -4 2631.05 115.823  24
   0  14   4 2477.32 117.727  24
   0  14  -5 404.463 49.4038   7
   0  14  -5 433.677 29.4097  24
   0  14   5 428.797 31.7308  24
   0  14   5 410.206 30.2565  28
   0  14  -5 430.159 29.5194  20
   0  14   6 136.031 17.9056  24
   0  14  -6 145.817 16.7173  24
   0  14   6 143.645 18.1187  28
   0  14  -6 110.783 28.4589   7
   0  14  -6 168.091 18.1406  20
   0  14   7 214.293 21.4041  24
   0  14   7 202.357 20.5658  28
   0  14  -7 175.912 18.4877  20
   0  14   8 8.04037 9.53170  28
   0  14  -8 7.07090 8.90994  20
   0  14   8 11.3132 11.2855  24
   0  14  -9 87.5757 13.6242  20
   0  14   9 68.0833 14.1714  24
   0  14  10 55.9124 12.8181  28
   0  14 -10 46.0867 11.2744  20
   0  14  10 55.8350 13.6512  24
   0  14 -11 29.6442 11.5483  37
   0  14  11 29.3031 10.9815  28
   0  14 -11 47.4268 11.5443  20
   0  14  11 39.8228 12.5305  24
   0  14  12 25.6230 10.8402  24
   0  14  12 20.8301 9.53974  28
   0  14 -12 21.6008 10.8638  37
   0  14 -13 125.933 16.0168  37
   0  14  13 108.778 15.5537  24
   0  14 -14 350.866 25.9248  37
   0  14  14 382.081 26.2273  29
   0  14  14 351.696 26.0575  24
   0  14  15 81.5054 12.8797  29
   0  14 -15 87.0131 12.8735  37
   0  14  16 96.9670 15.8715  22
   0  14  16 94.7978 12.9113  29
   0  14  17 104.419 15.3369  22
   0  14  17 98.1274 12.4361  29
   0  14  18 76.0473 12.9772  22
   0  14  18 56.0400 9.92863  29
   0  14  19-11.2578 8.29489  22
   0  15   0 1.56161 11.7016  24
   0  15   0 2.68066 9.16851  20
   0  15   0-7.97623 8.60931  28
   0  15   1 6.44664 11.1548  24
   0  15  -1 28.5490 12.1803  24
   0  15  -1 14.7322 9.89048  20
   0  15   1 22.9238 11.1547  28
   0  15  -1 17.2927 8.64862  28
   0  15  -2 1236.78 64.5499  24
   0  15   2 1103.39 64.7762  24
   0  15  -2 1281.23 63.8715  20
   0  15   2 1251.26 62.6506  28
   0  15  -2 1234.88 93.3308   7
   0  15   3 784.213 50.6370  24
   0  15  -3 979.711 50.8534  24
   0  15  -3 930.341 49.8225  20
   0  15   3 850.645 48.9299  28
   0  15  -3 809.757 74.1032   7
   0  15   4 6.92504 9.57062  28
   0  15  -4 2.56974 10.1000  20
   0  15  -4 10.4723 9.97334  24
   0  15   4 3.27818 10.7562  24
   0  15   5 97.8712 16.3172  28
   0  15  -5 128.834 16.7825  20
   0  15  -5 143.022 16.9419  24
   0  15   5 126.111 18.2099  24
   0  15   6 27.3012 12.0950  28
   0  15  -6 32.2227 11.1800  20
   0  15  -6 33.7901 11.3192  24
   0  15   6 25.2943 12.7575  24
   0  15  -7 17.0576 9.81922  20
   0  15   7 18.6063 12.5600  28
   0  15   7 23.1153 12.3157  24
   0  15  -8 2.39250 9.88950  20
   0  15   8 1.40975 10.3881  28
   0  15   8 14.9703 11.4965  24
   0  15  -9 91.2774 14.1677  20
   0  15   9 88.9447 14.6835  28
   0  15   9 88.4445 15.9473  24
   0  15 -10 34.0993 11.4209  20
   0  15 -10 28.1510 11.8263  37
   0  15  10 32.8260 10.9019  28
   0  15  10 12.5671 10.6007  24
   0  15 -11 243.781 21.0018  20
   0  15 -11 287.389 23.2373  37
   0  15  11 282.857 22.9760  28
   0  15  11 234.877 22.7913  24
   0  15 -12 260.646 22.2158  37
   0  15  12 282.637 23.7486  24
   0  15 -13 363.228 25.0352  37
   0  15  13 314.873 25.0632  24
   0  15 -14 335.689 23.5457  37
   0  15  14 346.037 26.2922  22
   0  15  14 300.057 23.7428  24
   0  15  15 114.763 15.7341  22
   0  15 -15 114.640 13.3317  37
   0  15  16 552.292 34.0803  22
   0  15  17 10.5366 8.47670  22
   0  15  18 46.8446 9.86513  22
   0  16   0 510.525 32.6885  28
   0  16   0 579.362 38.3004  24
   0  16  -1 227.049 22.0527  20
   0  16   1 297.051 22.9353  28
   0  16   1 222.891 24.9042  24
   0  16  -1 230.650 23.7090  24
   0  16  -2 410.623 29.6885  20
   0  16   2 379.786 28.4923  28
   0  16  -2 399.481 30.4773  24
   0  16   2 403.709 32.2035  24
   0  16   3 14.5484 11.0167  28
   0  16  -3 6.53585 10.4388  20
   0  16  -3 15.1611 11.7098  24
   0  16   3 15.2961 12.5306  24
   0  16  -4 902.695 48.8230  20
   0  16   4 832.005 48.6312  28
   0  16  -4 911.154 49.0877  24
   0  16   4 785.141 51.6287  24
   0  16  -5 120.239 16.2902  24
   0  16   5 98.8533 18.1713  24
   0  16  -5 126.749 15.5183  37
   0  16  -5 142.027 16.6565  20
   0  16   5 86.2473 15.3411  28
   0  16   6 355.346 29.2017  24
   0  16  -6 340.697 25.4350  24
   0  16  -6 315.539 25.0905  37
   0  16  -6 339.335 26.0117  20
   0  16   6 318.440 27.6614  28
   0  16   7 710.353 45.6790  24
   0  16  -7 797.210 43.6657  37
   0  16  -7 739.856 42.6835  20
   0  16   7 720.869 44.2280  28
   0  16   8 422.829 32.9437  24
   0  16  -8 482.501 31.5981  37
   0  16  -8 456.426 30.0734  20
   0  16   8 422.119 31.5155  28
   0  16   9 51.0758 13.3314  24
   0  16  -9 34.8100 11.2362  20
   0  16   9 38.2039 11.8315  28
   0  16  -9 35.3854 12.4371  37
   0  16 -10 86.9231 14.3401  37
   0  16  10 86.8899 15.2846  28
   0  16 -10 64.3128 11.9562  20
   0  16  10 66.4212 14.7110  24
   0  16 -11 5.45354 10.0662  37
   0  16 -11 1.00965 7.81502  20
   0  16  11 3.89347 10.5050  24
   0  16  11 7.24996 9.85037  28
   0  16 -12 233.844 20.5565  37
   0  16  12 247.869 21.4176  24
   0  16  13 37.4219 10.7237  24
   0  16 -13 47.7198 10.9136  37
   0  16 -14 512.982 29.8358  37
   0  16 -15 6.50407 6.74652  37
   0  16  16 256.892 19.2804  22
   0  17   0-7.62074 12.3357  24
   0  17   0 2.17032 8.33215  28
   0  17   1 107.462 17.8186  24
   0  17  -1 141.620 18.9429  24
   0  17   1 151.712 16.5798  28
   0  17  -2 587.570 37.2146  24
   0  17   2 509.435 37.5670  24
   0  17   2 530.718 33.8640  28
   0  17   3 31.3528 13.4030  24
   0  17  -3 9.96912 10.8408  20
   0  17  -3 34.4756 12.8124  24
   0  17   3 46.1180 12.4650  28
   0  17   4 777.662 45.1014  28
   0  17  -4 856.622 45.6009  20
   0  17  -4 766.815 44.8301  24
   0  17   4 738.808 47.8483  24
   0  17   5 19.6332 12.6740  24
   0  17  -5 14.6107 9.49482  37
   0  17   5 13.3080 10.8621  28
   0  17  -5 10.7822 9.98521  24
   0  17  -5 15.5517 10.9318  20
   0  17   6 6.39140 11.2633  24
   0  17  -6 21.4382 10.4235  37
   0  17   6 12.1882 10.4916  28
   0  17  -6 12.5206 9.73664  24
   0  17  -6 9.30242 9.42368  20
   0  17  -7 82.9596 13.4385  37
   0  17  -7 60.7031 13.1181  20
   0  17   7 54.0655 13.7707  24
   0  17   7 62.3032 14.5783  28
   0  17   8 144.748 18.6058  24
   0  17  -8 177.937 17.6024  20
   0  17   8 151.678 18.3434  28
   0  17  -8 168.473 18.2085  37
   0  17  -9 9.58242 10.9521  37
   0  17  -9 6.14471 9.40257  20
   0  17   9 5.59121 9.94025  24
   0  17   9 7.69631 10.6777  28
   0  17  10 501.987 35.1403  24
   0  17 -10 613.438 33.7369  20
   0  17  10 533.109 34.3506  28
   0  17 -10 575.359 33.8412  37
   0  17 -11 4.41423 8.28656  20
   0  17  11 3.61753 9.33757  24
   0  17 -11 19.0121 9.73734  37
   0  17  12 8.77628 8.94202  24
   0  17 -12-5.24230 8.40958  37
   0  17  13 46.9472 10.5653  24
   0  17 -13 34.5210 8.85704  37
   0  17 -14 187.497 14.7460  37
   0  17 -15 10.3105 5.44411  37
   0  18   0 164.540 15.8967  28
   0  18   0 167.484 19.2886  24
   0  18   1 10.3760 8.81532  28
   0  18  -1 3.98859 9.96904  24
   0  18   1 14.3273 11.0068  24
   0  18   2 196.467 18.2685  28
   0  18   2 189.664 20.9059  24
   0  18  -2 189.368 19.8071  24
   0  18   3 22.4314 10.3049  28
   0  18  -3 7.26408 10.0870  24
   0  18   3 8.95808 11.0106  24
   0  18   4 599.876 36.4598  28
   0  18   4 565.415 38.5454  24
   0  18  -4 636.365 36.6945  24
   0  18   5-1.18526 9.99621  28
   0  18   5 10.3968 12.2764  24
   0  18  -5 3.26397 8.42061  24
   0  18  -6 32.1020 10.6074  37
   0  18   6 4.35876 10.4449  24
   0  18   6 16.7924 9.79982  28
   0  18   7 164.026 17.7522  28
   0  18   7 123.334 17.2811  24
   0  18  -7 147.045 16.0380  37
   0  18   8 138.178 16.2043  28
   0  18   8 145.385 17.8991  24
   0  18  -8 131.661 14.9984  37
   0  18   9 116.607 14.5644  28
   0  18   9 105.056 15.5182  24
   0  18  -9 140.619 14.4338  37
   0  18  10 200.751 19.5769  24
   0  18 -10 236.312 18.3308  37
   0  18  11 16.7592 8.32316  24
   0  18 -11 18.7558 7.88731  37
   0  18  12 79.0267 11.3228  24
   0  18 -12 83.0078 10.7344  37
   0  18 -13 29.5815 7.17333  37
   0  18 -14 112.831 10.0885  37
   0  19   0-7.09060 9.29146  24
   0  19   1 12.5418 8.00776  28
   0  19  -1 25.0669 10.5857  24
   0  19   1 6.08702 9.65461  24
   0  19   2 50.0955 10.6902  28
   0  19  -2 52.3974 11.8918  24
   0  19   2 32.3414 11.7388  24
   0  19  -3 5.19880 8.04705  24
   0  19   3-1.91330 7.63176  28
   0  19   3 5.03660 9.59132  24
   0  19  -4 9.84980 7.92747  24
   0  19   4 10.7768 8.16498  28
   0  19   4 15.1408 10.1485  24
   0  19  -5 18.4266 8.40153  24
   0  19   5 33.6800 11.0903  24
   0  19   5 15.9015 9.05656  28
   0  19   6 70.5665 12.6780  24
   0  19   6 64.7700 11.5473  28
   0  19  -7 35.6916 8.81899  37
   0  19   7 33.8951 10.7020  24
   0  19   7 39.3339 9.57186  28
   0  19  -8 23.9592 8.13588  37
   0  19   8 20.9667 9.16392  24
   0  19   8 22.8527 9.11546  28
   0  19  -9 18.1110 7.66421  37
   0  19   9 10.2172 7.21613  24
   0  19 -10 15.9664 7.07862  37
   0  19  10 16.6904 7.58500  24
   0  19 -11 10.1519 5.72525  37
   0  19  11 3.27298 6.18812  24
   0  19 -12 50.5598 7.24471  37
   0  20   0 149.824 15.0194  24
   0  20   1 46.3467 10.4375  24
   0  20  -1 47.4074 10.0300  24
   0  20  -2 100.643 12.3898  24
   0  20   2 94.1269 12.8757  24
   0  20   2 89.9986 11.3587  28
   0  20   3 89.6895 12.6770  24
   0  20  -3 101.218 12.0934  24
   0  20   3 74.5013 10.6136  28
   0  20   4 80.4216 11.7072  24
   0  20  -4 85.4873 10.9754  24
   0  20   4 98.7014 11.5282  28
   0  20   5-3.11111 7.13880  28
   0  20   6 0.92882 7.01760  24
   0  20   6 0.76746 6.84469  28
   0  20   7 1.76153 6.86948  24
   0  20  -8-3.98708 5.16921  37
   0  20   8 2.44838 6.46259  24
   0  20  -9 14.0611 5.15748  37
   0  20   9 8.10694 6.02435  24
   0  21   0-0.68999 5.89497  24
   0  21   1 35.9405 7.99926  24
   0  21  -1 39.3211 7.84958  24
   0  21  -2 39.9546 7.67801  24
   0  21   2 34.1036 7.94076  24
   0  21  -3 8.86523 5.49076  24
   0  21   3 0.70643 6.26932  24
   0  21   3 11.2072 5.45477  28
   0  21   4 3.46121 5.52368  24
   0  21   5 0.66605 5.69040  24
   0  21   6 9.41041 5.44061  24
  -1   0  25 490.920 28.6931  21
   1   0 -25 532.130 28.7735  27
  -1   0  24 6.23286 7.51297  19
  -1   0  23 120.041 15.6272  12
  -1   0  22 8.21202 9.91305  12
  -1   0  21 298.737 25.6109  12
  -1   0  20 3.63696 8.93233  35
  -1   0  20 3.08102 10.4324  12
  -1   0  19 2241.52 99.2733  35
  -1   0  19 2036.84 100.989  12
  -1   0  18 4.88212 9.51913  35
  -1   0  18-2.98867 10.2217  12
  -1   0  18 5.87063 21.2488  10
  -1   0  17 285.276 43.1301   1
  -1   0  17 272.730 23.6349  12
  -1   0  17 297.025 22.8954  35
  -1   0  16-4.84484 14.0600   1
  -1   0  16 7.95175 9.24483  12
  -1   0  16-3.34539 8.07246  35
  -1   0  15 55.8923 20.0822   1
  -1   0  15 61.1351 10.2917  35
  -1   0  15 58.6901 11.5220  12
  -1   0  14 7.57132 14.1838   1
  -1   0  14 1.89378 6.21389  35
  -1   0  14 6.73717 7.28770  12
   1   0 -14-4.21037 16.2922  26
  -1   0  13 39.6350 15.7472   1
   1   0 -13 50.7785 19.7092  26
  -1   0  12 5.74255 11.1102   1
   1   0 -12-7.18178 14.3223  26
  -1   0  11 3533.54 165.324   1
   1   0 -11 3420.88 173.057  26
  -1   0  10 2.15565 9.09152   1
   1   0 -10 11.8627 14.6296  26
  -1   0   9 1541.58 78.3585   1
   1   0  -9 1363.45 83.2309  26
  -1   0   8-3.75459 8.70927   9
  -1   0   8 11.1550 8.15709   1
  -1   0   8-2.61122 6.05710  25
   1   0  -8 2.29046 9.65795  26
  -1   0   7 26505.1 1059.77   9
  -1   0   7 26374.9 1056.76   1
  -1   0   7 26794.1 1054.18  25
   1   0  -7 26361.9 1063.66  26
  -1   0   6-1.26563 6.24278   9
   1   0  -6-6.24636 6.75566  26
  -1   0   6 3.94259 4.47217  25
   1   0  -5 7446.60 297.055  26
  -1   0   5 7028.51 292.026  25
  -1   0   5 7239.50 294.243   9
  -1   0   5 7146.12 287.699  38
  -1   0   4 3.26656 4.10500   9
  -1   0   4 0.59338 2.98282  38
  -1   0   4-0.73011 3.80353  25
  -1   0   3 979.807 45.9436   9
  -1   0   3 961.345 46.0170  14
  -1   0   3 997.190 45.7430  25
  -1   0   2-0.53289 2.77601  25
  -1   0   2 1.01617 2.69204  14
  -1   0   1 1281.53 55.7306  25
  -1   0   0 0.41137 1.98973  15
  -1   0   0-0.40510 1.95938  25
   1   0   0-0.40286 1.98713   3
   1   0   1 28385.0 1118.58   3
   1   0   2 6.07517 3.71715  40
   1   0   2 3.07478 3.79193  10
   1   0   2-0.76933 2.03867   1
   1   0   2 1.15384 3.25452   3
  -1   0  -2 2.17231 2.03522   5
   1   0   2-0.60625 2.99076   4
  -1   0  -3 3264.78 129.858   7
   1   0   3 3154.81 139.189  10
  -1   0  -3 3173.22 135.271   2
   1   0   3 3357.48 134.316   1
   1   0   3 3213.32 135.750   3
   1   0   4-5.45888 7.10933  10
  -1   0  -4-1.93344 4.94843   2
   1   0   4 2.22763 3.66267   1
   1   0   4 1.74663 4.54944   3
   1   0   5 2011.83 99.1471  10
  -1   0  -5 2027.18 93.7555   2
   1   0   5 2031.61 90.1832   1
   1   0   5 1997.96 91.7824   3
   1   0   6-2.19990 8.51272  10
   1   0   6-1.16010 5.49838   1
  -1   0  -6 4.41972 7.12621   2
   1   0   6 8.03944 6.98055   3
   1   0   7 5275.19 255.417  10
   1   0   7 6196.93 247.660   3
   1   0   7 5912.23 244.346   1
  -1   0  -7 5634.93 245.949   2
   1   0   8 3.00930 12.0026  10
   1   0   8-1.65973 7.18023   1
   1   0   9 13465.7 557.897  10
   1   0   9 13149.6 540.438   1
  -1   0  -9 12971.7 550.667  26
   1   0  10 7.49432 11.4644  10
   1   0  10 4.56886 7.97014   1
  -1   0 -10 3.11574 12.4287  26
   1   0  11 6148.53 275.448  10
   1   0  11 5657.04 255.446   1
  -1   0 -11 5533.92 263.840  26
   1   0  12-4.45747 13.6371  10
   1   0  12-6.15899 10.3214   1
  -1   0 -12-3.70594 12.9273  26
   1   0  13 2440.74 131.613   1
   1   0  13 2882.08 150.185  10
   1   0  13 2579.66 104.153  33
  -1   0 -13 2617.22 138.781  26
   1   0  14 8.14216 14.1997   1
   1   0  14-1.39440 8.09395  12
   1   0  14-3.54506 6.00222  33
   1   0  14-5.17789 15.8397  10
  -1   0 -14-8.68832 14.5577  26
   1   0  15 38.0275 11.9979  12
   1   0  15 46.2852 9.57705  33
  -1   0 -15 60.4147 22.9930  26
   1   0  15 60.8860 26.8319  10
   1   0  16 8.15980 10.4754  12
   1   0  16 5.86516 17.9439  10
  -1   0 -16 4.94198 17.8896  26
   1   0  17 758.213 48.7233  12
   1   0  17 865.471 81.3515  10
  -1   0 -17 751.582 72.9829  26
   1   0  17 827.989 45.9950  35
   1   0  18 1.31455 9.51736  35
   1   0  18 8.75657 12.3345  12
   1   0  19 897.439 48.4559  35
   1   0  19 795.336 50.7020  12
   1   0  20 6.29926 9.67500  35
   1   0  20 2.64257 10.3853  19
   1   0  21 986.276 50.5020  35
   1   0  21 880.162 50.0499  19
   1   0  22-2.06596 8.17953  35
   1   0  22-1.08999 8.88486  19
   1   0  23 966.286 49.0355  19
   1   0  23 1004.69 50.6440  21
   1   0  24 1.60300 6.93507  21
   1   0  25 65.6874 8.17933  21
  -1   1  25 36.3575 8.19752  19
   1   1 -25 36.8495 8.23684  27
   1  -1 -25 35.8819 7.87372  27
  -1   1  25 48.7718 8.22866  21
  -1   1  24 110.804 12.9669  19
  -1  -1  23 48.5286 12.0501  12
  -1  -1  22 123.925 16.7324  12
  -1  -1  21 15.9497 11.3257  12
  -1  -1  20 52.6980 14.2836  12
  -1   1  20 56.5995 13.3429  35
  -1   1  19 2514.39 117.002  12
  -1  -1  19 2461.22 115.833  12
  -1   1  19 2560.18 114.454  35
  -1  -1  18 40.1484 21.4953  10
  -1   1  18 18.1675 23.4390  10
  -1   1  18 3.07628 9.42645  12
  -1  -1  18 25.9948 12.1912  12
  -1  -1  18 5.92366 16.2170   1
  -1   1  18 18.0417 11.4387  35
  -1  -1  17 1167.77 92.7999  10
  -1   1  17 1211.15 96.1413  10
  -1   1  17 1223.51 58.9372  35
  -1  -1  17 1080.59 90.6881   1
  -1   1  17 1053.73 59.2896  12
  -1  -1  17 1080.73 58.9726  12
  -1   1  16 8.11709 8.01475  35
  -1  -1  16 4.97561 15.9655   1
  -1   1  16-9.47417 14.4932   1
  -1  -1  16 8.96556 8.67657  12
  -1   1  16 10.7994 7.72971  12
  -1   1  15 1.06676 5.65524  35
  -1  -1  15 5.91870 8.41679  12
  -1   1  15 8.75046 8.63785  12
  -1  -1  15 8.87884 13.5817   1
  -1   1  15 12.6109 15.2163   1
  -1   1  14 51.2123 9.49207  35
  -1   1  14 52.5987 10.8909  12
  -1  -1  14 51.4795 10.5002  12
   1  -1 -14 22.0612 16.0825  26
   1   1 -14 55.8991 20.1594  26
  -1  -1  14 47.0829 19.4461   1
  -1   1  14 44.4125 19.0396   1
   1   1 -13 1216.01 80.4930  26
   1  -1 -13 1153.04 81.7614  26
  -1  -1  13 1011.70 74.0388   1
  -1   1  13 1101.25 74.0518   1
   1  -1 -12 343.306 41.2274  26
   1   1 -12 430.678 42.5245  26
  -1   1  12 339.036 35.7328   1
  -1  -1  12 351.178 37.2124   1
   1   1 -11 1207.73 78.9464  26
   1  -1 -11 1141.36 79.2819  26
  -1   1  11 1275.42 73.9317   1
  -1  -1  11 1259.97 75.5762   1
   1  -1 -10 2.99733 11.9578  26
  -1   1  10 2.11702 7.66719   1
  -1  -1  10 4.63474 9.51452   1
   1  -1  -9 212.389 27.3100  26
  -1  -1   9 225.799 22.1805  25
   1   1  -9 242.250 27.7955  26
  -1   1   9 203.495 22.0055   1
  -1   1   9 193.488 23.7833   9
  -1  -1   8 571.510 37.6962  25
   1  -1  -8 610.643 44.1356  26
   1   1  -8 563.837 43.2287  26
  -1   1   8 603.751 38.6557   1
  -1   1   8 629.591 41.6231   9
   1  -1  -7 2213.27 104.236  26
  -1   1   7 2027.55 94.6667  25
   1   1  -7 1942.90 102.870  26
  -1  -1   7 2051.89 97.3666  25
  -1   1   7 2259.08 98.5866   1
  -1  -1   7 2142.70 101.551   9
  -1   1   7 2135.14 99.8633   9
  -1   1   6 6440.05 267.504  38
  -1   1   6 6795.87 270.462  25
  -1  -1   6 6523.83 272.702  25
   1   1  -6 6590.61 278.383  26
   1  -1  -6 6695.88 277.218  26
  -1   1   6 6669.00 272.249   1
  -1   1   6 6597.52 273.972   9
  -1  -1   6 6610.86 275.140   9
  -1   1   5 19778.8 782.662  38
  -1  -1   5 19949.9 785.165  25
  -1   1   5 19825.2 783.294  25
   1  -1  -5 19222.8 787.221  26
   1   1  -5 19778.9 789.037  26
  -1   1   5 19943.2 783.926   1
  -1   1   5 19599.5 785.611   9
  -1  -1   5 19584.9 786.135   9
  -1   1   4 74.2481 9.43568  38
  -1   1   4 110.022 11.1045   9
  -1  -1   4 111.100 11.0395   9
  -1   1   4 78.9499 9.10914  25
  -1  -1   4 111.421 10.8552  25
  -1   1   4 127.524 10.4306   1
  -1   1   3 618.395 32.7657  14
  -1  -1   3 651.560 32.6518  14
  -1   1   3 612.105 33.8695  38
  -1   1   3 672.235 33.1529   9
  -1  -1   3 653.717 32.4813   9
  -1   1   3 641.688 30.6477   1
  -1  -1   3 619.846 32.6144  25
  -1   1   3 679.356 32.6356  25
  -1   1   2 7811.86 309.808   1
  -1   1   2 8004.56 313.133  25
  -1  -1   2 7264.99 312.375   9
  -1  -1   2 8019.12 313.239  25
  -1  -1   2 7789.88 312.290  14
  -1   1   2 7878.41 312.690  14
   1   1  -2 7878.98 309.331  39
  -1   1   1 8222.30 328.415   8
  -1  -1   1 8439.73 329.104  25
  -1   1   1 8194.38 329.421  25
  -1   1   1 8211.25 324.967  39
  -1   1   0 510.930 22.8664   8
   1   1   0 466.780 23.6564   3
   1  -1   0 429.391 22.3672   3
  -1  -1   0 484.480 23.1388  15
  -1   1   0 492.948 23.5283  15
  -1  -1   0 460.533 22.7310  25
  -1   1  -1 1027.91 46.4684   7
   1   1   1 1008.55 50.9232  40
   1   1   1 1112.00 48.1359   4
   1  -1   1 1081.77 47.3578   3
   1  -1   1 1112.86 48.0514   4
   1   1   1 1122.21 48.7209   3
  -1  -1  -1 1057.94 45.6288  25
   1   1   2 32.2664 6.32928  10
   1  -1   2 39.7942 7.11143  10
   1  -1   2 43.6311 5.57088   3
   1   1   2 34.6611 5.77965   3
  -1   1  -2 30.9936 4.30447   7
   1   1   2 28.4807 5.52376   4
  -1   1  -2 32.2140 4.88670   5
   1  -1   2 38.2662 5.76721   4
  -1   1  -3 2704.25 112.321   7
   1   1   3 2765.78 118.526  10
   1  -1   3 2783.10 120.025  10
   1   1   3 2707.25 116.052   3
  -1   1  -3 2732.97 116.723   2
   1  -1   3 2664.40 114.843   3
  -1  -1  -3 2764.49 113.645   2
  -1   1  -3 2768.92 115.615   5
   1  -1   4 9408.01 386.784  10
   1   1   4 9084.54 384.720  10
   1   1   4 9588.34 381.008   3
  -1   1  -4 9239.06 382.645   2
  -1  -1  -4 9355.90 379.864   2
   1  -1   4 9484.13 379.771   3
   1   1   4 9773.37 379.709   1
  -1   1  -4 9362.31 376.327   7
   1   1   5 4310.73 176.069   1
  -1   1  -5 4161.75 180.118   2
   1  -1   5 4308.16 175.807   1
   1  -1   5 4175.18 176.581   3
   1   1   5 4279.11 177.865   3
  -1  -1  -5 4027.01 176.530   2
   1   1   5 4073.54 183.092  10
   1  -1   5 3953.42 184.294  10
   1   1   6 553.716 36.3834   3
   1   1   6 609.162 35.9957   1
   1  -1   6 620.487 36.9343   3
   1  -1   6 564.452 35.1951   1
  -1   1  -6 653.023 40.2528   2
   1  -1   6 558.518 43.0695  10
   1   1   6 582.867 42.8076  10
   1   1   7 838.237 49.5188   3
   1   1   7 799.300 47.0925   1
  -1   1  -7 798.881 49.8076   2
   1  -1   7 823.015 47.1262   1
   1  -1   7 918.639 50.1021   3
   1  -1   7 765.677 55.5842  10
   1   1   7 764.310 55.1348  10
  -1   1  -8 54.3890 13.7601   2
   1   1   8 57.4875 13.3629   3
   1  -1   8 49.0794 11.3591   1
   1   1   8 64.8373 12.4729   1
   1  -1   8 98.0846 18.7869  10
   1   1   8 68.6518 17.7261  10
  -1  -1  -9 2053.07 108.578  26
  -1   1  -9 1860.76 102.725  26
   1  -1   9 1883.88 95.8918   1
   1   1   9 1816.62 95.5574   1
   1  -1   9 2056.12 111.334  10
   1   1   9 1752.16 107.389  10
  -1   1 -10 1021.52 68.5592  26
  -1  -1 -10 999.826 70.4868  26
   1   1  10 1015.35 63.3680   1
   1  -1  10 996.420 62.7767   1
   1   1  10 954.858 73.2682  10
   1  -1  10 1168.60 76.7923  10
  -1   1 -11 4093.47 200.519  26
  -1  -1 -11 3926.79 201.933  26
   1  -1  11 4069.15 193.983   1
   1   1  11 4234.89 194.623   1
   1   1  11 4132.54 210.444  10
   1  -1  11 4719.83 212.415  10
  -1  -1 -12 610.267 54.7138  26
  -1   1 -12 408.725 45.6309  26
   1   1  12 547.934 46.7226   1
   1  -1  12 570.727 48.0100   1
   1  -1  12 601.206 55.9803  10
   1   1  12 651.984 61.2417  10
   1  -1  13 2219.65 124.079   1
   1   1  13 2435.39 141.031  10
   1  -1  13 2180.23 95.4465  33
   1   1  13 2246.81 96.7260  33
   1   1  13 2279.90 98.6796  17
  -1   1 -13 2297.30 127.701  26
  -1  -1 -13 2312.35 131.066  26
   1  -1  13 2125.45 100.180  12
   1   1  13 1913.00 98.5943  12
   1  -1  14 428.909 44.9477   1
   1  -1  14 326.370 20.9904  33
   1   1  14 309.724 21.5052  33
  -1  -1 -14 374.465 45.1969  26
  -1   1 -14 285.000 38.7602  26
   1   1  14 236.591 22.7551  12
   1  -1  14 272.360 23.6672  12
   1  -1  14 306.472 44.3531  10
   1   1  14 327.484 46.6160  10
   1  -1  15 47.1218 18.8944   1
   1   1  15 52.5771 26.5773  10
   1  -1  15 42.3158 22.3878  10
   1  -1  15 50.8304 12.5077  12
   1   1  15 34.6790 11.2761  12
  -1  -1 -15 43.2944 21.9126  26
  -1   1 -15 44.9540 20.9454  26
   1  -1  15 45.7908 9.39426  33
   1   1  15 71.6596 10.8097  33
   1  -1  16 16.8462 20.3251  10
   1   1  16-12.3728 18.9247  10
   1   1  16-1.26660 8.75050  35
  -1   1 -16 4.79173 17.9527  26
  -1  -1 -16-5.09845 16.3579  26
   1   1  16-4.89283 10.2251  12
   1  -1  16 4.78039 10.6798  12
   1  -1  16-10.5152 14.3855   1
  -1  -1 -17 2616.58 158.448  26
  -1   1 -17 2618.68 156.621  26
   1   1  17 2855.89 122.022  35
   1  -1  17 2926.92 121.279  35
   1  -1  17 2898.38 168.859  10
   1   1  17 2790.77 171.207  10
   1  -1  17 2608.67 124.098  12
   1   1  17 2288.84 122.376  12
   1  -1  18 94.9857 18.3135  12
   1   1  18 91.5011 17.2846  12
   1  -1  18 124.482 16.6318  35
   1   1  18 114.694 16.3456  35
   1  -1  19 41.8480 15.1324  12
   1  -1  19 43.0236 12.8118  19
   1   1  19 54.5032 13.1156  35
   1  -1  19 50.0058 12.7060  35
   1   1  20 341.101 27.6211  19
   1   1  20 344.360 26.9894  35
   1  -1  20 375.482 26.7534  35
   1   1  21 17.9935 11.0040  19
   1  -1  21 16.6803 10.2306  35
   1   1  21 20.5873 10.6327  35
   1   1  22 3.41634 10.0362  19
   1   1  22-4.29003 8.80352  35
   1  -1  22 7.86442 8.01303  35
   1   1  22-3.79738 9.71901  21
   1   1  23 87.8853 12.5431  19
   1  -1  23 84.1443 11.3910  35
   1  -1  23 90.9815 12.5057  21
   1   1  23 80.1672 12.9014  21
   1   1  24 17.2279 7.31386  19
   1   1  24 18.1060 7.66660  21
   1  -1  24 16.8619 7.80601  21
   1  -1  25 15.4372 5.31888  21
   1   1  25 17.6540 5.81315  21
   1   2 -25 7.48345 5.71079  27
   1  -2 -25 2.18262 6.06500  27
  -1   2  25 12.6792 7.22389  19
  -1   2  25 16.0920 6.21945  21
  -1   2  24 49.5963 10.4695  19
  -1   2  24 42.5737 9.34387  21
  -1  -2  23 136.554 16.2622  12
  -1  -2  22 145.484 18.4457  12
  -1  -2  21 180.290 20.0174  12
  -1  -2  20 48.2476 13.4760  12
  -1   2  19 1576.84 78.4719  35
  -1  -2  19 1631.48 79.5529  12
  -1  -2  18 321.559 48.5084  10
  -1   2  18 296.119 49.5949  10
  -1   2  18 285.354 24.2153  35
  -1  -2  18 273.477 24.5174  12
  -1  -2  18 230.519 42.2709   1
  -1   2  17 1677.86 118.276  10
  -1  -2  17 1761.36 114.064  10
  -1  -2  17 1487.92 73.3245  12
  -1   2  17 1478.46 72.6568  35
  -1  -2  16 375.606 47.5891   1
  -1  -2  16 335.172 25.7424  12
  -1   2  16 365.719 25.8137  35
  -1  -2  15 550.452 56.7362   1
  -1   2  15 537.200 32.1795  35
  -1  -2  15 506.464 32.3434  12
  -1  -2  14 1185.01 81.5061   1
  -1   2  14 1119.50 76.4776   1
  -1   2  14 1065.94 52.3543  35
  -1  -2  14 1013.51 52.8847  12
   1   2 -14 927.741 73.3326  26
   1   2 -13 1431.11 93.0316  26
   1  -2 -13 1553.56 99.8592  26
  -1  -2  13 1514.06 95.8145   1
  -1   2  13 1633.98 94.2558   1
  -1   2  13 1482.57 68.9739  35
  -1   2  12 6747.48 288.022   1
  -1  -2  12 6511.66 292.048   1
   1   2 -12 6357.09 290.753  26
   1  -2 -12 6118.82 294.831  26
  -1  -2  11 3030.85 148.988   1
  -1   2  11 3067.31 144.867   1
   1   2 -11 2822.22 147.881  26
   1  -2 -11 2859.64 151.669  26
  -1   2  10 549.448 40.0817   1
   1   2 -10 481.263 42.0846  26
  -1  -2  10 457.772 38.1664  25
   1  -2 -10 480.792 43.6791  26
  -1   2   9 2151.03 106.865   9
  -1  -2   9 2036.98 104.412  25
   1  -2  -9 2052.63 109.940  26
   1   2  -9 2042.23 109.285  26
  -1   2   9 2258.50 105.111   1
  -1   2   8 71.4256 13.8901   9
  -1   2   8 60.3820 12.9850   1
   1  -2  -8 69.9079 15.5921  26
   1   2  -8 77.3545 15.3783  26
  -1  -2   8 83.3724 14.2227  25
   1  -2  -7 23710.4 938.530  26
  -1  -2   7 23349.6 936.330  25
   1   2  -7 23421.0 940.510  26
  -1   2   7 23208.7 933.154   1
  -1   2   7 23327.2 935.002   9
  -1   2   6 341.672 23.5394  38
  -1  -2   6 343.504 26.7642   9
  -1   2   6 408.926 26.9805   9
  -1  -2   6 392.932 27.9629  25
  -1   2   6 345.491 22.8153  25
   1  -2  -6 361.968 27.0593  26
   1   2  -6 360.919 28.5317  26
  -1   2   6 364.133 24.7731   1
  -1   2   5 586.181 32.8938  25
  -1   2   5 591.411 35.2433  38
  -1   2   5 680.430 36.3909   9
  -1  -2   5 706.973 37.5193   9
   1  -2  -5 575.600 35.3364  26
   1   2  -5 611.432 37.7890  26
  -1  -2   5 652.948 37.3070  25
  -1   2   5 666.970 34.7772   1
  -1   2   4 5817.44 233.372  25
  -1   2   4 5936.97 238.796  38
  -1  -2   4 5256.61 234.975   9
  -1   2   4 5942.45 235.570   9
  -1   2   4 5676.46 233.387   1
  -1  -2   4 5831.37 237.059  25
  -1   2   3 1124.14 53.5323  25
  -1  -2   3 1096.90 53.5837   9
  -1  -2   3 1286.18 56.6072  25
   1   2  -3 1234.01 53.8955  39
  -1   2   3 1176.68 58.4275  38
  -1   2   3 1195.64 55.0559  14
  -1   2   2 981.308 45.5962   8
  -1  -2   2 904.381 43.3982   9
  -1  -2   2 988.547 45.9949  25
  -1   2   2 963.421 49.0619  38
   1   2  -2 976.925 43.3808  39
  -1  -2   2 991.704 43.9551  14
  -1   2   2 1004.75 44.7177  14
  -1   2   1 14837.3 597.491   8
  -1  -2   1 14805.2 594.532   9
  -1  -2   1 15334.2 597.456  25
   1   2  -1 15291.0 601.743  40
  -1   2   1 15220.8 594.638  39
   1   2  -1 15194.2 595.637  39
  -1   2   1 14920.1 596.185  14
  -1  -2   1 15103.6 595.393  14
  -1  -2   0 235.456 13.2910  15
  -1   2   0 214.265 13.5798  15
  -1  -2   0 265.665 14.2735  25
  -1   2   0 228.493 14.8606   7
   1   2   0 225.969 13.9333   5
   1   2   0 226.617 14.3645   3
   1  -2   0 233.120 12.7359   3
  -1  -2  -1 2216.77 86.2804  25
   1   2   1 1919.45 88.7089   6
   1   2   1 2110.22 88.4716   4
   1  -2   1 2117.07 87.0093   3
   1  -2   1 2003.39 87.9218   4
   1   2   1 2177.29 89.6397   3
  -1   2  -1 2076.63 88.8603   7
   1   2   2 4319.29 182.631   4
   1  -2   2 4401.72 180.704   3
  -1   2  -2 4495.08 183.543   5
   1  -2   2 4479.36 182.291   4
   1   2   2 4342.86 183.124   3
  -1  -2  -2 4534.54 177.187  25
   1   2   2 4470.60 183.555  10
  -1   2  -2 4300.57 182.013   7
   1  -2   2 4746.02 185.754  10
   1   2   3 206.799 16.1820  10
  -1   2  -3 191.462 14.1642   7
   1  -2   3 183.225 17.0262  10
   1  -2   3 196.183 13.7443   3
   1   2   3 189.186 15.1106   3
  -1   2  -3 198.637 16.2729   2
  -1  -2  -3 203.473 12.2055   2
  -1   2  -3 189.021 15.8277   5
   1   2   4 11467.8 465.319  10
   1  -2   4 10836.5 468.003  10
   1  -2   4 11581.9 461.196   3
   1   2   4 11372.8 463.062   3
  -1   2  -4 11253.8 465.696   2
  -1   2  -4 11737.2 461.724   7
  -1   2  -4 12069.1 464.997   5
   1  -2   5 2832.71 141.850  10
   1   2   5 3030.46 139.841  10
   1   2   5 3111.79 137.138   3
  -1   2  -5 3079.57 139.748   2
   1  -2   5 3280.18 135.488   3
  -1   2  -5 3215.54 137.405   5
  -1   2  -5 3174.03 134.695   7
   1   2   6 4088.88 186.129  10
   1  -2   6 3940.50 188.740  10
   1   2   6 4144.20 181.659   3
  -1   2  -6 4350.91 185.154   2
   1  -2   6 4294.78 180.188   3
   1  -2   7 568.501 45.5078  10
   1   2   7 612.063 45.7966  10
  -1   2  -7 652.010 43.0498   2
   1   2   7 593.256 41.0605   3
  -1  -2  -8 5572.42 255.960  26
   1  -2   8 5989.72 258.096  10
   1   2   8 5434.45 255.133  10
  -1   2  -8 5710.04 247.729   2
   1  -2   8 5788.81 245.064   1
   1   2   8 5587.03 247.842   3
  -1   2  -9 351.891 34.6266  26
  -1  -2  -9 355.692 38.5441  26
   1  -2   9 411.172 41.3280  10
   1   2   9 348.425 38.9593  10
  -1   2  -9 409.851 34.7452   2
   1  -2   9 372.342 32.7480   1
  -1   2 -10 168.469 26.6399  26
  -1  -2 -10 182.251 28.8494  26
   1   2  10 206.970 33.1631  10
   1  -2  10 254.292 33.5382  10
   1  -2  10 262.434 28.2355   1
  -1   2 -11 3139.09 165.325  26
  -1  -2 -11 3361.27 172.836  26
   1   2  11 3248.81 177.090  10
   1  -2  11 3664.55 177.064  10
   1  -2  11 3460.78 164.863   1
  -1  -2 -12 266.743 36.7181  26
  -1   2 -12 275.401 34.2745  26
   1   2  12 268.545 39.6666  10
   1  -2  12 278.984 37.8578  10
   1  -2  12 253.015 32.7105   1
   1  -2  13 2999.39 153.039  10
   1   2  13 2632.20 154.763  10
   1   2  13 2547.92 112.119  33
   1  -2  13 2442.60 114.763  12
   1   2  13 2599.75 114.390  17
  -1   2 -13 2604.36 141.817  26
  -1  -2 -13 2597.75 147.065  26
   1  -2  13 2752.16 143.592   1
   1   2  14-5.72623 19.2050  10
   1  -2  14 52.5378 22.1721  10
   1   2  14 31.4591 8.21911  33
  -1   2 -14 12.1877 15.7397  26
  -1  -2 -14 18.6707 19.1731  26
   1   2  14 26.0476 9.68316  17
   1  -2  14 18.6821 9.34227  12
   1  -2  14 4.28049 12.4475   1
  -1   2 -15 248.720 38.0097  26
  -1  -2 -15 263.505 39.9932  26
   1   2  15 213.145 19.5984  35
   1   2  15 234.259 20.9730  17
   1  -2  15 240.809 39.3283  10
   1   2  15 147.806 35.7705  10
   1  -2  15 202.400 20.5849  12
   1  -2  15 220.817 35.4795   1
  -1   2 -16 242.035 39.1871  26
  -1  -2 -16 267.292 42.5153  26
   1   2  16 303.070 24.6019  35
   1   2  16 305.635 25.1953  17
   1  -2  16 332.594 46.5570  10
   1   2  16 261.445 47.4928  10
   1  -2  16 310.749 26.0695  12
   1  -2  16 323.276 45.6251   1
   1   2  17 21.8128 10.4762  35
  -1   2 -17 9.78411 17.7119  26
  -1  -2 -17 5.47239 23.0788  26
   1  -2  17 5.72961 19.2047  10
   1   2  17 6.82039 20.8682  10
   1  -2  17 19.1822 12.4742  12
   1   2  17 1.40973 10.0302  17
   1  -2  18 100.855 18.0012  12
   1   2  18 100.050 16.4695  17
   1   2  18 105.171 15.4806  35
   1  -2  18 112.704 15.3272  35
   1  -2  19 294.079 28.0301  12
   1  -2  19 347.175 25.3240  35
   1   2  19 319.192 26.9198  35
   1   2  20 235.427 21.8992  35
   1  -2  20 227.656 20.5552  35
   1   2  20 253.952 23.6027  19
   1  -2  21 22.0229 9.78130  35
   1   2  21 27.3499 10.9353  35
   1   2  21 30.8616 12.1479  19
   1   2  21 22.9551 11.8184  21
   1  -2  22 8.29209 7.97582  35
   1   2  22 1.09854 8.43859  35
   1   2  22 6.36044 10.0004  21
   1   2  22 10.6241 9.06731  19
   1   2  23 44.4990 10.8478  21
   1   2  23 46.3089 10.1093  19
   1  -2  24 8.62526 6.33919  21
   1   2  24 4.94647 6.53230  21
   1   2  24 4.62991 7.00661  19
   1   2  25 379.238 21.7035  21
  -1   3  25 129.556 11.9468  21
   1   3 -25 141.184 11.8485  27
   1  -3 -25 120.732 11.8255  27
  -1   3  25 136.204 12.8472  19
  -1   3  24 125.970 13.9343  19
  -1   3  24 93.9398 11.9605  21
  -1   3  23 65.6672 12.3488  21
  -1  -3  23 72.9115 12.7119  12
  -1  -3  22 1.29159 10.8923  12
  -1  -3  21 6.93905 10.3155  12
  -1  -3  20 705.675 43.1240  12
  -1  -3  19 422.017 31.2476  12
  -1   3  18 1711.98 124.246  10
  -1  -3  18 1913.56 121.862  10
  -1   3  18 1659.66 80.4276  17
  -1   3  18 1632.79 79.7674  35
  -1  -3  18 1650.71 79.9007  12
  -1   3  17 106.495 15.7918  35
  -1  -3  17 146.790 16.8068  12
  -1  -3  17 122.247 32.0661  10
  -1   3  17 140.015 38.2623  10
  -1  -3  17 110.170 28.1128   1
  -1  -3  16 339.004 25.2003  12
  -1  -3  16 286.987 42.9223   1
  -1   3  16 341.786 25.4205  35
  -1  -3  15 387.701 27.4390  12
  -1  -3  15 367.689 46.5782   1
  -1   3  15 442.774 28.2025  35
  -1  -3  14 1204.81 59.2721  12
  -1  -3  14 1196.50 86.2118   1
  -1   3  14 1218.31 58.6314  35
  -1  -3  13 235.701 18.0169  12
   1   3 -13 155.686 26.4400  26
  -1  -3  13 261.735 34.9768   1
  -1   3  13 195.268 15.9085  35
   1  -3 -12 507.365 49.0878  26
   1   3 -12 546.023 47.6180  26
   1   3 -11 314.539 34.5054  26
   1  -3 -11 355.930 37.1438  26
  -1  -3  11 298.669 33.0383  25
  -1  -3  10 1160.39 72.4876  25
   1   3 -10 1267.10 74.0669  26
   1  -3 -10 1112.25 72.6476  26
   1   3  -9 2817.98 137.389   6
  -1   3   9 2781.97 136.051   9
   1   3  -9 2796.97 138.503  26
   1  -3  -9 2896.66 139.385  26
  -1  -3   9 3030.90 140.100  25
   1   3  -8 939.969 57.5133   6
   1  -3  -8 866.716 56.0503  26
   1   3  -8 936.410 58.3564  26
  -1  -3   8 1031.91 59.8181  25
  -1   3   8 1006.31 56.8335   9
   1  -3  -7 8155.22 346.121  26
  -1  -3   7 8685.95 350.652  25
   1   3  -7 8410.54 349.926  26
  -1   3   7 8186.68 344.874   9
   1   3  -6 259.790 23.6130  26
  -1   3   6 245.327 20.9992  38
  -1   3   6 272.077 21.6234   9
   1   3  -5 2605.57 123.747  26
  -1   3   5 2699.52 118.420  25
  -1   3   5 2992.74 126.273  38
  -1   3   5 2903.67 122.254   9
   1   3  -4 293.876 20.3800  39
  -1   3   4 271.688 22.8567  38
  -1   3   4 268.074 19.4053   9
   1   3  -3 15546.0 807.334  39
  -1   3   3 15961.7 813.166  38
  -1  -3   2 1272.94 54.3926  14
  -1   3   2 1275.47 55.6982  14
  -1   3   2 1298.20 57.9819   8
  -1  -3   2 1135.43 54.0143   9
   1   3  -2 1131.01 60.1775   6
   1   3  -2 1321.29 60.8961  40
  -1   3   2 1266.35 62.8004  38
   1   3  -2 1231.75 56.1554  39
  -1   3   1 4304.78 169.321  14
  -1  -3   1 4386.07 168.032  14
  -1  -3   1 3668.72 166.385   9
  -1   3   1 4125.45 172.348   7
  -1   3   1 4091.70 172.447   8
   1   3  -1 4016.72 173.555   5
   1   3  -1 4060.61 176.267   6
  -1   3   1 4387.34 169.782  39
  -1   3   1 4265.97 177.030  38
   1   3  -1 4443.26 170.960  39
   1   3  -1 4934.82 179.354  40
  -1   3   0 13916.4 573.555  15
  -1  -3   0 14629.3 572.400  15
  -1   3   0 14452.5 577.199   7
  -1   3   0 14286.1 579.762  38
  -1   3   0 15030.6 576.111  39
   1   3   0 14108.0 575.537   5
   1   3   0 14508.7 575.222   3
   1  -3   0 14680.5 571.362   3
   1   3   0 14724.4 580.736   6
  -1  -3  -1 3578.30 144.941  25
  -1   3  -1 3634.11 146.981  15
  -1  -3  -1 3651.35 145.394  15
   1   3   1 3573.10 147.827   3
   1  -3   1 3599.33 145.642   4
   1   3   1 3609.84 149.505   6
   1   3   1 3509.73 145.996   4
   1  -3   1 3551.70 143.677   3
  -1   3  -1 3330.55 148.558   7
   1   3   2 23125.4 935.548   7
   1   3   2 22766.0 938.895   3
   1  -3   2 24714.5 937.349   4
   1  -3   2 23902.0 935.251   3
  -1   3  -2 22867.3 940.814   2
  -1   3  -2 24255.3 940.524   7
   1   3   2 24041.4 934.201   8
  -1   3  -3 1377.67 68.0230   5
   1  -3   3 1463.50 62.9312   3
  -1   3  -3 1387.87 68.2095   2
   1   3   3 1430.58 65.8125   3
  -1   3  -3 1377.81 66.3264   7
   1  -3   3 1357.04 68.0896  10
   1   3   3 1439.68 65.7523  10
  -1   3  -4-1.32284 6.89434   5
  -1   3  -4 9.15675 6.06815   7
  -1   3  -4 4.15767 6.43293   2
   1   3   4 2.21038 4.78577   3
   1  -3   4 5.84121 4.49927   3
   1  -3   4 10.4626 6.93727  10
   1   3   4 8.88197 5.37408  10
  -1   3  -5 1157.82 60.5159   7
  -1   3  -5 1190.57 62.5949   5
  -1   3  -5 1205.31 64.6375   2
   1   3   5 1212.46 61.8938   3
   1  -3   5 1254.48 59.4965   3
   1  -3   5 1198.67 66.1813  10
   1   3   5 1113.85 61.4506  10
  -1   3  -6 10448.6 410.986   5
   1   3   6 10000.4 411.116   3
  -1   3  -6 9942.20 413.326   2
   1  -3   6 10064.0 417.412  10
   1   3   6 9399.53 411.713  10
  -1   3  -7 1841.28 92.8938   5
   1   3   7 1999.77 97.2038   3
  -1   3  -7 1875.30 96.7736   2
   1  -3   7 1999.21 102.341  10
   1   3   7 1802.87 97.6460  10
   1   3   8 80.4046 15.5374   3
  -1   3  -8 52.8640 14.1416   2
  -1   3  -8 102.229 15.4942   5
   1  -3   8 102.968 19.4656  10
   1   3   8 75.2541 18.4531  10
  -1  -3  -8 64.2651 17.2267  26
   1  -3   9 3399.56 163.949  10
   1   3   9 3196.18 163.418  10
  -1   3  -9 3048.17 155.559  26
  -1  -3  -9 3357.10 165.845  26
  -1   3  -9 3442.22 156.871   2
   1  -3  10 184.691 28.4267  10
   1   3  10 196.588 31.0231  10
  -1  -3 -10 165.434 27.6974  26
  -1   3 -10 183.411 26.4334  26
   1  -3  10 165.114 24.0052   1
   1   3  11 1997.41 130.914  10
   1  -3  11 2748.08 137.169  10
  -1  -3 -11 2318.95 132.386  26
  -1   3 -11 2343.31 125.676  26
   1  -3  11 2477.55 127.374   1
  -1  -3 -12 140.758 28.3829  26
  -1   3 -12 103.819 22.7715  26
   1  -3  12 149.245 26.2597   1
   1   3  12 186.983 33.0113  10
   1  -3  12 226.548 33.3894  10
   1   3  12 155.897 14.3731  33
   1  -3  13 13.1067 8.40559  12
   1  -3  13 3.91069 11.3597   1
   1   3  13 12.3477 6.58005  33
   1   3  13 10.6829 17.9060  10
   1  -3  13 30.1767 19.1167  10
   1   3  13 9.26860 7.19314  17
   1   3  13 11.7511 7.04245  29
  -1   3 -13 21.9319 15.4209  26
  -1  -3 -13 44.6829 19.8139  26
   1  -3  14 92.0049 23.4456   1
   1   3  14 137.451 14.6275  29
   1   3  14 104.767 14.7661  17
   1  -3  14 195.823 33.5751  10
   1   3  14 129.261 33.0884  10
   1  -3  14 149.586 16.4788  12
   1   3  14 156.180 15.4256  35
  -1  -3 -14 167.208 32.7921  26
  -1   3 -14 166.241 29.6498  26
   1  -3  15 305.829 43.1155   1
   1   3  15 350.724 24.9657  29
   1   3  15 318.817 25.7000  17
   1   3  15 312.193 49.7804  10
   1  -3  15 320.922 45.2028  10
  -1  -3 -15 381.314 47.8493  26
  -1   3 -15 255.513 38.9689  26
   1   3  15 327.349 24.5568  35
   1  -3  15 315.127 25.7538  12
   1   3  16 374.608 25.7736  29
   1  -3  16 395.486 52.3012  10
   1   3  16 333.007 54.5786  10
   1   3  16 308.562 25.1699  35
   1  -3  16 332.117 26.9885  12
   1   3  16 317.258 26.7328  17
  -1  -3 -16 347.606 49.1684  26
  -1   3 -16 271.715 41.2891  26
   1   3  17 795.732 84.1928  10
   1  -3  17 657.224 70.2426  10
  -1   3 -17 852.649 72.6587  26
  -1  -3 -17 706.011 72.1037  26
   1   3  17 811.371 47.0143  17
   1  -3  17 756.048 46.8597  12
   1   3  17 831.458 46.5167  35
   1   3  18 48.9153 12.5215  17
   1  -3  18 51.4459 15.1590  12
   1   3  18 65.2156 13.7465  35
   1   3  19 53.9253 14.3137  17
   1   3  19 48.7991 13.9562  19
   1  -3  19 43.1249 13.8053  12
   1   3  19 62.3030 14.3790  35
   1   3  20 1.36137 10.8597  35
   1   3  20-2.75716 9.79977  17
   1   3  20 1.53640 10.5094  19
   1   3  20-1.48920 10.9712  21
   1   3  21-1.25676 10.5986  35
   1   3  21-4.20519 10.2374  21
   1   3  21 4.18653 10.1022  19
   1   3  22 138.804 16.9003  21
   1   3  22 160.412 18.3086  19
   1   3  23 5.21926 8.08859  21
   1   3  23 17.0561 8.63613  19
   1   3  24 42.1326 9.17111  21
   1  -3  24 52.4127 8.53412  21
   1   3  24 50.5698 8.88618  19
   1   4 -25 102.494 9.60103  27
  -1   4  25 114.207 11.7429  19
  -1   4  24 17.1860 8.97999  19
  -1   4  23-1.04771 8.35793  21
  -1  -4  23 6.58090 8.94052  12
  -1   4  22 260.997 22.1765  21
  -1  -4  22 241.356 22.1827  12
  -1  -4  21 66.2012 14.2063  12
  -1   4  21 69.7278 14.2224  17
  -1  -4  20 39.2244 13.1231  12
  -1   4  20 24.4486 11.0195  17
  -1  -4  19 16.7708 11.4882  12
  -1   4  19 14.7921 11.1010  17
  -1  -4  18 292.775 24.6592  12
  -1   4  17 29.9212 10.2246  35
  -1  -4  17 43.2962 22.8554   1
  -1  -4  17 32.4920 11.5238  12
  -1   4  16 155.644 16.2839  35
  -1  -4  16 107.441 27.7119   1
  -1  -4  16 145.831 16.7465  12
  -1   4  16 176.874 39.5484  10
  -1   4  15 739.044 40.3095  35
  -1  -4  15 683.183 39.8275  12
  -1  -4  15 765.538 67.8241   1
  -1   4  14 16.1113 7.74391  29
  -1   4  14 21.1749 7.99221  35
  -1  -4  14 23.0538 8.81244  12
  -1  -4  14 17.7345 14.2454   1
  -1   4  13 352.869 24.0507  29
  -1  -4  13 367.460 24.3687  12
  -1   4  13 372.825 23.4170  35
   1   4 -12 540.354 47.6951  26
  -1  -4  12 611.993 53.4279  25
  -1  -4  11 22.3694 13.8979  25
   1   4 -11 52.5336 14.9598  26
   1   4 -10 1148.62 71.8828  26
  -1  -4  10 1339.13 78.9312  25
   1   4 -10 1178.60 74.8160   6
   1   4  -9 1433.96 82.6029  26
  -1  -4   9 1670.30 89.4128  25
   1   4  -9 1388.74 84.2160   6
  -1   4   9 1598.71 84.0553   9
   1   4  -8 1172.71 66.5210  26
  -1  -4   8 1253.79 71.2348  25
   1   4  -8 1033.01 66.5433   6
  -1   4   8 1115.91 63.8034   9
   1   4  -7 216.306 22.8056  26
   1   4  -7 192.794 23.6383   6
  -1   4   7 263.924 22.7889   9
   1   4  -6 510.760 34.8341  26
  -1   4   6 507.208 32.1984   9
   1   4  -6 447.334 35.8037   6
   1   4  -5 18332.8 718.106  39
  -1   4   5 19355.5 724.846  38
  -1   4   5 17750.1 715.880   9
  -1   4   4 7760.48 310.355  38
   1   4  -4 7285.84 302.491  39
   1   4  -4 7478.22 302.118  40
  -1   4   4 7380.33 300.749   9
   1   4  -4 6920.61 307.720   6
  -1   4   3 27.8594 9.25208  38
   1   4  -3 16.3825 6.41545  40
   1   4  -3 3.04658 5.02450  39
   1   4  -3 14.1531 8.34135   6
  -1   4   3 5.22385 5.73063   8
  -1   4   2 1146.94 55.4631  14
   1   4  -2 1280.38 58.6169  39
  -1   4   2 1303.14 65.2063  38
   1   4  -2 1380.26 63.8940  40
   1   4  -2 1207.25 62.0294   5
   1   4  -2 1215.76 64.5008   6
  -1   4   2 1163.10 58.7469   8
  -1   4   1 1494.48 64.6189  14
  -1   4   1 1531.99 74.2217  38
   1   4  -1 1498.85 68.0275  39
  -1   4   1 1536.91 67.1518  39
  -1   4   1 1438.22 69.2438   7
  -1   4   1 1469.75 69.8519   8
   1   4  -1 1486.49 65.8479   3
   1   4  -1 1579.25 75.2054   6
   1   4  -1 1420.10 70.2230   5
  -1   4   0 44767.9 1712.36  38
  -1   4   0 47208.9 1708.09  39
   1   4   0 42304.2 1704.78   3
   1   4   0 41281.5 1706.59   5
   1   4   0 40321.3 1711.73   6
  -1   4   0 44397.7 1709.06   7
  -1   4  -1 7908.40 316.929  15
  -1   4  -1 7482.71 321.987   7
  -1   4  -1 7794.84 323.326  38
  -1   4  -1 8605.87 323.542  39
   1   4   1 8094.47 318.952   3
   1   4   1 7728.31 316.234   4
   1   4   2 10061.5 387.629   7
   1   4   2 9767.84 385.539   8
  -1   4  -2 9800.27 392.588   7
  -1   4  -2 9001.10 390.190  38
  -1   4  -2 9579.39 392.127   2
   1   4   2 9569.03 388.778   3
   1   4   3 182.508 15.1302  10
   1  -4   3 202.099 17.6765  10
  -1   4  -3 166.346 17.0232   7
  -1   4  -3 204.242 16.2145  38
  -1   4  -3 190.742 18.8807   5
   1   4   3 195.709 16.2016   3
  -1   4  -3 188.131 18.1567   2
  -1   4  -4 899.530 51.4742   5
   1  -4   4 807.227 48.8947  10
   1   4   4 898.740 46.3669  10
  -1   4  -4 898.257 49.8554   7
  -1   4  -4 901.035 51.4823   2
   1   4   4 869.519 47.4898   3
  -1   4  -5 4447.52 183.518   5
  -1   4  -5 4093.83 180.370   7
   1   4   5 4113.03 177.782  10
   1  -4   5 3837.09 181.407  10
  -1   4  -5 3951.63 182.079   2
   1   4   5 4317.33 180.515   3
  -1   4  -6 39.7134 11.3406   5
  -1   4  -6 54.3088 11.7624   7
   1   4   6 49.4234 11.7650   3
  -1   4  -6 65.3928 14.2132   2
   1   4   6 49.8975 11.3070  10
   1  -4   6 37.8677 11.4881  10
  -1   4  -7 493.391 37.0415   5
  -1   4  -7 533.515 39.6176   2
   1  -4   7 454.123 39.1313  10
   1   4   7 489.224 37.9220  10
  -1  -4  -7 441.910 39.3050  26
  -1   4  -8 672.177 43.7483   5
  -1   4  -8 615.063 44.6913   2
   1   4   8 679.763 47.4070  10
   1  -4   8 694.224 49.5991  10
  -1   4  -8 473.582 40.1431  26
  -1  -4  -8 457.617 43.5805  26
  -1   4  -9 428.582 35.0422   5
   1   4   9 390.954 38.2050  10
   1  -4   9 386.363 37.8553  10
  -1   4  -9 369.216 34.3628  26
  -1  -4  -9 376.624 38.6154  26
  -1   4  -9 361.925 34.7529   2
   1   4  10 790.305 60.4778  10
   1  -4  10 828.546 59.6819  10
  -1   4 -10 630.094 50.7665  26
  -1  -4 -10 672.813 56.3196  26
   1   4  11 100.986 23.0317  10
   1  -4  11 102.763 22.4683  10
  -1   4 -11 65.9403 17.9544  26
  -1  -4 -11 79.3969 20.9609  26
   1  -4  11 92.2036 20.6725   1
  -1  -4 -12 61.6299 20.4652  26
  -1   4 -12 55.8855 17.0665  26
   1  -4  12 95.2862 12.1027  12
   1   4  12 53.7294 9.41767  33
   1  -4  12 69.4638 19.8959   1
   1   4  12 79.2841 10.5595  29
   1  -4  12 92.9673 22.9703  10
   1   4  12 64.7713 23.4290  10
   1   4  12 74.6907 11.9668  17
   1   4  12 78.3238 10.1171  35
   1  -4  13 2193.49 100.931  12
   1   4  13 2325.84 100.286  29
   1  -4  13 2112.28 127.563   1
   1   4  13 2309.56 99.3924  35
   1   4  13 2310.50 102.816  17
   1   4  13 2089.43 136.539  10
   1  -4  13 2574.52 135.885  10
  -1   4 -13 2081.98 123.223  26
   1   4  13 2096.02 98.4875  33
   1  -4  14 825.787 72.2055   1
  -1   4 -14 1054.93 74.6503  26
   1  -4  14 1008.03 78.5762  10
   1   4  14 1023.74 87.3053  10
   1   4  14 922.728 48.2934  35
   1   4  14 898.225 50.8083  17
   1  -4  14 915.994 49.8541  12
   1   4  14 930.381 49.0491  29
  -1   4 -15 54.0268 20.1483  26
   1  -4  15 59.2793 23.9330  10
   1   4  15 70.0993 29.5966  10
   1   4  15 28.8137 9.32047  29
   1  -4  15 26.7960 10.3789  12
   1   4  15 43.6439 10.2350  35
   1   4  15 28.2516 10.8473  17
   1   4  16 1492.46 76.9982  17
   1  -4  16 1470.43 75.7491  12
   1   4  16 1648.52 76.0932  29
   1   4  16 1618.69 76.0693  35
  -1   4 -16 1356.29 99.0206  26
   1   4  17 364.304 29.0576  17
   1  -4  17 314.864 27.7572  12
   1   4  17 389.765 27.8556  29
   1   4  17 406.207 29.2251  35
  -1   4 -17 364.381 45.5923  26
   1   4  18 789.958 46.9241  21
   1   4  18 880.892 47.3230  29
   1  -4  18 849.869 48.5673  12
   1   4  18 775.107 46.6555  35
   1   4  18 755.388 47.7409  17
   1   4  19 37.5705 13.5359  21
   1  -4  19 19.2403 12.2101  12
   1   4  19 26.6921 11.8328  35
   1   4  19 37.4588 12.5286  17
   1   4  19 39.4531 14.3268  19
   1   4  20 44.1803 12.9628  21
   1   4  20 56.7740 13.5690  35
   1   4  20 50.8743 12.5627  17
   1   4  20 72.1572 15.3479  19
   1   4  21 257.955 23.7680  19
   1   4  21 221.765 21.6147  21
   1   4  22 4.93559 9.84342  19
   1   4  22 1.19597 8.81158  21
   1   4  23 169.424 16.2273  19
   1   4  23 169.834 16.5231  21
   1   4  24 16.0578 6.85271  19
   1   4  24 18.4507 7.46713  21
  -1   5  25 20.6818 6.84909  19
  -1   5  24 55.8961 10.1523  19
  -1  -5  23 6.21470 8.73945  12
  -1   5  23 8.11763 8.97878  19
  -1  -5  22 42.9882 12.7367  12
  -1   5  22 50.9196 11.6985  17
  -1  -5  21 280.199 23.9881  12
  -1   5  21 273.136 24.7600  17
  -1  -5  20 21.8269 11.3487  12
  -1   5  20 47.3913 12.9581  17
  -1  -5  19 307.292 26.2337  12
  -1   5  19 331.525 28.0780  17
  -1  -5  18 14.8955 10.9752  12
  -1  -5  17 809.183 45.0633  12
  -1   5  17 774.741 45.2419  29
  -1  -5  17 691.158 69.3825   1
  -1  -5  16 82.2112 13.0645  12
  -1  -5  16 86.0237 26.5507   1
  -1   5  16 78.6538 12.6974  29
   1   5 -15 108.367 27.3021   5
  -1  -5  15 143.823 30.8111   1
  -1   5  15 127.920 14.4340  35
  -1  -5  15 116.546 14.9142  12
  -1   5  15 136.452 17.7773  23
  -1   5  15 129.069 15.8366  29
  -1  -5  14 107.974 25.7766   1
  -1  -5  14 142.444 14.9138  12
  -1   5  14 103.814 12.7719  35
  -1   5  14 104.255 13.7823  29
  -1   5  14 121.392 16.3268  23
  -1  -5  13 68.5364 10.9418  12
  -1  -5  13 80.3049 21.4730  25
  -1   5  13 81.9961 10.6593  35
  -1   5  13 71.6265 10.8812  29
  -1   5  13 72.8945 13.0897  23
  -1  -5  12 1500.56 92.1406  25
  -1  -5  12 1324.61 62.7438  12
  -1   5  12 1375.26 63.4152  29
  -1   5  12 1263.25 60.7306  35
  -1   5  12 1362.88 67.4730  23
  -1  -5  11 10.3084 12.8799  25
  -1  -5  10 2334.93 126.710  25
   1   5 -10 2412.29 125.390   6
  -1  -5   9 58.7072 17.1345  25
   1   5  -9 38.3061 14.1239   6
   1   5  -8 2991.46 144.465   6
   1   5  -8 2907.08 134.892  39
   1   5  -7 1304.02 77.5689   6
   1   5  -7 1454.55 72.7448  39
   1   5  -6 777.630 52.5693   6
   1   5  -6 865.122 48.9714  39
   1   5  -5 96.3659 16.6811   6
  -1   5   5 112.273 13.4427   9
  -1   5   5 150.355 19.1813  38
   1   5  -5 137.117 15.8877  39
   1   5  -4 2868.55 134.632   5
   1   5  -4 2961.23 137.403   6
  -1   5   4 2857.07 129.966   8
  -1   5   4 2946.98 127.234   9
  -1   5   4 2872.51 137.197  38
   1   5  -4 3020.35 131.704  39
   1   5  -3 24.1797 10.6848   6
   1   5  -3 16.2504 8.51598   5
  -1   5   3 18.9213 7.07073   8
  -1   5   3 36.2923 10.8140  38
   1   5  -3 29.2023 8.10707  39
   1   5  -2 12701.6 528.858   5
   1   5  -2 13398.8 533.707   6
  -1   5   2 12709.5 525.103   7
  -1   5   2 12948.7 525.937   8
   1   5  -2 12894.3 524.799  39
  -1   5   2 14000.9 534.226  38
   1   5  -1 6191.92 266.318   5
   1   5  -1 6993.95 272.939   6
  -1   5   1 6283.21 265.398   7
  -1   5   1 6476.86 270.579  38
  -1   5   1 6315.53 262.336  39
   1   5  -1 6402.22 263.720  39
  -1   5   0 298.112 23.7306   7
  -1   5   0 343.636 26.1697  38
  -1   5   0 366.235 23.8264  39
   1   5   1 3409.01 144.457   7
  -1   5  -1 3207.69 143.337   2
  -1   5  -1 3231.24 145.452   7
  -1   5  -1 3390.74 145.087  39
  -1   5  -1 3379.70 145.967  38
   1   5   2 8142.94 337.303   3
  -1   5  -2 8327.81 342.524   2
  -1   5  -2 8124.58 343.692   7
   1   5   2 8590.48 338.418   7
  -1   5  -2 8947.95 344.487  39
  -1   5  -2 7926.63 340.447  38
   1   5   3 6245.24 266.672   3
  -1   5  -3 6220.91 271.824   2
  -1   5  -3 6509.19 272.909   7
  -1   5  -3 7161.56 273.580  39
  -1   5  -3 6384.83 266.966  38
  -1   5  -4 997.010 56.1358   7
  -1   5  -4 925.335 55.5218   2
   1   5   4 916.758 51.8701   3
  -1   5  -4 1008.19 57.2803   5
  -1   5  -5 1563.15 82.0061   7
   1   5   5 1619.89 81.3825   3
  -1   5  -5 1541.57 82.8545   2
  -1   5  -5 1610.07 83.6810   5
  -1   5  -6 158.586 19.7414   7
   1   5   6 175.350 21.3110   3
  -1   5  -6 150.648 20.9236   2
  -1   5  -6 176.795 21.2855   5
  -1   5  -7 1289.20 72.8484   7
  -1   5  -7 1378.72 75.2677   5
   1   5   7 1369.76 77.2455   3
  -1   5  -7 1263.27 74.8237   2
  -1   5  -8 1094.22 63.7549   5
  -1   5  -8 943.872 62.7267   2
  -1   5  -9 737.471 50.4757   5
  -1   5  -9 646.048 49.3567  26
  -1   5  -9 722.156 52.2220   2
   1   5  11 1172.90 55.9079  29
   1   5  12 2925.84 130.444  23
   1  -5  12 2908.25 127.093  12
   1   5  12 2826.61 129.453  17
   1   5  12 2895.45 126.118  29
   1   5  12 3018.02 124.936  35
   1  -5  12 2716.24 152.792   1
   1   5  12 2970.51 124.886  24
   1   5  13 10.9573 9.57934  17
   1   5  13 23.3990 7.92333  35
   1   5  13 14.9974 7.36004  29
   1  -5  13 15.9846 8.29402  12
   1   5  13 21.9059 9.00922  23
   1   5  14 101.056 13.6798  29
   1   5  14 111.445 15.9706  17
   1  -5  14 127.901 15.0306  12
   1   5  14 97.3397 12.8643  35
   1   5  15-2.53361 8.13003  29
   1   5  15 7.58827 9.73945  17
   1  -5  15 15.7442 10.8449  12
   1   5  15 1.15519 8.21304  35
   1   5  16 1497.64 74.2210  21
   1   5  16 1577.14 76.3769  29
   1   5  16 1535.34 78.2970  17
   1  -5  16 1525.54 75.8926  12
   1   5  16 1564.72 75.1015  35
   1   5  17 330.384 26.0802  21
   1   5  17 356.204 27.3585  29
   1   5  17 371.262 29.5906  17
   1  -5  17 339.706 28.2088  12
   1   5  17 335.541 26.7029  35
   1   5  18 29.7853 12.7481  21
   1   5  18 33.1958 12.4596  29
   1   5  18 34.7776 13.8753  19
   1   5  18 14.3413 12.0922  17
   1  -5  18 24.7139 12.2313  12
   1   5  18 36.9120 11.3557  35
   1   5  19 85.0297 15.0760  21
   1   5  19 96.0259 15.3493  29
   1   5  19 104.402 18.3793  19
   1   5  19 72.3065 14.4801  17
   1  -5  19 106.864 16.3442  12
   1   5  19 87.3303 14.4119  35
   1   5  20 6.19761 9.36651  29
   1   5  20 8.05304 9.80388  21
   1   5  20 1.30963 9.64979  35
   1   5  20 4.93006 10.7833  19
   1   5  20 1.43726 10.6808  17
   1   5  21 62.9845 12.5612  21
   1   5  21 65.6251 13.9068  19
   1   5  22-5.59140 9.05220  21
   1   5  22-1.23008 9.81370  19
   1   5  23 6.54271 7.17701  21
   1   5  23-1.97253 7.92551  19
   1   5  24 2.83857 5.53662  21
   1   5  24 5.14627 5.64686  19
  -1   6  24 60.9662 9.85029  19
  -1  -6  23 16.2085 8.38826  12
  -1   6  23 19.0662 8.38686  17
  -1   6  23 25.9329 9.66443  19
  -1  -6  22 95.0061 13.6926  12
  -1   6  22 90.9341 14.2042  17
  -1  -6  21 169.421 19.1227  12
  -1   6  21 166.313 19.2465  17
  -1  -6  20 3.96760 9.82989  12
  -1   6  20 9.07455 10.5530  17
  -1  -6  19 43.2013 12.5790  12
  -1   6  19 61.1049 13.0051  29
  -1   6  19 66.6640 15.7339  17
  -1   6  18 4.36937 10.1607  29
  -1  -6  18 2.67070 8.85683  12
  -1  -6  17 241.293 39.6846   1
  -1   6  17 300.993 25.2002  29
  -1   6  17 309.293 26.9041  23
  -1  -6  17 251.897 23.0876  12
   1   6 -16 382.222 47.0168   5
  -1  -6  16 308.863 44.3983   1
  -1   6  16 384.712 28.8075  29
  -1   6  16 382.261 30.3832  23
  -1  -6  16 353.141 26.6577  12
   1   6 -15 74.9491 22.8369   5
  -1  -6  15 109.763 25.5264   1
  -1  -6  15 85.8115 13.1165  12
  -1   6  15 99.3056 14.2253  29
  -1   6  15 80.9274 15.7344  23
  -1   6  14 10.8135 8.38209  29
  -1   6  14 1.59237 9.62043  23
   1   6 -14 4.16184 15.5930   5
  -1  -6  14-2.15264 8.26498  12
  -1   6  13 73.6115 11.0388  29
  -1   6  13 80.2673 13.8470  23
   1   6 -13 85.4053 22.7287   5
  -1  -6  13 66.0026 11.0094  12
  -1   6  12 4.83403 5.99493  29
  -1  -6  12 7.86492 17.0146  25
   1   6 -12-3.60256 14.3715   5
  -1   6  12 8.83324 9.01137  23
  -1  -6  12 11.0534 6.67378  12
   1   6 -11 66.7796 19.7948   6
   1   6 -11 53.2015 18.6345   5
  -1  -6  11 65.7574 19.8234  25
   1   6 -10 271.682 27.8445  39
   1   6 -10 223.643 30.8608   5
   1   6 -10 283.797 33.8641   6
  -1  -6  10 298.481 35.9646  25
   1   6  -9 2427.30 126.114   5
   1   6  -9 2445.54 126.976   6
   1   6  -9 2406.86 117.545  39
   1   6  -8 46.2224 15.1841   6
   1   6  -8 31.2477 13.1751   5
   1   6  -8 39.3597 11.5653  39
   1   6  -7 2436.63 124.326   6
   1   6  -7 2465.81 123.308   5
   1   6  -7 2428.21 116.503  39
   1   6  -6 1161.43 70.6049   6
   1   6  -6 1202.90 70.0433   5
   1   6  -6 1183.93 65.3948  39
   1   6  -5 713.630 48.6061   6
   1   6  -5 660.693 46.1951   5
   1   6  -5 651.489 43.1426  39
   1   6  -4 4843.62 214.558   5
   1   6  -4 5039.86 217.785   6
  -1   6   4 4808.75 209.500   8
   1   6  -4 4848.85 211.244  39
  -1   6   4 4867.89 218.122  38
   1   6  -3 5223.58 225.320   5
   1   6  -3 5397.60 228.967   6
  -1   6   3 5048.30 220.648   8
  -1   6   3 5336.06 229.269  38
   1   6  -3 4997.24 221.040  39
   1   6  -2 1217.35 65.3839   5
  -1   6   2 1117.03 61.2681   7
  -1   6   2 1205.06 62.8064   8
   1   6  -2 1103.30 60.8851  39
  -1   6   2 1311.78 69.1228  38
  -1   6   1 6458.71 264.031   2
  -1   6   1 6442.11 269.483   7
   1   6  -1 6328.83 267.113  39
  -1   6   1 6670.27 274.441  38
  -1   6   1 6274.60 266.022  39
  -1   6   0 8439.34 361.251   2
  -1   6   0 8761.04 365.765   7
  -1   6   0 9069.46 367.759  38
  -1   6   0 9285.42 364.216  39
  -1   6  -1 8426.60 346.848   2
  -1   6  -1 8108.38 349.422   7
   1   6   1 8226.95 347.211   7
  -1   6  -1 8947.69 349.462  39
  -1   6  -1 8434.24 348.644  38
   1   6   2 19.7564 7.12403   7
  -1   6  -2 23.2400 9.03114   7
  -1   6  -2 18.8441 8.64054   2
  -1   6  -2 22.3214 7.32341  38
  -1   6  -2 33.9114 9.01899  39
  -1   6  -3 606.356 42.2031   2
  -1   6  -3 656.747 44.3251   7
  -1   6  -3 750.672 44.6070  39
  -1   6  -4 12.3002 9.31801   7
  -1   6  -4 15.6835 9.11173   2
  -1   6  -4 14.2066 9.26738  39
  -1   6  -5 343.981 31.7645   7
  -1   6  -5 391.423 32.8801   2
  -1   6  -5 361.138 32.9387   5
  -1   6  -6 93.8046 17.5761   2
  -1   6  -6 86.9487 16.1643   7
  -1   6  -6 65.2216 15.9321   5
  -1   6  -7 53.5971 15.3865   2
  -1   6  -7 41.2583 12.4854   7
  -1   6  -7 50.5570 13.9034   5
  -1   6  -8 615.826 48.4015   2
  -1   6  -8 638.779 47.2308   5
  -1   6  -9 9908.03 436.388   2
  -1   6  -9 10707.2 436.912   5
  -1   6 -10 467.298 41.3413   5
   1   6  11 2245.32 99.7858  24
   1   6  11 2294.55 100.713  29
   1   6  11 2339.48 107.378  23
   1   6  11 2330.14 99.7497  21
   1   6  12 820.926 43.0947  21
   1   6  12 769.797 48.7062  23
   1   6  12 914.311 44.1529  24
   1   6  12 852.436 49.0070  17
   1   6  12 876.630 44.9728  29
   1  -6  13 66.1795 11.4985  12
   1   6  13 55.4989 9.42218  35
   1   6  13 62.5794 10.8352  21
   1   6  13 54.8301 12.7152  23
   1   6  13 65.5040 13.7084  17
   1   6  13 57.5884 11.2769  29
   1  -6  14 1941.72 91.6436  12
   1   6  14 1980.85 89.8680  35
   1   6  14 1952.21 90.0340  21
   1   6  14 2001.48 96.1999  23
   1   6  14 1946.11 95.7649  17
   1   6  14 2080.29 92.8854  29
   1  -6  15 890.711 47.8968  12
   1   6  15 826.444 45.7289  35
   1   6  15 769.227 44.9937  21
   1   6  15 905.730 51.0275  23
   1   6  15 843.434 51.3864  17
   1   6  15 886.355 48.0900  29
   1  -6  16 94.2487 15.0007  12
   1   6  16 129.312 15.5492  35
   1   6  16 95.2882 14.9404  21
   1   6  16 110.165 17.2374  23
   1   6  16 138.752 17.0062  29
   1   6  16 104.889 18.9509  17
   1   6  17 171.792 18.0621  35
   1   6  17 146.384 17.4663  21
   1   6  17 151.635 18.2487  29
   1   6  17 144.179 20.1119  17
   1  -6  17 175.698 19.1196  12
   1   6  18 39.1268 11.6134  35
   1   6  18 19.3875 11.5099  21
   1   6  18 20.2235 12.0689  29
   1  -6  18 16.9003 10.7815  12
   1   6  18 31.6049 13.4097  17
   1   6  18 52.8660 16.3891  19
   1   6  19 135.439 17.1247  21
   1   6  19 162.344 18.0807  29
   1  -6  19 135.383 18.1861  12
   1   6  19 151.823 20.3076  17
   1   6  19 154.879 20.5342  19
   1   6  20 17.4696 10.4025  21
   1   6  20 8.96752 11.3751  29
   1   6  20 33.4856 13.1512  17
   1   6  20 8.13751 11.2606  19
   1   6  21 258.740 22.0494  21
   1   6  21 262.583 21.8090  29
   1   6  21 290.192 24.8884  19
   1   6  22 17.3222 8.34886  21
   1   6  22 27.4908 9.64185  19
   1   6  23 79.9904 10.7969  21
   1   6  23 97.3943 12.2656  19
   1   6  24 1.36089 5.14125  19
  -1   7  24 19.1450 7.55861  19
  -1   7  23 107.876 13.4005  17
  -1   7  23 112.982 13.6635  19
  -1  -7  22 157.507 16.0604  12
  -1   7  22 131.356 16.8973  19
  -1   7  22 116.969 15.3577  17
  -1  -7  21 5.79228 8.68389  12
  -1   7  21 6.92305 10.2911  17
  -1  -7  20 191.544 19.2316  12
  -1   7  20 187.991 20.0429  29
  -1   7  20 176.532 20.9510  17
  -1   7  19 213.782 22.3480  29
  -1   7  19 193.207 22.5095  17
  -1   7  19 186.802 20.9589  23
  -1  -7  19 199.009 20.4017  12
  -1   7  18 10.1529 11.2353  17
  -1  -7  18 13.1252 10.1720  12
  -1   7  18 18.3502 12.4074  23
  -1   7  18 15.2381 12.0781  29
  -1  -7  17 502.911 33.4851  12
  -1   7  17 563.988 38.7562  23
  -1   7  17 530.699 36.3082  29
   1   7 -16 51.2782 21.7424   5
  -1   7  16 62.8054 16.0663  23
  -1   7  16 55.1565 13.5803  29
  -1  -7  16 56.8750 12.0503  12
  -1  -7  16 58.9307 22.3944   1
   1   7 -15 4.48847 16.8167   5
  -1  -7  15 8.21429 7.70008  12
  -1   7  15 1.79529 11.2557  23
  -1   7  15-2.72007 8.82645  29
  -1  -7  14 1679.73 108.971  25
   1   7 -14 1623.02 104.703   5
  -1  -7  14 1504.21 73.4726  12
  -1   7  14 1534.23 80.5294  23
  -1   7  14 1602.63 75.9780  29
  -1   7  13 100.755 13.1716  29
  -1   7  13 82.7404 15.1801  23
  -1  -7  13 52.8312 21.9826  25
   1   7 -13 92.3298 25.9839   5
  -1   7  12 21.0451 8.12354  29
  -1   7  12 4.76061 8.82997  23
  -1  -7  12-4.12617 17.4043  25
   1   7 -12 26.2849 16.6519   5
  -1   7  11 1986.31 93.4674  23
  -1   7  11 1897.10 86.5616  29
   1   7 -11 1997.32 113.188   5
  -1   7  11 1920.06 86.3265  18
  -1  -7  11 2083.45 118.348  25
   1   7 -10 3568.01 172.928  39
   1   7 -10 3720.04 183.528   5
   1   7 -10 3911.95 185.511   6
  -1  -7  10 3955.74 189.563  25
   1   7  -9 129.896 23.9672   5
   1   7  -9 151.841 25.0989   6
   1   7  -9 127.612 19.9842  39
   1   7  -8 688.584 51.3686   5
   1   7  -8 680.154 51.5182   6
   1   7  -8 574.298 43.6299  39
   1   7  -7 1413.52 81.2508   6
   1   7  -7 1390.98 79.8175   5
   1   7  -7 1204.26 72.1961  39
   1   7  -6 1053.42 67.6246   6
   1   7  -6 1055.03 66.6465   5
   1   7  -6 1089.72 63.3377  39
   1   7  -5 2211.88 108.043   5
   1   7  -5 1928.80 102.823  39
   1   7  -4 1849.89 93.2109  39
   1   7  -4 1764.43 94.4803   5
  -1   7   4 1768.63 90.6551   8
  -1   7   3 4040.01 184.581  38
   1   7  -3 3931.01 177.410  39
   1   7  -3 3884.60 179.953   5
  -1   7   3 4009.74 176.976   8
  -1   7   2 1045.34 62.9595  38
   1   7  -2 1083.29 59.0883  39
   1   7  -2 999.218 59.9348   5
  -1   7   2 957.778 57.8127   8
  -1   7   2 1017.33 57.9418   7
  -1   7   1 2019.38 95.6627  39
  -1   7   1 2107.85 102.554  38
   1   7  -1 2029.30 102.273   7
  -1   7   1 2030.81 99.5228   8
  -1   7   1 1907.35 98.2626   7
  -1   7   0 658.464 41.4913  39
  -1   7   0 600.727 42.1417  38
  -1   7   0 674.925 43.8620   7
   1   7   0 630.041 43.3898   7
  -1   7  -1 4966.89 217.713   2
  -1   7  -1 4998.28 222.280   7
   1   7   1 5081.42 219.242   7
  -1   7  -1 5179.56 220.281  39
  -1   7  -1 5107.93 219.323  38
  -1   7  -2 977.800 56.8534   2
  -1   7  -2 898.216 58.2732   7
  -1   7  -2 1053.80 59.1502  39
  -1   7  -2 957.800 54.4051  38
  -1   7  -3 106.476 16.8832  39
  -1   7  -3 89.6214 15.8026   2
  -1   7  -3 73.1288 15.8633   7
  -1   7  -4 432.510 35.7935   2
  -1   7  -4 402.443 36.3884   7
  -1   7  -4 506.099 37.1104  39
  -1   7  -5 2554.78 130.795   2
  -1   7  -5 2753.51 133.983   7
  -1   7  -5 2824.01 131.028  39
  -1   7  -6 332.731 32.0883   2
  -1   7  -6 263.731 29.2234   7
  -1   7  -6 278.656 28.1622  39
  -1   7  -7 4042.35 185.043  39
  -1   7  -7 4040.36 187.504   7
  -1   7  -7 4099.61 189.664   5
  -1   7  -7 3934.20 187.531   2
  -1   7  -8 734.774 53.9562   5
  -1   7  -8 718.119 53.8056   2
  -1   7  -9 37.4765 14.8083   5
  -1   7  -9 26.3990 13.9558   2
   1   7  10 207.289 16.0372  24
  -1   7 -10 211.459 28.5237   5
   1   7  10 162.927 14.0875  21
   1   7  10 200.809 15.3796  29
   1   7  10 172.971 19.3730  23
   1   7  11 3428.92 141.843  24
   1   7  11 3117.96 148.818  23
  -1   7 -11 3408.60 167.538   5
   1   7  11 3457.67 142.273  29
   1   7  11 3254.97 140.505  21
   1   7  12 99.7531 16.3815  23
   1   7  12 124.512 17.8910  17
   1   7  12 102.140 12.3762  24
   1   7  12 84.3279 11.0761  21
   1   7  12 90.6368 12.7181  29
   1   7  13 1271.82 63.1293  29
   1   7  13 1207.00 61.4346  24
   1   7  13 1295.05 61.7399  21
   1   7  13 1378.84 70.1837  17
   1   7  13 1299.40 69.9413  23
   1   7  14 67.1958 15.3397  17
   1   7  14 73.6474 16.2394  23
   1   7  14 59.4273 11.5098  21
   1   7  14 75.2168 12.7077  29
   1   7  15 353.144 25.5473  21
   1   7  15 370.160 30.9106  17
   1   7  15 366.070 31.1708  23
   1   7  15 313.913 26.2058  29
  -1   7 -15 337.365 38.7798  39
   1   7  15 338.417 24.6500  35
   1   7  16 661.407 43.5129  23
   1   7  16 603.786 41.8354  19
   1   7  16 607.302 43.3999  17
   1   7  16 667.810 38.6988  21
   1   7  16 629.084 40.3428  29
   1  -7  16 656.271 39.6020  12
   1   7  16 674.799 38.1492  35
   1   7  17 403.467 32.9582  19
   1   7  17 401.239 33.7530  17
   1   7  17 425.436 29.5505  21
   1   7  17 520.236 33.6638  29
   1  -7  17 393.508 29.7207  12
   1   7  17 399.848 28.1966  35
   1   7  18 559.004 36.8244  29
   1   7  18 557.286 39.1229  17
   1   7  18 476.099 36.8874  19
   1  -7  18 549.088 35.4097  12
   1   7  18 523.826 33.9813  21
   1   7  19 274.327 24.3247  29
   1   7  19 287.269 26.3867  19
   1   7  19 264.933 25.2581  17
   1   7  19 247.787 21.9687  21
   1   7  20 12.9696 9.89183  29
   1   7  20 10.2803 10.7377  17
   1   7  20 9.23005 10.9471  19
   1   7  20 18.2913 10.1482  21
   1   7  21 50.9175 11.4593  29
   1   7  21 69.7190 13.3709  19
   1   7  21 61.7068 10.9619  21
   1   7  22 312.355 22.3315  29
   1   7  22 336.067 24.1989  19
   1   7  22 309.275 21.5266  21
   1   7  23 56.8572 9.69698  19
   1   7  23 65.1924 9.36738  21
  -1   8  23 79.4829 11.6274  17
  -1   8  22 168.688 16.4214  29
  -1   8  22 201.184 18.7527  17
  -1  -8  22 154.644 15.6743  12
  -1   8  21 1063.86 53.3601  29
  -1   8  21 961.243 53.2047  19
  -1   8  21 954.753 53.6530  17
  -1  -8  21 955.644 50.4300  12
  -1   8  20 6.99723 10.4027  29
  -1   8  20 5.73008 10.7382  23
  -1   8  20 13.9237 11.7879  17
  -1  -8  20 5.81699 8.93773  12
  -1   8  19 12.0805 11.6885  29
  -1  -8  19 6.20747 9.38284  12
  -1   8  19 14.6636 12.8065  23
  -1   8  19-3.36696 11.5178  17
  -1   8  18 12.4096 11.8941  17
  -1   8  18 10.7144 12.7059  23
  -1   8  18 10.8780 11.1621  29
  -1  -8  18 21.5670 11.5256  12
  -1   8  17 352.187 30.8430  23
  -1   8  17 262.296 25.3103  29
  -1  -8  17 307.876 24.2904  12
  -1   8  16 1267.17 71.6634  23
  -1   8  16 1318.87 68.0408  29
   1   8 -15 1289.60 91.2452   5
  -1   8  15 1248.12 64.4948  29
  -1   8  15 1191.25 68.9278  23
  -1  -8  14 333.129 46.4611  25
   1   8 -14 290.149 41.0155   5
  -1   8  14 401.200 28.1006  29
  -1   8  14 409.719 33.0866  23
  -1  -8  13 178.946 33.1686  25
  -1   8  13 146.813 15.8556  29
  -1   8  13 166.429 20.5646  23
   1   8 -13 133.552 29.4547   5
  -1  -8  12 490.748 52.4370  25
  -1   8  12 491.066 35.7478  23
   1   8 -12 500.507 50.1037   5
  -1   8  12 493.553 30.4555  29
  -1  -8  11 24.2950 17.5727  25
  -1   8  11 39.3069 8.65402  29
  -1   8  11 27.1687 10.7208  23
   1   8 -11 44.4461 19.0103   5
  -1   8  11 38.1354 8.55509  18
   1   8 -10 284.666 35.3648   5
  -1  -8  10 235.863 34.7975  25
  -1   8  10 264.732 18.7811  29
   1   8 -10 293.227 31.3957  39
  -1   8  10 226.132 21.6623  23
  -1   8  10 254.302 18.6977  18
   1   8  -9 7130.71 312.454  39
   1   8  -9 7364.55 322.737   5
   1   8  -8 53.0615 14.3759  39
   1   8  -8 67.2301 18.1271   5
   1   8  -7 7111.42 313.663  39
   1   8  -7 7507.37 320.855   5
   1   8  -6 36.0381 13.1079  39
   1   8  -6 90.4552 19.0511   5
   1   8  -5 373.105 34.6481  39
   1   8  -5 406.851 37.5697   5
   1   8  -4 438.014 37.4720  39
   1   8  -4 444.038 38.8207   5
  -1   8   4 424.089 35.3625   8
   1   8  -3 15328.1 619.174  39
  -1   8   3 14855.5 617.394   8
   1   8  -2 6498.51 275.513  39
   1   8  -2 6279.13 278.652   7
  -1   8   2 6277.94 274.592   7
  -1   8   2 6432.41 275.552   8
  -1   8   1 1369.25 75.1329  38
   1   8  -1 1257.67 74.7658   7
  -1   8   1 1308.49 74.0684   8
  -1   8   1 1265.41 73.4102   7
  -1   8   0 937.073 56.3818  38
  -1   8   0 910.695 54.5433  39
   1   8   0 838.571 55.2907   7
  -1   8   0 831.805 55.5154   7
  -1   8  -1 55.6029 14.4200   7
   1   8   1 79.8922 15.4035   7
  -1   8  -1 46.4366 13.2860  39
  -1   8  -1 63.6897 13.6687  38
  -1   8  -2 20.4635 12.6436   7
  -1   8  -2 26.8917 11.2939  39
  -1   8  -2 16.1860 10.2026   2
  -1   8  -3 157.170 23.5019   7
  -1   8  -3 142.664 20.7545  39
  -1   8  -3 150.669 20.3381   2
  -1   8  -4-2.73575 11.2282   7
  -1   8  -4 6.99627 9.57156   2
  -1   8  -4 2.32192 8.98485  39
  -1   8  -5 1314.34 78.5227   2
  -1   8  -5 1466.94 79.9536  39
  -1   8  -5 1324.81 81.1049   7
  -1   8  -6 246.262 29.5463   2
  -1   8  -6 317.359 31.3141  39
  -1   8  -6 261.936 31.0059   7
  -1   8  -7 950.347 64.7222   2
  -1   8  -7 968.009 62.9607  39
  -1   8  -7 1024.99 66.7545   7
  -1   8  -8-2.66752 10.3218  39
  -1   8  -8-2.93449 12.3736   2
  -1   8  -8 14.4880 12.8450   7
   1   8   9 3877.99 165.463  29
   1   8   9 4019.09 167.115  24
   1   8   9 3967.87 165.612  28
  -1   8  -9 4206.98 191.018  39
   1   8   9 4120.08 173.577  23
   1   8  10 422.576 31.4675  23
  -1   8 -10 496.481 45.1726   5
   1   8  10 441.844 26.1276  29
   1   8  10 421.302 25.4987  28
   1   8  10 430.827 26.7223  24
  -1   8 -10 452.946 41.8272  39
  -1   8 -11 247.518 32.8402   5
   1   8  11 219.190 23.0279  17
   1   8  11 257.198 19.3209  29
  -1   8 -11 238.699 32.2815  39
   1   8  11 267.807 19.8669  24
   1   8  11 235.897 23.3640  23
   1   8  12 340.791 29.9174  17
   1   8  12 352.824 25.0058  29
  -1   8 -12 315.779 37.9863  39
   1   8  12 415.120 25.8184  24
   1   8  12 349.153 30.2323  23
   1   8  13 1595.10 73.6837  21
   1   8  13 1606.47 83.2559  17
   1   8  13 1601.55 75.9243  29
  -1   8 -13 1327.34 92.5926  39
   1   8  13 1581.70 74.7661  24
   1   8  13 1683.05 84.7418  23
   1   8  14 269.527 27.5267  17
   1   8  14 251.937 22.6832  29
  -1   8 -14 239.464 33.8260  39
   1   8  14 268.750 28.0493  23
   1   8  14 248.405 20.4510  21
   1   8  15 723.153 43.4350  29
   1   8  15 697.452 40.7790  21
   1   8  15 797.267 50.4551  23
   1   8  15 754.399 49.4080  17
   1   8  16 74.2281 14.6088  29
   1   8  16 61.1062 12.6102  21
   1   8  16 76.8021 18.4697  17
   1   8  17 373.014 28.5718  29
   1   8  17 318.055 25.0463  21
   1   8  17 312.371 30.1566  17
   1   8  18 4.43193 10.3056  29
   1   8  18-1.15173 8.91337  21
   1   8  18 1.56764 9.59131  19
   1   8  18 7.23997 10.9347  17
   1   8  19 46.5044 11.8763  29
   1   8  19 34.2411 10.1062  21
   1   8  19 29.4829 12.3349  22
   1   8  19 20.9802 10.3317  19
   1   8  19 38.1718 13.6839  17
   1   8  20 7.68088 9.82978  29
   1   8  20 8.22049 8.66636  21
   1   8  20-1.37093 9.09247  19
   1   8  20-1.46767 10.1397  17
   1   8  21 108.529 13.9669  29
   1   8  21 85.8929 11.6125  21
   1   8  21 93.8538 13.6662  19
   1   8  22 82.6486 11.4599  29
   1   8  22 71.1180 10.7778  19
   1   8  23 7.32125 5.50845  29
  -1   9  23 385.151 24.3332  17
  -1   9  22 549.789 31.7729  29
  -1   9  22 489.304 31.6609  17
  -1   9  21 9.66034 8.66347  29
  -1   9  21-5.34789 9.67877  17
  -1   9  20 248.741 22.5898  29
  -1   9  20 229.159 23.3860  23
  -1   9  20 223.956 23.4245  17
  -1   9  19 660.587 42.1002  29
  -1   9  19 674.468 43.9401  23
  -1   9  19 646.047 43.5343  17
  -1   9  18 156.242 19.9334  29
  -1   9  18 142.010 22.2268  23
  -1   9  18 121.397 20.2484  17
  -1   9  17 643.508 41.1458  29
  -1   9  17 625.834 45.0961  23
  -1   9  16 120.650 17.0357  29
  -1   9  16 120.861 20.8495  23
  -1   9  15 248.023 22.9505  29
  -1   9  15 209.551 25.5233  23
  -1   9  14 155.892 18.5383  29
  -1  -9  14 204.536 35.3982  25
  -1   9  14 172.394 22.7173  23
   1   9 -14 149.243 32.5027   5
  -1   9  13 545.851 33.9420  29
   1   9 -13 622.035 58.4234   5
  -1   9  13 519.865 38.8313  23
  -1  -9  13 535.338 57.2572  25
  -1  -9  12 501.433 53.7505  25
   1   9 -12 411.659 46.7009   7
   1   9 -12 426.482 48.1305   5
  -1   9  12 446.940 28.9522  29
  -1   9  12 461.830 29.1568  18
  -1   9  12 446.947 34.1015  23
  -1  -9  11 2386.78 135.535  25
   1   9 -11 2407.96 131.917   5
  -1   9  11 2204.13 106.125  23
  -1   9  11 2229.56 100.563  18
  -1   9  11 2271.21 100.523  29
   1   9 -10 115.385 24.8233   5
  -1  -9  10 121.282 27.1784  25
   1   9 -10 116.885 21.8212  39
  -1   9  10 110.294 12.4279  29
  -1   9  10 122.443 13.3568  18
  -1   9  10 103.598 14.7671  23
  -1   9   9 355.289 25.7748  23
   1   9  -9 328.125 35.0941  39
   1   9  -9 400.691 41.8368   5
  -1   9   9 344.320 22.4018  29
  -1   9   9 353.219 23.1846  18
  -1   9   8 420.043 25.3186  29
   1   9  -8 455.401 44.0734   5
   1   9  -8 439.247 39.4430  39
  -1   9   8 442.785 28.2586  23
   1   9  -7 1493.02 89.9197   5
   1   9  -7 1424.32 84.8210  39
   1   9  -6 1417.55 84.5773   5
   1   9  -6 1282.19 79.8879  39
   1   9  -5 10700.3 466.686   7
   1   9  -5 11142.8 468.087   5
   1   9  -5 11229.2 465.898  39
  -1   9   4 6395.69 281.397   8
   1   9  -4 6323.97 284.638   7
   1   9  -4 6519.47 284.335  39
  -1   9   3 12.6053 10.0797   8
   1   9  -3 16.9572 12.5481   7
   1   9  -3 26.1861 11.9021  39
  -1   9   2 194.357 24.3787   8
  -1   9   2 164.546 23.4914   7
   1   9  -2 160.358 23.9823   7
   1   9  -1 241.839 28.9758   7
  -1   9   1 275.778 29.5621   8
  -1   9   1 260.475 29.1940   7
   1   9   0 1967.45 103.688   7
  -1   9   0 1965.64 104.832   7
  -1   9   0 1870.90 100.088  39
  -1   9  -1 2489.55 132.596   7
   1   9   1 2562.50 129.516   7
  -1   9  -1 2832.84 132.501  39
  -1   9  -2 5.93794 10.7527   7
  -1   9  -2 12.9966 10.6745  39
  -1   9  -3 1518.08 91.7515   7
  -1   9  -3 1609.31 90.0031  39
  -1   9  -4 8668.92 382.838   2
  -1   9  -4 8807.56 390.069   7
  -1   9  -4 9691.69 388.528  39
  -1   9  -5 466.413 39.7715   2
  -1   9  -5 473.402 42.7483   7
  -1   9  -5 363.890 37.3404  39
  -1   9  -6 434.548 39.7918   2
  -1   9  -6 446.040 39.9117  39
  -1   9  -6 459.211 42.4871   7
  -1   9  -7 3348.25 155.539  39
   1   9   7 3145.28 131.897  24
  -1   9  -7 2905.01 152.407   2
   1   9   7 3028.29 130.385  28
  -1   9  -7 3172.49 157.306   7
  -1   9  -8 67.4762 19.3474   7
   1   9   8 74.8824 10.4892  24
   1   9   8 59.9700 9.01073  28
  -1   9  -8 58.2658 16.6502  39
   1   9   8 82.6080 12.7379  23
   1   9   9 72.1560 9.49437  29
   1   9   9 68.4395 10.8304  24
   1   9   9 61.4597 9.37374  28
  -1   9  -9 70.5991 19.4125  39
   1   9   9 54.2115 11.9980  23
   1   9  10 273.082 20.2109  29
   1   9  10 299.420 22.0027  24
   1   9  10 301.041 20.6105  28
  -1   9 -10 340.290 36.9936  39
   1   9  10 303.766 26.0157  23
   1   9  11 1121.80 56.2270  29
   1   9  11 1193.57 57.7009  24
   1   9  11 1161.56 55.7949  28
  -1   9 -11 1107.35 76.3689  39
   1   9  11 1147.78 64.0891  23
   1   9  12 18.8237 11.7016  23
   1   9  12 22.4722 13.3489  17
  -1   9 -12 27.7885 15.4301  39
   1   9  12 28.6024 10.1442  24
   1   9  12 27.0929 9.54466  29
   1   9  13 283.507 28.1031  23
   1   9  13 242.174 26.4325  17
  -1   9 -13 245.378 33.5079  39
   1   9  13 272.477 22.0561  24
   1   9  13 257.070 21.5766  29
   1   9  14 1201.65 69.8628  23
   1   9  14 1226.42 70.0922  17
  -1   9 -14 1112.29 80.3519  39
   1   9  14 1217.28 61.2158  24
   1   9  14 1249.35 62.7469  29
   1   9  15 110.887 20.6971  17
   1   9  15 129.336 17.0916  29
   1   9  16 16.5286 15.1125  17
   1   9  16 24.4433 12.0746  29
   1   9  17 355.411 32.6255  17
   1   9  17 372.564 29.1898  29
   1   9  18 42.5239 14.5822  17
   1   9  18 24.4729 11.6333  29
   1   9  19 4.07722 9.92644  29
   1   9  19 9.96293 12.3386  17
   1   9  19-3.03425 11.1775  22
   1   9  20 279.182 22.6295  29
   1   9  20 250.774 23.5928  17
   1   9  20 223.719 21.4993  22
   1   9  21 49.3681 10.5901  29
   1   9  22 266.750 19.1240  29
  -1  10  22 21.5280 7.80233  22
  -1  10  22 15.4042 8.17087  17
  -1  10  22 23.9773 7.86901  29
  -1  10  21 379.240 26.7445  29
  -1  10  21 365.505 27.7161  17
  -1  10  20 93.9699 14.5319  29
  -1  10  20 93.6473 16.4878  17
  -1  10  19 164.018 19.0748  29
  -1  10  19 132.312 19.8836  23
  -1  10  19 152.275 20.1086  17
  -1  10  18 277.375 25.1785  29
  -1  10  18 317.452 29.1592  17
  -1  10  18 219.629 25.4876  23
  -1  10  17 75.0058 18.5765  17
  -1  10  17 78.9423 17.7876  23
  -1  10  17 82.5545 15.2692  29
  -1  10  16-6.22616 13.4676  23
  -1  10  16 5.85730 10.6003  29
  -1  10  15 828.717 54.4445  23
  -1  10  15 867.549 49.2302  29
  -1  10  14 1.96411 11.7144  23
  -1  10  14 7.85899 9.48445  29
   1  10 -14 4.63334 16.7719   5
  -1  10  13 14.6666 11.9211  23
   1  10 -13 31.5973 19.5425   5
  -1 -10  13 24.8488 20.4108  25
  -1  10  13 18.2668 9.60056  29
   1  10 -12 4.12695 14.3961   7
   1  10 -12 4.35669 17.3783   5
  -1  10  12 10.2192 7.92428  18
  -1  10  12 3.35843 9.47479  23
   1  10 -12 6.62747 8.21093  37
  -1 -10  12 4.76339 16.6157  25
  -1  10  12 5.63482 8.51789  29
  -1  10  11-1.07786 7.66264  18
  -1  10  11-1.52030 9.18481  23
   1  10 -11 4.17610 18.9484   5
   1  10 -11 11.9496 13.8931   7
  -1 -10  11-4.52836 16.9660  25
  -1  10  11 6.23568 6.35915  29
   1  10 -10 7.96972 13.9021   5
   1  10 -10 11.4628 14.3188   7
  -1  10  10 10.2323 7.67359  18
  -1  10  10 1.36605 8.46723  23
   1  10 -10 3.15137 12.5732  39
  -1 -10  10 4.31055 17.6939  25
  -1  10  10 13.5665 7.67938  29
  -1  10   9 286.512 23.7379  23
   1  10  -9 385.146 41.4810   7
   1  10  -9 318.767 40.8504   5
  -1  10   9 345.776 23.2445  18
   1  10  -9 346.780 36.7777  39
  -1 -10   9 336.655 41.6743  25
  -1  10   9 309.691 21.5958  29
   1  10  -8 560.983 48.5446  39
  -1  10   8 564.776 34.3128  23
  -1  10   8 576.488 32.2778  29
  -1  10   8 586.043 31.9700  28
   1  10  -8 617.586 53.7579   5
   1  10  -8 628.044 53.4816   7
  -1  10   7 269.814 19.3990  28
   1  10  -7 298.941 36.1408   5
   1  10  -7 259.046 33.6220   7
   1  10  -7 309.978 34.4668  39
  -1  10   7 321.349 21.2229  24
  -1  10   6 2.46699 6.21654  28
  -1  10   6 4.31136 6.51814  24
   1  10  -6 23.1874 14.3318   7
   1  10  -6 12.3688 13.7092  39
   1  10  -5 266.250 33.0521   7
   1  10  -5 282.910 33.3263  39
   1  10  -4 201.358 29.9956  39
  -1  10   4 233.554 30.4131   8
   1  10  -4 264.611 31.8533   7
  -1  10   3 7002.88 309.733   8
   1  10  -3 7002.78 311.806   7
  -1  10   2 504.754 44.7696   7
  -1  10   2 579.671 48.0533   8
   1  10  -2 575.549 48.1850   7
  -1  10   1 193.434 26.9320   7
   1  10  -1 146.673 23.8813   7
  -1  10   1 187.834 27.3924   8
  -1  10   0 54.3623 16.2213   7
   1  10   0 53.5526 15.6516   7
  -1  10   0 59.7644 17.0817   8
  -1  10  -1 986.412 65.7563  39
  -1  10  -1 935.236 67.9140   7
  -1  10  -2 296.470 33.2046  39
  -1  10  -2 302.300 35.5002   7
  -1  10  -3 2747.47 139.175  39
  -1  10  -3 2600.22 141.132   7
  -1  10  -4 231.444 29.5739  39
  -1  10  -4 188.213 29.3818   7
   1  10   5 98.7507 11.4702  24
  -1  10  -5 90.8087 21.9186   7
  -1  10  -5 103.634 20.7296  39
   1  10   5 76.5480 10.3071  28
  -1  10  -5 91.3441 11.3466  20
  -1  10  -5 92.4576 11.7168  36
  -1  10  -6 666.240 35.5680  20
  -1  10  -6 667.632 51.9051   2
   1  10   6 625.372 34.5062  28
   1  10   6 657.759 35.8898  24
  -1  10  -6 623.061 51.3526  39
  -1  10  -6 598.074 52.9300   7
   1  10   7 145.567 15.4276  23
  -1  10  -7 132.976 25.9863   7
   1  10   7 99.8543 11.9778  28
  -1  10  -7 144.040 24.3103  39
   1  10   7 117.547 13.8390  24
   1  10   8 301.340 22.2335  24
   1  10   8 291.313 20.9964  28
  -1  10  -8 310.786 37.1014   7
   1  10   8 293.767 23.6124  23
  -1  10  -8 355.026 37.3736  39
   1  10   9 1537.04 75.3645  23
   1  10   9 1477.21 69.8736  28
  -1  10  -9 1525.68 93.1188  39
   1  10   9 1511.79 71.4429  24
   1  10  10 66.6299 10.3479  29
   1  10  10 85.4786 15.0534  23
   1  10  10 59.5648 10.2027  28
  -1  10 -10 80.0937 21.2114  39
   1  10  10 73.4258 12.6573  24
   1  10  11-3.07964 7.94435  29
   1  10  11 12.0385 11.5261  23
   1  10  11-3.96735 8.08460  28
  -1  10 -11 21.4671 16.2337  39
   1  10  11 5.69460 9.15179  24
   1  10  12 82.4334 14.0698  24
   1  10  12 82.6809 16.8746  23
   1  10  12 68.0340 11.9743  29
   1  10  13 947.164 49.8361  29
   1  10  13 902.156 56.6595  17
   1  10  13 892.674 49.7020  24
  -1  10 -13 833.699 67.5866  39
   1  10  13 1044.92 59.6362  23
   1  10  14 8.57841 9.78386  24
   1  10  14 8.29903 12.8574  17
   1  10  14 4.22261 13.0837  23
   1  10  14 16.7207 10.1922  29
   1  10  15 1689.84 90.8123  17
   1  10  15 1752.28 83.6411  29
   1  10  16 111.877 20.5830  17
   1  10  16 105.898 16.4476  29
   1  10  17 405.926 34.3690  17
   1  10  17 398.108 30.0181  29
   1  10  18 119.667 19.7294  17
   1  10  18 162.664 22.1670  22
   1  10  18 120.698 16.9659  29
   1  10  19 24.0795 13.3830  17
   1  10  19 24.2985 12.1413  22
   1  10  19 16.5359 9.64421  29
   1  10  20 36.0701 11.0473  22
   1  10  20 34.0834 10.6872  29
   1  10  21 136.604 14.6284  29
   1  10  22-0.75227 5.63688  29
  -1  11  22-2.44878 6.06527  22
  -1  11  22 5.45603 6.69938  17
  -1  11  21 368.345 26.2952  17
  -1  11  21 374.264 26.0511  22
  -1  11  21 333.877 24.1937  29
  -1  11  20 7.12223 9.77824  17
  -1  11  20 37.0798 10.5100  29
  -1  11  19-3.28615 11.2405  17
  -1  11  19 10.5806 9.57593  29
  -1  11  18 171.241 22.0676  17
  -1  11  18 134.379 20.2711  23
  -1  11  18 142.729 18.7722  29
  -1  11  17 58.4250 17.4777  17
  -1  11  17 76.7829 17.1409  23
  -1  11  17 114.219 16.5567  29
  -1  11  16 509.696 39.4423  17
  -1  11  16 437.665 37.2442  23
  -1  11  16 482.575 33.2708  29
  -1  11  15 304.642 29.9351  23
  -1  11  15 298.857 25.0638  29
  -1  11  14 30.5286 13.8343  23
  -1  11  14 14.4173 9.93307  29
   1  11 -13 215.928 19.8541  37
  -1  11  13 187.656 22.4708  23
  -1  11  13 211.376 19.8242  29
  -1  11  12 45.3807 11.2612  29
   1  11 -12 38.7231 20.9347   7
  -1 -11  12 89.6785 25.6037  25
   1  11 -12 59.4187 12.7050  37
  -1  11  12 80.7512 15.8650  23
  -1  11  11 38.0640 10.1265  18
   1  11 -11 67.0867 23.7127   7
  -1 -11  11 28.7618 20.2856  25
  -1  11  11 42.1197 13.1280  23
  -1  11  11 51.4340 11.1847  29
   1  11 -10 2182.05 123.346   7
  -1  11  10 1990.52 91.4209  29
  -1 -11  10 2185.67 128.626  25
  -1  11  10 2015.46 95.3660  23
   1  11 -10 1914.31 113.937  39
   1  11  -9 15.7643 18.6828   7
  -1  11   9 16.0610 7.71516  28
  -1 -11   9 4.40642 15.3761  25
   1  11  -9 3.39834 12.7407  39
  -1  11   9 8.68270 8.41239  23
  -1  11   9 15.6615 7.41035  29
   1  11  -8 44.0548 17.7817  39
   1  11  -8 53.4891 19.3223   7
  -1  11   8 48.9661 10.4742  24
  -1  11   8 63.4751 10.5054  28
   1  11  -7 364.166 39.8239  39
   1  11  -7 416.355 44.1698   7
  -1  11   7 385.070 25.1622  28
  -1  11   7 391.247 25.9805  24
   1  11  -6 282.078 35.1595  39
   1  11  -6 214.260 31.9364   7
  -1  11   6 281.828 20.7057  24
  -1  11   6 257.768 19.9391  28
   1  11  -5 281.423 35.3876  39
   1  11  -5 253.830 34.3004   7
  -1  11   5 266.007 20.2334  24
  -1  11   5 240.379 19.1666  28
   1  11  -4 113.114 24.7793   7
  -1  11   4 153.767 25.9622   8
  -1  11   4 129.127 14.0506  24
  -1  11   4 152.380 14.8552  28
   1  11  -3 10.5458 12.7265   7
  -1  11   3-3.43297 12.8646   8
  -1  11   3 15.4046 7.57124  28
  -1  11   3 5.03280 6.95889  24
  -1  11   2 291.296 20.5370  28
  -1  11   2 265.288 20.6487  24
  -1  11   2 285.524 20.5717  20
  -1  11   2 228.424 31.6336   7
   1  11  -2 304.697 36.0818   7
  -1  11   2 302.098 36.4273   8
   1  11  -1 52.1365 17.5765   7
  -1  11   1 53.4699 18.6688   7
  -1  11   1 54.0035 9.41278  28
  -1  11   1 52.8760 18.1461   8
  -1  11   1 41.5134 8.82225  20
  -1  11   1 44.2044 9.13853  24
  -1  11   1 55.1263 9.50214  36
  -1  11   0 238.830 17.7790  28
  -1  11   0 236.173 32.9079   8
  -1  11   0 228.133 18.6015  20
  -1  11   0 233.771 18.6568  36
   1  11   0 221.712 31.3993   7
  -1  11   0 210.541 31.6465   7
   1  11   1 257.052 18.7963  28
  -1  11  -1 242.261 17.5399  28
   1  11   1 211.186 18.0357  24
  -1  11  -1 221.793 18.5136  20
  -1  11  -1 226.672 18.6991  36
  -1  11  -1 224.052 33.2835   7
  -1  11  -2 2102.04 102.695  20
   1  11   2 2446.36 103.447  28
  -1  11  -2 2403.13 101.196  28
   1  11   2 2372.72 103.685  24
  -1  11  -2 2431.87 128.996  39
  -1  11  -2 2333.97 131.375   7
  -1  11  -2 2313.36 103.426  36
  -1  11  -3 3128.86 136.834  20
   1  11   3 3162.18 136.199  28
   1  11   3 3164.55 136.797  24
  -1  11  -3 3483.27 165.469  39
  -1  11  -3 3224.65 136.936  36
  -1  11  -3 2984.37 164.298   7
  -1  11  -4 42.5768 9.17412  20
  -1  11  -4 61.6519 18.7022   7
   1  11   4 38.3754 9.27203  28
  -1  11  -4 68.2767 20.1479  39
  -1  11  -4 26.2898 8.33043  36
   1  11   4 44.7792 10.1598  24
  -1  11  -5 2781.06 120.977  20
   1  11   5 2721.25 120.343  28
   1  11   5 2774.45 121.289  24
  -1  11  -5 3034.07 148.766  39
  -1  11  -5 2714.48 149.021   7
  -1  11  -5 2775.78 121.263  36
  -1  11  -6 2183.99 120.075  39
   1  11   6 2064.56 94.8907  28
   1  11   6 2091.51 95.7415  24
  -1  11  -6 2138.85 123.090   7
  -1  11  -6 2190.53 95.5426  20
  -1  11  -7 1030.69 71.7883  39
   1  11   7 1023.63 49.8982  28
   1  11   7 962.970 50.0755  24
  -1  11  -7 914.816 70.8189   7
  -1  11  -7 904.930 48.4981  20
   1  11   8 1722.72 78.7704  24
  -1  11  -8 1739.17 102.795  39
   1  11   8 1564.32 79.1074  23
   1  11   8 1670.48 77.1974  28
  -1  11  -8 1685.39 103.609   7
  -1  11  -9 7.30086 16.5659  39
   1  11   9 10.3658 8.63556  24
   1  11   9 13.9395 9.53980  23
   1  11   9 6.19234 7.73927  28
  -1  11  -9-3.88467 14.5573   7
   1  11  10 24.5206 11.2305  23
   1  11  10 20.2087 9.02834  24
   1  11  10 23.2131 8.88724  28
  -1  11 -10 33.6282 16.9784  39
  -1  11 -11 404.713 44.7857  39
   1  11  11 394.309 31.6078  23
   1  11  11 409.264 28.4221  24
   1  11  11 348.352 25.6976  29
   1  11  11 410.898 27.0185  28
   1  11  12 797.207 44.3004  24
   1  11  12 792.135 43.0258  29
   1  11  12 699.091 47.4548  23
  -1  11 -12 737.044 63.3015  39
   1  11  13 18.8857 10.4239  24
   1  11  13 13.2978 8.53529  29
   1  11  14 12.5436 10.5225  24
   1  11  14 15.1670 10.3166  29
   1  11  15 3.95223 11.7843  17
   1  11  15 1.30369 9.68735  29
   1  11  16 44.6105 14.0009  17
   1  11  16 35.5641 12.4506  29
   1  11  17 284.476 28.8424  22
   1  11  17 278.811 27.6054  17
   1  11  17 302.311 24.6278  29
   1  11  18 39.3622 13.9125  22
   1  11  18 35.1363 12.5005  17
   1  11  18 28.5212 10.5387  29
   1  11  19 30.6864 12.2527  22
   1  11  19 44.7234 11.0844  29
   1  11  20 12.9749 9.10828  22
   1  11  20 39.4061 10.1569  29
   1  11  21 9.71882 6.78688  22
   1  11  21 1.68079 6.14104  29
  -1  12  21 6.95994 7.75927  22
  -1  12  21 7.02440 7.20431  17
  -1  12  20 138.476 16.9856  17
  -1  12  20 161.341 15.8632  29
  -1  12  19 28.2336 12.0171  17
  -1  12  19 40.0610 11.1917  29
  -1  12  18 110.363 18.0471  17
  -1  12  18 101.448 14.9366  29
  -1  12  17 213.696 24.1160  23
  -1  12  17 176.824 21.8529  17
  -1  12  17 192.414 19.9612  29
  -1  12  16 253.348 25.5722  23
  -1  12  16 210.589 24.7617  17
  -1  12  16 225.749 21.9752  29
  -1  12  15 47.4433 15.6173  17
  -1  12  15 48.4435 15.9614  23
  -1  12  15 64.7414 13.3336  29
  -1  12  14 19.8131 14.0656  23
  -1  12  14 16.7662 9.92798  29
   1  12 -14 18.8603 11.7614  37
   1  12 -13 289.533 23.4929  37
  -1  12  13 237.177 21.7781  29
  -1  12  13 291.809 26.9541  23
   1  12 -12 195.648 19.8899  37
  -1  12  12 194.129 18.6860  29
  -1  12  12 204.176 22.0457  23
  -1  12  11 25.1329 11.5511  23
   1  12 -11 4.39193 17.0084   7
  -1 -12  11 20.1830 19.5364  25
   1  12 -11 15.7255 11.1843  37
  -1  12  11 20.4993 9.69212  29
  -1  12  10 395.140 27.1464  29
  -1  12  10 419.189 27.1939  28
   1  12 -10 387.563 46.6154   7
  -1  12  10 347.957 28.1769  23
   1  12 -10 368.946 42.1352  39
   1  12 -10 453.179 29.2733  37
  -1 -12  10 434.249 51.0711  25
   1  12  -9 47.7524 19.8268  39
  -1 -12   9 61.2043 22.3494  25
  -1  12   9 28.6746 10.0700  24
   1  12  -9 29.4707 16.8422   7
  -1  12   9 29.8119 9.69426  28
   1  12  -8 3.68387 13.8028  39
  -1  12   8 1.07989 7.23946  28
  -1 -12   8 4.53013 15.8013  25
  -1  12   8 6.86082 8.20511  24
   1  12  -8 12.3501 15.4244   7
   1  12  -7 633.556 57.7097   7
  -1  12   7 620.174 36.2389  28
  -1  12   7 606.422 36.5631  24
   1  12  -7 638.685 55.3610  39
   1  12  -6 583.776 57.0199   7
  -1  12   6 707.727 39.7793  24
   1  12  -6 662.099 58.4466  39
  -1  12   6 711.607 39.4534  28
   1  12  -5 11.7882 14.2233   7
  -1  12   5-1.11384 7.99243  28
  -1  12   5 10.3345 8.31396  24
  -1  12   4 90.6141 12.7690  24
  -1  12   4 98.9845 13.1258  28
  -1  12   3 412.187 47.0880   8
   1  12  -3 533.469 51.6703   7
  -1  12   3 551.102 32.3659  28
  -1  12   3 512.917 32.5745  24
  -1  12   2 120.065 13.7616  28
   1  12  -2 106.650 13.2929  20
  -1  12   2 110.919 13.4914  36
   1  12  -2 121.733 24.9834   7
  -1  12   2 100.401 23.3743   8
   1  12  -2 114.407 14.4245  24
  -1  12   2 91.0398 13.5378  24
  -1  12   1 244.061 18.9399  28
  -1  12   1 220.612 33.6582   8
   1  12  -1 209.911 19.3736  24
  -1  12   1 224.831 19.8202  24
  -1  12   1 222.808 18.7605  36
   1  12  -1 222.542 18.6040  20
  -1  12   1 169.457 17.1613  20
   1  12  -1 234.372 33.7890   7
  -1  12   1 219.008 33.4289   7
  -1  12   0 1786.51 116.406   7
  -1  12   0 1949.59 118.726   8
   1  12   0 1966.60 90.8980  24
  -1  12   0 2029.09 91.7160  24
  -1  12   0 2020.56 90.0377  36
  -1  12   0 1786.93 88.9421  20
  -1  12   0 2061.20 88.8719  28
  -1  12  -1 116.656 12.8114  28
   1  12   1 116.334 13.4550  28
  -1  12  -1 89.3360 23.7411   8
   1  12   1 128.328 15.0060  24
  -1  12  -1 135.599 14.7608  36
  -1  12  -1 115.546 14.3333  20
  -1  12  -1 102.355 24.8481   7
  -1  12  -2 1227.18 91.0380   7
  -1  12  -2 1438.65 67.3726  36
  -1  12  -2 1373.98 67.3690  20
   1  12   2 1384.59 66.7807  28
  -1  12  -2 1358.82 64.2606  28
   1  12   2 1403.81 68.1050  24
  -1  12  -3 221.813 34.6394   7
   1  12   3 231.998 19.7817  24
  -1  12  -3 182.212 17.6308  36
  -1  12  -3 189.607 17.9045  20
   1  12   3 187.630 17.4875  28
  -1  12  -3 182.092 30.5685  39
  -1  12  -4 12.7254 14.7967   7
  -1  12  -4 15.4620 7.99851  20
   1  12   4-3.53099 8.13453  24
  -1  12  -4 10.9430 8.13461  36
  -1  12  -4 18.9007 14.6289  39
   1  12   4-1.11173 8.40280  28
  -1  12  -5 475.609 49.7472   7
   1  12   5 423.171 29.2978  24
   1  12   5 423.456 28.7212  28
  -1  12  -5 439.804 28.6954  20
  -1  12  -5 480.304 47.9059  39
  -1  12  -6 236.417 33.8661  39
  -1  12  -6 248.513 36.8902   7
   1  12   6 261.152 21.7847  24
   1  12   6 242.906 20.9057  28
  -1  12  -6 237.596 19.9690  20
  -1  12  -7 26.4750 15.9901  39
  -1  12  -7 28.8521 17.4185   7
   1  12   7 30.2245 10.1275  24
   1  12   7 27.1109 9.34481  28
  -1  12  -7 32.9644 9.27369  20
  -1  12  -8 96.2346 24.3056  39
   1  12   8 115.622 15.6827  24
   1  12   8 125.261 14.9560  28
  -1  12  -8 144.350 27.4671   7
  -1  12  -8 121.658 14.8034  20
   1  12   9 213.400 20.1342  23
  -1  12  -9 176.311 29.9223  39
   1  12   9 179.205 18.3662  24
  -1  12  -9 124.209 27.1584   7
   1  12   9 167.295 17.2758  28
  -1  12 -10 378.487 44.6307  39
   1  12  10 448.773 30.0022  24
   1  12  10 405.432 28.3104  28
   1  12  11 294.263 24.6966  24
   1  12  11 330.056 24.2784  28
   1  12  12 309.455 25.1578  24
   1  12  12 320.775 24.0886  29
   1  12  13 108.033 15.4301  24
   1  12  13 118.835 14.9006  29
   1  12  14 133.302 16.9151  24
   1  12  14 125.601 16.1500  29
   1  12  15 2.45071 9.10537  29
   1  12  16 1.21039 8.52598  29
   1  12  16 13.0697 13.2736  22
   1  12  17 9.33436 8.45140  29
   1  12  17 3.50798 11.8806  22
   1  12  18 4.37097 8.18927  29
   1  12  18 1.57501 11.6042  22
   1  12  18 4.28025 9.15613  17
   1  12  19 16.8443 8.40113  29
   1  12  19 32.0723 11.3769  22
   1  12  20 17.9669 7.28839  29
   1  12  20 12.7572 8.18567  22
  -1  13  20 6.54381 7.97371  22
  -1  13  20 11.9900 7.80116  17
  -1  13  19 17.1281 9.19187  17
  -1  13  18 107.545 14.4866  29
  -1  13  17 49.5831 11.8073  29
  -1  13  16 53.8981 12.4339  29
  -1  13  16 73.7134 16.0591  23
  -1  13  15 33.5258 11.8850  29
  -1  13  15 23.5876 13.2899  23
  -1  13  14 236.909 21.2844  29
  -1  13  14 200.175 23.0099  23
   1  13 -14 236.997 20.8535  37
  -1  13  13 70.2406 15.2710  23
  -1  13  13 84.2277 13.4885  29
   1  13 -13 73.9180 14.0458  37
   1  13 -12 278.145 22.4528  20
   1  13 -12 303.962 24.1039  37
  -1  13  12 266.231 22.2982  29
  -1  13  12 250.877 24.1462  23
  -1  13  11 10.0558 10.0217  23
   1  13 -11 3.75658 10.4910  37
  -1  13  11-1.16099 7.78197  29
   1  13 -10 368.665 27.8372  37
  -1  13  10 372.887 26.2542  28
  -1  13  10 358.041 26.7365  24
  -1  13   9 315.798 25.0231  24
  -1 -13   9 322.364 44.9142  25
  -1  13   9 288.639 23.7357  28
   1  13  -9 351.729 25.6832  37
   1  13  -9 291.667 38.3290  39
   1  13  -9 330.280 42.7861   7
  -1  13   8 96.1788 14.6435  24
  -1 -13   8 91.2264 26.1508  25
  -1  13   8 118.587 16.0085  28
   1  13  -8 101.341 14.5538  37
   1  13  -8 129.406 26.8367  39
   1  13  -8 52.8721 21.2391   7
  -1  13   7 177.688 18.1020  28
  -1  13   7 154.971 17.4825  24
   1  13  -6 2311.40 135.594   7
  -1  13   6 2418.32 106.830  28
  -1  13   6 2255.06 106.532  24
   1  13  -5 559.089 56.2146   7
  -1  13   5 580.914 35.8003  28
  -1  13   5 562.806 35.9417  24
   1  13  -5 533.654 33.6552  20
  -1  13   4 50.7002 11.4727  28
   1  13  -4 49.4124 10.9738  20
  -1  13   4 54.8943 11.8383  24
   1  13  -4 68.8628 24.0061   7
  -1  13   3 1.20546 7.37629  28
   1  13  -3 5.78383 8.52306  20
   1  13  -3-4.31664 14.4657   7
  -1  13   3 8.17279 9.50270  24
   1  13  -2 124.955 28.1955   7
  -1  13   2 119.116 26.7955   8
  -1  13   2 144.233 17.1878  24
   1  13  -2 145.710 16.7714  24
  -1  13   2 135.463 15.3852  36
  -1  13   2 154.549 16.4940  28
   1  13  -2 139.837 15.4172  20
  -1  13   1 120.675 27.6060   8
   1  13  -1 112.453 13.9537  20
  -1  13   1 89.6453 13.2488  20
  -1  13   1 84.9721 13.6112  36
  -1  13   1 99.7291 13.4283  28
  -1  13   1 116.734 15.6739  24
   1  13  -1 118.605 15.8192  24
  -1  13   0 829.245 71.1552   7
  -1  13   0 703.011 67.2324   8
  -1  13   0 849.362 47.6266  24
   1  13   0 789.458 46.6644  24
  -1  13   0 847.572 45.6061  36
  -1  13   0 753.111 44.9282  20
  -1  13   0 924.950 45.2589  28
  -1  13  -1 155.056 30.9698   7
  -1  13  -1 175.168 33.4631   8
   1  13   1 194.138 19.8761  24
  -1  13  -1 165.332 18.5177  24
  -1  13  -1 174.275 17.8299  36
  -1  13  -1 161.876 17.4486  20
  -1  13  -1 192.096 16.5780  28
   1  13   1 208.896 18.9048  28
  -1  13  -2 413.668 50.0274   7
  -1  13  -2 424.791 50.4837   8
   1  13   2 475.128 32.5041  24
  -1  13  -2 526.646 31.8394  36
  -1  13  -2 450.211 30.6119  20
  -1  13  -2 435.254 28.2370  28
   1  13   2 479.044 31.0204  28
  -1  13  -3 51.2689 20.8316   7
  -1  13  -3 86.4533 25.1612   8
  -1  13  -3 68.8608 12.0984  20
   1  13   3 55.5228 13.0422  24
   1  13   3 61.2041 11.6647  28
  -1  13  -3 90.9106 13.6494  36
  -1  13  -4 26.1149 10.1688  20
   1  13   4 22.9149 10.2943  24
   1  13   4 13.7678 9.25102  28
  -1  13  -4 8.17083 16.3118  39
  -1  13  -4 18.3360 17.7531   7
  -1  13  -5 111.675 14.4177  20
   1  13   5 108.736 15.8050  24
   1  13   5 128.940 16.6631  28
  -1  13  -5 93.3243 26.4262  39
  -1  13  -5 140.347 29.7248   7
  -1  13  -6 262.091 21.8020  20
   1  13   6 264.871 23.0662  24
   1  13   6 289.345 23.4545  28
  -1  13  -6 283.413 37.6020  39
  -1  13  -6 222.192 35.6967   7
  -1  13  -7 19.1988 8.57287  20
   1  13   7 26.7856 11.1758  24
   1  13   7 27.9619 10.1727  28
  -1  13  -7 12.1772 14.1818  39
  -1  13  -7 13.2213 14.7916   7
  -1  13  -8 102.769 14.0839  20
  -1  13  -8 98.1013 25.3068  39
   1  13   8 102.110 15.2069  24
   1  13   8 113.958 15.6868  28
  -1  13  -8 56.9989 21.1371   7
   1  13   9 28.3091 11.6325  24
   1  13   9 23.9110 11.5913  28
  -1  13  -9 21.8497 15.8478   7
   1  13  10 80.7093 13.5697  28
   1  13  10 64.7408 13.5448  24
   1  13  11 114.278 15.4303  28
   1  13  11 111.220 16.6834  24
   1  13  12 85.8043 14.5000  24
   1  13  13 163.450 18.1477  24
   1  13  14 117.135 16.3271  24
   1  13  14 99.0724 14.7181  29
   1  13  15 5.05107 11.5219  22
   1  13  15 11.1970 9.19712  29
   1  13  16 8.17261 11.8369  22
   1  13  16 8.59538 9.24384  29
   1  13  17-3.05925 11.3663  22
   1  13  17-3.02890 8.34556  29
   1  13  18 28.6834 11.6260  22
   1  13  18 18.4929 8.29110  29
   1  13  19 338.732 24.8479  22
   1  13  19 319.081 21.3697  29
  -1  14  19 5.32778 7.92025  22
  -1  14  16 253.948 20.7930  29
   1  14 -15 518.353 31.5980  37
  -1  14  15 509.083 32.4260  29
   1  14 -14 545.733 32.9217  37
  -1  14  14 524.753 33.1214  29
  -1  14  14 492.168 35.2828  23
   1  14 -13 34.9356 10.5763  20
  -1  14  13 25.5748 9.94042  29
   1  14 -13 42.4204 12.2825  37
  -1  14  13 23.2720 10.5973  23
   1  14 -12 8.59954 10.4988  37
  -1  14  12 4.24971 9.97939  23
   1  14 -12 6.85312 8.49075  20
  -1  14  11 182.751 17.6717  28
   1  14 -11 162.421 18.7287  37
   1  14 -11 168.141 17.5073  20
   1  14 -10 25.4567 12.5661  37
  -1  14  10 9.82432 9.51607  28
  -1  14  10 11.7538 8.76623  24
   1  14 -10 8.37009 9.55075  20
   1  14  -9 258.316 22.7797  37
  -1  14   9 282.032 23.2941  28
  -1  14   9 268.553 23.4196  24
   1  14  -9 261.768 22.1910  20
   1  14  -8 27.8595 10.7322  20
  -1  14   8 45.4766 12.4671  24
  -1  14   8 46.2036 12.8713  28
   1  14  -8 50.5330 12.8603  37
   1  14  -7 108.546 15.2207  37
   1  14  -7 100.742 15.1554  20
   1  14  -7 83.6767 24.9259   7
  -1  14   7 87.6789 14.0896  28
  -1  14   7 100.353 15.5789  24
   1  14  -6 120.472 16.4827  37
   1  14  -6 143.517 16.4518  20
  -1  14   6 121.198 17.1038  28
  -1  14   6 133.157 18.0278  24
   1  14  -5 1227.87 90.9177   7
  -1  14   5 1220.60 65.3013  24
  -1  14   5 1260.59 64.6133  28
   1  14  -5 1266.79 63.0518  20
   1  14  -5 1238.11 62.7577  37
   1  14  -4 1526.03 102.916   7
  -1  14   4 1517.56 75.1551  24
  -1  14   4 1442.11 72.7189  28
   1  14  -4 1463.59 71.9827  20
   1  14  -4 1444.86 71.4006  37
  -1  14   3 1330.13 64.6584  28
  -1  14   3 1193.50 65.8674  24
   1  14  -3 1243.99 90.6807   7
   1  14  -3 1243.66 63.4624  20
  -1  14   2 1156.50 56.7312  28
  -1  14   2 1056.98 58.5487  24
   1  14  -2 983.294 56.1880  24
   1  14  -2 1069.22 56.0500  20
  -1  14   1 5.15542 16.5461   8
   1  14  -1 17.5504 9.00387  20
  -1  14   1 16.3819 8.92344  28
  -1  14   1 13.3460 9.02551  36
   1  14  -1-1.42904 10.1677  24
  -1  14   1 12.1215 10.0578  24
  -1  14   0 119.150 29.2042   8
  -1  14   0 105.446 15.8668  20
  -1  14   0 143.969 15.4522  28
  -1  14   0 124.207 16.2117  36
   1  14   0 120.766 16.9110  24
  -1  14   0 134.779 17.9387  24
  -1  14  -1 236.050 40.7124   7
  -1  14  -1 242.761 39.0211   8
  -1  14  -1 250.358 23.3914  24
   1  14   1 243.206 24.0937  24
   1  14   1 269.642 22.0783  28
  -1  14  -1 271.913 20.9271  28
  -1  14  -1 256.426 22.8824  20
  -1  14  -1 240.138 21.6360  36
  -1  14  -2 25.0227 18.1750   7
  -1  14  -2 46.2723 22.8401   8
  -1  14  -2 32.4813 11.4780  20
  -1  14  -2 43.9898 10.9147  28
   1  14   2 40.4888 10.7736  28
  -1  14  -2 39.0038 11.3457  36
   1  14   2 31.8583 12.1041  24
  -1  14  -2 41.7129 12.0472  24
  -1  14  -3 567.631 59.9854   7
  -1  14  -3 522.149 58.2493   8
   1  14   3 574.177 35.6833  28
  -1  14  -3 540.620 35.0630  20
  -1  14  -3 600.752 36.8773  24
   1  14   3 516.588 36.7567  24
  -1  14  -4 30.4338 21.4174   8
   1  14   4 30.1506 13.3334  24
  -1  14  -4 28.6575 11.4897  20
  -1  14  -4 34.0465 20.5394   7
   1  14   4 25.7502 10.9481  28
   1  14   5 165.822 19.6604  24
  -1  14  -5 143.836 16.7658  20
  -1  14  -5 152.576 30.8633   7
   1  14   5 166.925 18.7406  28
   1  14   6 27.7925 11.4873  28
  -1  14  -6 28.6551 10.3556  20
   1  14   6 45.7773 12.7693  24
  -1  14  -6 33.9301 18.3987  39
  -1  14  -6 56.3324 22.2884   7
   1  14   7 359.457 27.8710  24
   1  14   7 336.943 27.1540  28
  -1  14  -7 295.203 24.2581  20
   1  14   8 86.7506 15.3955  24
   1  14   8 108.592 15.7792  28
  -1  14  -8 77.0486 12.8168  20
   1  14   9 92.7271 15.9212  24
   1  14   9 105.183 15.0910  28
  -1  14  -9 70.9687 12.6984  20
   1  14  10 2.80515 11.1944  24
   1  14  10 17.0377 10.9857  28
   1  14  11 5.46943 10.3330  24
   1  14  12 364.379 28.0858  24
   1  14  12 426.726 30.6583  22
   1  14  13 110.909 16.0403  24
   1  14  13 96.3826 15.9990  22
   1  14  14 499.739 32.2982  24
  -1  14 -14 495.541 30.9147  37
   1  14  14 505.887 34.9986  22
   1  14  15 185.814 20.0245  22
   1  14  16 50.5586 13.0734  22
   1  14  16 43.0135 9.24514  29
   1  14  17 13.9142 10.2708  22
   1  14  17 25.0359 7.74502  29
   1  14  18 20.0464 9.54835  22
   1  14  18 20.6187 6.80514  29
   1  14  19 5.48610 6.96789  22
  -1  15  18 31.0289 8.42462  22
  -1  15  17 247.461 20.5329  22
   1  15 -15 123.964 14.0543  37
   1  15 -14 31.3330 10.7364  37
   1  15 -13 136.391 17.0940  37
   1  15 -13 165.671 16.7556  20
   1  15 -12 76.0816 13.1691  20
   1  15 -12 85.3226 15.3236  37
  -1  15  11 506.307 35.1374  24
   1  15 -11 609.189 36.5497  37
   1  15 -11 623.329 35.9182  20
  -1  15  11 554.486 35.1190  28
  -1  15  10 131.516 16.4481  24
   1  15 -10 137.439 17.5437  37
   1  15 -10 168.712 17.5538  20
  -1  15  10 166.547 17.9859  28
  -1  15   9 9.81683 10.2655  24
   1  15  -9 29.0037 10.8000  20
   1  15  -9 21.5168 11.4410  37
  -1  15   9 12.0400 10.2131  28
  -1  15   8 62.7841 13.0871  24
   1  15  -8 45.4641 11.8040  20
   1  15  -8 46.8684 12.5240  37
  -1  15   8 42.9732 12.2943  28
  -1  15   7 816.422 49.1911  24
   1  15  -7 834.853 46.7294  37
   1  15  -7 885.224 47.3239  20
  -1  15   7 797.547 47.6962  28
  -1  15   6 677.201 42.7551  24
   1  15  -6 657.759 39.7156  37
   1  15  -6 706.159 40.8585  20
  -1  15   6 655.205 41.4722  28
  -1  15   5 1106.26 62.6888  24
   1  15  -5 1128.16 59.0334  37
   1  15  -5 1212.85 60.5525  20
  -1  15   5 1180.99 61.9969  28
  -1  15   4 363.253 30.1168  24
   1  15  -4 362.335 26.7852  37
   1  15  -4 402.497 28.7154  20
  -1  15   4 380.716 29.2664  28
   1  15  -3 883.544 49.4160  20
  -1  15   3 941.245 53.6445  24
   1  15  -3 930.141 50.4210  24
  -1  15   3 852.643 49.7087  28
   1  15  -2 133.047 17.2403  24
  -1  15   2 85.2717 16.6845  24
  -1  15   2 95.7539 14.9372  28
   1  15  -2 80.3315 13.7305  20
  -1  15   1 44.8814 11.5015  28
   1  15  -1 24.6766 10.8032  20
  -1  15   1 40.7462 11.7052  36
   1  15  -1 17.8135 10.2267  24
  -1  15   1 32.1527 12.6926  24
  -1  15   0 130.096 15.4455  28
  -1  15   0 135.025 16.6838  36
   1  15   0 114.311 17.6926  24
  -1  15   0 123.476 17.5641  24
  -1  15   0 77.4952 25.5644   8
  -1  15  -1 65.8712 25.8900   8
   1  15   1 149.847 16.1875  28
  -1  15  -1 130.278 15.5070  28
   1  15   1 92.4328 16.4716  24
  -1  15  -1 122.128 17.5164  24
  -1  15  -2 553.983 37.3818  20
   1  15   2 575.048 40.1741  24
  -1  15  -2 640.799 40.0988  24
  -1  15  -2 476.870 59.7542   8
  -1  15  -2 667.581 36.3724  28
   1  15   2 656.600 38.3241  28
   1  15   3 236.192 21.4393  28
   1  15   3 206.881 22.8335  24
  -1  15  -3 221.224 21.1559  24
  -1  15  -3 214.245 21.3187  20
   1  15   4 11.2062 10.5955  28
  -1  15  -4 28.2579 11.2845  24
   1  15   4 9.75056 11.6698  24
  -1  15  -4 5.09460 10.0224  20
   1  15   5 35.9104 12.5735  28
  -1  15  -5 35.2031 11.2151  24
   1  15   5 22.4876 12.0061  24
  -1  15  -5 38.4728 11.0801  20
   1  15   6 452.433 34.5861  24
  -1  15  -6 438.609 30.8504  20
   1  15   6 446.360 33.0684  28
   1  15   7 529.063 37.5937  24
  -1  15  -7 575.600 34.9398  20
   1  15   7 556.498 36.8652  28
   1  15   8 56.0665 13.7319  24
  -1  15  -8 60.6716 12.6179  20
   1  15   8 70.2996 14.0904  28
   1  15   9 125.239 17.4567  24
  -1  15  -9 124.202 15.1316  20
   1  15   9 147.840 18.0266  28
   1  15  10 61.5201 13.2515  28
   1  15  10 11.3811 11.5804  24
   1  15  11 16.3265 10.2992  24
   1  15  12 554.235 35.8122  24
  -1  15 -12 553.332 34.2424  37
   1  15  13 75.8412 13.7826  24
  -1  15 -13 59.4267 12.1758  37
   1  15  13 67.6653 12.9810  22
  -1  15 -14 145.975 15.2877  37
   1  15  14 161.057 17.8432  22
  -1  15 -15 6.24138 7.77103  37
   1  15  15-1.16810 8.75348  22
   1  15  16 56.6756 11.3770  22
   1  15  17 3.92620 7.88869  22
   1  16 -17 2.32608 5.18735  34
  -1  16  17 3.05405 5.95558  22
   1  16 -15 298.488 20.1764  37
   1  16 -14 2.64118 8.08016  37
   1  16 -13 50.9636 11.8597  37
   1  16 -13 51.4080 10.4437  20
   1  16 -12 1.06288 9.53898  37
   1  16 -12 12.8792 9.04546  20
  -1  16  11 36.1975 10.6754  28
   1  16 -11 41.7374 11.1506  37
  -1  16  11 24.7998 10.8735  24
   1  16 -11 30.7780 9.82607  20
  -1  16  10 46.6369 12.0795  28
   1  16 -10 45.8068 13.3700  37
  -1  16  10 41.1852 12.7182  24
   1  16 -10 48.1507 11.7529  20
  -1  16   9 120.005 17.0409  28
   1  16  -9 132.439 16.6413  37
  -1  16   9 104.353 16.5572  24
   1  16  -9 96.5183 14.4135  20
  -1  16   8 112.252 15.9255  28
   1  16  -8 124.447 16.4783  37
  -1  16   8 118.868 17.2131  24
   1  16  -8 141.421 16.8625  20
  -1  16   7 51.0789 13.1525  28
   1  16  -7 52.6030 12.3437  37
  -1  16   7 80.9473 15.3086  24
   1  16  -7 57.7502 12.6222  20
   1  16  -6 178.962 18.2414  37
  -1  16   6 134.159 19.8749  24
   1  16  -6 132.381 17.1588  20
  -1  16   6 142.399 17.7201  28
   1  16  -5 136.314 17.1495  37
  -1  16   5 163.604 19.5567  28
   1  16  -5 161.763 18.1119  20
  -1  16   5 179.421 21.6658  24
  -1  16   4 256.152 23.3099  28
   1  16  -4 214.580 21.3467  20
  -1  16   4 217.586 23.4811  24
  -1  16   3 2252.04 102.188  28
   1  16  -3 2213.78 101.832  24
  -1  16   3 2081.21 104.996  24
   1  16  -3 2203.17 101.321  20
  -1  16   2 7.63557 11.1566  28
   1  16  -2 2.80801 11.4529  24
  -1  16   2 16.7157 12.8423  24
   1  16  -2 20.6455 11.5167  20
  -1  16   1 30.3559 11.2492  28
  -1  16   1 16.3484 11.8766  24
   1  16  -1 19.2159 12.8281  24
   1  16  -1 32.2397 10.4103  20
  -1  16   0 400.225 28.2032  28
  -1  16   0 420.965 32.6844  24
   1  16   0 423.560 31.6929  24
   1  16   1 77.1005 13.0045  28
  -1  16  -1 78.3053 13.4790  28
  -1  16  -1 82.1955 17.0145  24
   1  16   1 84.8601 16.5437  24
  -1  16  -2 20.0993 9.74972  28
   1  16   2 20.0677 9.89778  28
  -1  16  -2 26.2729 13.8635  24
   1  16   2 34.4564 16.3661  24
   1  16   3 612.324 42.6494  24
   1  16   3 636.879 40.0717  28
   1  16   4 12.3670 11.0490  28
  -1  16  -4 9.42174 10.8230  24
  -1  16  -4 6.28118 9.73023  20
   1  16   4 14.9821 11.7304  24
   1  16   5 564.830 36.4508  28
  -1  16  -5 511.773 33.8467  20
  -1  16  -5 563.813 35.7227  24
   1  16   5 501.892 37.2983  24
   1  16   6 164.075 19.6524  28
  -1  16  -6 182.231 19.3779  24
   1  16   6 173.411 21.2974  24
  -1  16  -6 154.583 17.6135  20
   1  16   7 1.44276 11.3388  28
  -1  16  -7 2.40005 10.4480  24
   1  16   7 9.48625 11.3429  24
  -1  16  -7-1.13991 9.09355  20
  -1  16  -8 517.438 31.8182  24
   1  16   8 472.531 34.5775  24
  -1  16  -8 464.879 30.3324  20
   1  16   8 461.330 33.3044  28
  -1  16  -9 449.563 28.6373  24
   1  16   9 389.061 30.4651  24
  -1  16  -9 390.365 27.0545  20
   1  16   9 420.033 31.0197  28
   1  16  10 232.903 22.4850  24
  -1  16 -11 25.5920 10.4092  37
   1  16  11 9.17822 10.8592  24
  -1  16 -12 87.6989 12.8908  37
   1  16  12 91.4406 14.3392  24
   1  16  13 147.054 16.5211  24
  -1  16 -13 135.395 14.2695  37
  -1  16 -14 376.890 23.4715  37
  -1  16 -15 659.482 35.0139  37
   1  16  15 773.775 38.7026  22
   1  16  16-1.61665 6.15729  22
   1  17 -15 14.3069 6.33588  34
   1  17 -14 44.7547 8.81360  37
   1  17 -13 6.58023 7.83690  37
   1  17 -13-0.75497 6.69402  20
   1  17 -12 45.5915 10.4793  37
   1  17 -12 46.0112 9.42481  20
  -1  17  11 108.763 13.7125  28
   1  17 -11 94.0037 13.4320  37
  -1  17  11 106.478 14.3823  24
   1  17 -11 94.4029 12.6890  20
   1  17 -10 160.425 17.6255  37
  -1  17  10 159.959 17.0438  28
  -1  17  10 127.534 16.6491  24
   1  17 -10 140.882 15.3515  20
  -1  17   9-3.75803 9.30801  28
   1  17  -9 7.63742 9.26160  37
  -1  17   9 4.03815 8.92693  24
   1  17  -9-2.13211 9.22392  20
  -1  17   8 15.6922 11.2644  28
   1  17  -8 5.60128 9.53393  37
  -1  17   8 24.3511 11.4469  24
   1  17  -8 27.8616 10.5852  20
   1  17  -7 419.947 28.9117  37
  -1  17   7 404.123 31.1550  24
   1  17  -7 398.673 28.1968  20
  -1  17   7 431.548 30.5274  28
   1  17  -6 126.296 15.7364  20
  -1  17   6 144.386 19.6256  24
   1  17  -6 136.564 16.9776  37
  -1  17   6 190.812 19.6813  28
  -1  17   5 291.510 24.4342  28
   1  17  -5 272.407 23.0333  20
  -1  17   5 273.061 26.1971  24
  -1  17   4 37.6190 11.4202  28
  -1  17   4 55.6767 14.8723  24
   1  17  -4 41.2971 12.4392  20
  -1  17   3 150.780 17.7649  28
  -1  17   3 140.922 19.2918  24
   1  17  -3 131.968 16.7914  20
  -1  17   2 18.1391 10.7026  28
   1  17  -2 21.2240 11.0076  24
  -1  17   2 35.5144 13.4693  24
   1  17  -2 29.3341 10.9450  20
  -1  17   1 660.436 38.6690  28
  -1  17   1 597.033 41.5012  24
   1  17  -1 689.975 41.3479  24
   1  17  -1 646.028 38.7354  20
  -1  17   0 57.9427 12.3081  28
  -1  17   0 59.4100 15.2345  24
   1  17   0 77.5550 15.3845  24
  -1  17  -1 14.9154 9.68298  28
   1  17   1 15.5531 9.19785  28
  -1  17  -1 4.39763 12.0444  24
   1  17   1 18.2498 11.9640  24
  -1  17  -2 1.02107 8.67670  28
   1  17   2 10.5381 9.48524  28
  -1  17  -2 19.6893 13.1260  24
   1  17   2 18.7813 11.3370  24
   1  17   3 126.466 15.9631  28
  -1  17  -3 118.629 17.1746  24
   1  17   3 154.456 19.8506  24
   1  17   4 113.789 16.5515  28
  -1  17  -4 117.496 16.0847  24
   1  17   4 110.624 17.7053  24
   1  17   5 789.091 44.5072  28
  -1  17  -5 765.624 43.4646  24
   1  17   5 699.232 45.7382  24
   1  17   6 12.0590 10.6343  28
   1  17   6 15.6513 11.8473  24
  -1  17  -6 28.3235 11.2091  24
   1  17   7 390.117 28.7254  28
  -1  17  -7 412.807 27.3735  24
   1  17   7 334.859 28.9285  24
  -1  17  -7 356.506 26.0750  37
   1  17   8-5.26973 10.1155  28
   1  17   8-8.77936 11.2349  24
  -1  17  -8 12.5396 9.20935  24
  -1  17  -8-2.09753 9.01737  37
   1  17   9 79.2733 15.2789  24
  -1  17  -9 104.937 13.5137  24
  -1  17  -9 84.4211 14.2008  37
   1  17  10 1.30413 9.93429  24
  -1  17 -10 4.75373 8.67746  37
   1  17  11 583.570 35.2247  24
  -1  17 -11 525.915 31.5372  37
   1  17  12 49.5560 10.8993  24
  -1  17 -12 54.2362 9.86820  37
  -1  17 -13 312.911 20.4141  37
  -1  17 -14 20.0063 7.04467  37
   1  18 -14 24.9707 5.66635  34
   1  18 -13 27.2049 6.37236  34
   1  18 -13 11.6304 6.51106  37
   1  18 -12 5.87526 7.35238  37
   1  18 -11 48.0654 9.68873  37
   1  18 -11 43.3042 9.45363  20
  -1  18  10 46.8837 10.4157  28
   1  18 -10 31.7139 9.11818  37
  -1  18  10 40.5910 10.3572  24
   1  18 -10 45.0893 9.55273  20
   1  18  -9 445.813 28.3221  37
  -1  18   9 482.559 30.9508  24
   1  18  -9 499.425 28.9610  20
  -1  18   9 430.058 29.3153  28
   1  18  -8 308.068 22.6586  37
  -1  18   8 258.389 23.6779  24
   1  18  -8 334.195 23.2415  20
  -1  18   8 349.589 24.6156  28
   1  18  -7 144.466 15.7972  37
  -1  18   7 174.142 18.8834  24
   1  18  -7 161.043 16.2240  20
  -1  18   7 170.120 18.1898  28
   1  18  -6 199.491 18.6499  37
  -1  18   6 213.467 20.0645  28
   1  18  -6 210.588 18.8660  20
  -1  18   6 227.032 21.9784  24
  -1  18   5 44.9485 11.2386  28
   1  18  -5 41.9925 11.0712  20
  -1  18   5 53.9678 14.2937  24
  -1  18   4 103.505 14.7697  28
   1  18  -4 87.2282 13.0916  20
  -1  18   4 124.348 18.0925  24
  -1  18   3 761.783 42.3695  28
  -1  18   3 737.868 45.1579  24
  -1  18   2 173.533 17.1909  28
   1  18  -2 150.738 17.1160  24
  -1  18   2 189.903 20.6688  24
   1  18  -1 109.837 15.5717  24
  -1  18   1 99.9633 14.4244  28
  -1  18   1 101.451 17.4099  24
   1  18   0 14.3356 9.78282  24
  -1  18   0 11.2412 9.13291  28
  -1  18   0 22.1802 11.9335  24
   1  18   1 35.2517 11.6542  24
  -1  18  -1 34.2079 10.2197  28
  -1  18  -1 28.0897 11.7870  24
   1  18   2 74.0151 15.1716  24
   1  18   2 74.9803 12.3142  28
  -1  18  -2 60.4141 13.7832  24
   1  18   3 176.573 19.6011  24
   1  18   3 161.498 16.8617  28
  -1  18  -3 133.085 16.9845  24
   1  18   4 130.614 17.5466  24
   1  18   4 102.127 14.5050  28
  -1  18  -4 121.202 16.2952  24
   1  18   5 28.6199 12.8759  24
  -1  18  -5 24.6623 10.3359  24
   1  18   5 24.1758 10.3156  28
  -1  18  -6 27.2124 10.2742  37
  -1  18  -6 23.2159 10.1243  24
   1  18   6 4.66253 9.91362  28
   1  18   6 8.43896 10.9020  24
   1  18   7 162.360 18.8237  24
  -1  18  -7 181.069 16.9264  24
  -1  18  -7 143.315 15.4473  37
   1  18   7 141.788 16.4660  28
  -1  18  -8 12.6320 8.59951  24
  -1  18  -8 7.22034 8.60198  37
   1  18   8-3.91503 9.53382  24
   1  18   9 641.206 37.8968  24
  -1  18  -9 592.779 33.6338  37
  -1  18 -10 14.2323 7.59709  37
   1  18  10 18.2361 9.50465  24
  -1  18 -11-4.33822 6.85352  37
   1  18  11 1.03803 7.71344  24
  -1  18 -12 20.7258 6.76778  37
  -1  18 -13 37.2404 7.16159  37
   1  19 -11 131.831 11.6323  37
  -1  19  10 6.09389 6.47094  24
   1  19 -10 2.74531 6.64154  37
   1  19  -9 38.6611 8.68143  37
  -1  19   9 52.4269 9.99877  24
  -1  19   9 42.2735 9.60339  28
   1  19  -8 14.1513 7.01182  37
  -1  19   8 29.9799 9.62147  28
  -1  19   8 19.0166 9.34187  24
   1  19  -7 160.846 14.7815  37
  -1  19   7 159.552 15.5590  28
  -1  19   7 135.202 15.8342  24
  -1  19   6 78.3133 12.1815  28
  -1  19   6 96.8610 14.2586  24
  -1  19   5 688.422 38.7206  28
  -1  19   5 726.179 41.5252  24
  -1  19   4-1.96966 7.37970  28
  -1  19   4-1.24006 9.67155  24
  -1  19   3 6.79538 8.35291  28
  -1  19   3 9.95264 9.24960  24
  -1  19   2 54.9533 10.7225  28
  -1  19   2 70.4136 13.6701  24
   1  19  -2 37.9831 10.3407  24
  -1  19   1 50.5265 10.4898  28
  -1  19   1 26.7255 11.0446  24
   1  19  -1 27.2831 9.61865  24
  -1  19   0 148.510 14.8591  28
   1  19   0 145.576 16.9588  24
  -1  19   0 191.959 18.4637  24
   1  19   1 75.9508 13.0049  24
  -1  19  -1 74.4369 10.9762  28
  -1  19  -1 65.4919 12.5488  24
   1  19   2 127.354 13.7122  28
  -1  19  -2 132.877 16.0746  24
   1  19   2 147.863 17.0022  24
   1  19   3-5.92426 9.79373  24
   1  19   3 0.90747 7.50140  28
  -1  19  -3-5.30250 9.45899  24
   1  19   4 3.57843 9.01202  24
   1  19   4 2.79243 7.47949  28
  -1  19  -4-6.06394 8.96043  24
   1  19   5 37.9397 11.5420  24
   1  19   5 33.0916 10.3074  28
  -1  19  -5 29.4491 9.89693  24
   1  19   6 2.32485 9.27414  24
  -1  19  -6 9.71516 8.50244  24
   1  19   6 0.94797 7.83684  28
  -1  19  -7 104.773 11.9514  24
  -1  19  -7 104.662 11.7803  37
   1  19   7 85.2799 13.5093  24
   1  19   8 127.619 14.8212  24
  -1  19  -8 145.750 13.3877  37
   1  19   9 27.7343 8.77659  24
  -1  19  -9 20.2028 7.16432  37
   1  19  10-0.90180 7.03339  24
  -1  19 -10 2.45623 5.50884  37
   1  19  11 41.4219 8.59441  24
  -1  19 -11 41.0907 7.15572  37
  -1  20   9 48.9574 8.09486  24
  -1  20   8 4.64305 5.84955  24
  -1  20   8 4.84782 5.56803  28
  -1  20   7 3.37253 6.57949  24
  -1  20   7 8.09904 6.57037  28
  -1  20   6 12.5472 7.72737  24
  -1  20   6 16.8221 7.19462  28
  -1  20   5 106.611 13.0125  24
  -1  20   5 118.471 12.4441  28
  -1  20   4 182.239 16.7482  24
  -1  20   4 159.029 14.6789  28
  -1  20   3 217.692 18.1944  24
  -1  20   3 190.579 15.6060  28
  -1  20   2 1.94630 8.09849  24
  -1  20   2 2.29313 6.69630  28
   1  20  -1 28.8079 8.39893  24
  -1  20   1 41.4252 9.82372  24
  -1  20   1 58.8129 9.28488  28
  -1  20   0-2.83855 7.37935  24
   1  20   0 2.57176 7.03657  24
  -1  20   0 0.71431 6.44510  28
  -1  20  -1 21.2274 8.82034  24
   1  20   1 15.0384 7.63744  24
   1  20   2 19.8912 8.80395  24
  -1  20  -2 7.12290 7.71968  24
   1  20   3 265.989 19.9973  24
  -1  20  -3 267.557 19.3873  24
   1  20   3 253.849 17.8473  28
  -1  20  -4 3.20531 7.06768  24
   1  20   4 11.8737 7.70770  24
   1  20   5 81.8525 11.8279  24
  -1  20  -5 98.6105 10.9645  24
  -1  20  -6 70.5923 9.06529  24
   1  20   6 57.5518 10.1606  24
   1  20   7-1.65815 6.89946  24
   1  20   8 3.08917 6.51621  24
  -1  20  -8 6.84452 5.46573  37
   1  20   9 80.2525 9.72911  24
  -1  21   5 5.15155 5.28939  24
  -1  21   5 4.98525 5.03048  28
  -1  21   4 0.67437 5.97935  24
  -1  21   4 2.83798 5.20943  28
  -1  21   3 154.757 13.1182  24
  -1  21   3 139.842 11.6827  28
  -1  21   2 40.0404 8.24509  24
  -1  21   2 45.6317 7.18182  28
  -1  21   1 28.1023 7.59238  24
  -1  21   1 20.2161 6.09497  28
  -1  21   0 43.6931 8.09304  24
   1  21   1 33.3532 7.00621  24
  -1  21  -1 24.3172 7.03761  24
   1  21   2 7.03024 6.48557  24
  -1  21  -2 0.64880 5.54452  24
  -1  21  -3 107.522 10.3025  24
   1  21   3 79.8891 9.76839  24
  -1  21  -4 27.0098 6.28587  24
   1  21   4 31.4301 6.99919  24
   2   0 -26 3.32791 4.70996  27
  -2   0  25-5.64649 5.99293  19
   2   0 -25-0.75768 6.30659  27
   2   0 -24 210.537 18.1428  27
  -2   0  22 10.4497 9.03301  12
  -2   0  21 4.20547 9.09823  12
  -2   0  20 40.3154 13.3077  12
  -2   0  19 4.30318 10.7494  12
  -2   0  18 1579.28 78.0853  12
  -2   0  18 1617.98 114.818   1
  -2   0  17-4.00787 8.86029  12
  -2   0  17 5.10523 15.6174   1
  -2   0  16 3068.26 135.860  12
  -2   0  16 3128.84 170.538   1
  -2   0  15 1.19811 8.19590  12
  -2   0  15-8.19740 13.7351   1
  -2   0  14 115.594 24.3514   1
  -2   0  14 115.842 13.8101  12
  -2   0  14 104.598 15.1491  11
  -2   0  13 3.16583 9.68520   1
  -2   0  12 1398.06 82.9168   1
  -2   0  11-2.92529 13.2734   9
  -2   0  11 7.23916 8.41712   1
  -2   0  10 12.5992 9.08671   1
  -2   0  10 2.50419 10.8355   9
  -2   0  10 2.01806 7.30735  25
  -2   0   9 7.27581 7.66992   1
  -2   0   9-1.81260 7.01383  25
  -2   0   9 2.14240 9.26843   9
  -2   0   8 895.684 50.3745   1
  -2   0   8 865.690 52.1546   9
  -2   0   8 790.923 49.2674  25
  -2   0   7 15.7037 7.28556   9
  -2   0   7-2.94527 6.97910  25
  -2   0   6 1180.21 62.1735  25
  -2   0   6 1271.70 63.5953   9
  -2   0   5-3.72682 6.24479  14
  -2   0   5 1.21869 6.01175  25
  -2   0   5-1.17618 5.80209   9
  -2   0   4 17499.6 681.986  25
  -2   0   4 16986.0 680.297   9
  -2   0   4 16663.1 680.765  14
  -2   0   3 0.93141 5.01671  14
  -2   0   3 1.03251 4.68494  25
  -2   0   2 193.566 14.8832  14
  -2   0   2 149.505 14.4852  25
  -2   0   1 2.67685 4.14088  25
  -2   0   0 2090.63 91.8810  25
   2   0   0 2075.05 91.7249   3
  -2   0   0 2100.15 92.1691  15
  -2   0  -1 1.89795 4.40343  15
   2   0   1 2.68632 5.05158   3
   2   0   2 49137.8 1897.92  40
   2   0   2 47561.2 1895.28   4
   2   0   2 47630.7 1894.92   3
   2   0   3 2.36399 5.23978  40
   2   0   3-2.25951 5.35400   4
   2   0   3 1.07189 5.38793   3
   2   0   4 215.024 18.9827   4
   2   0   4 175.927 17.2177   3
  -2   0  -5 1.33680 5.92650   2
   2   0   5 4.09033 7.22451   3
   2   0   5 1.04545 4.74414   1
   2   0   5 4.05581 7.84719  10
  -2   0  -6 6461.19 271.799   2
   2   0   6 6494.86 270.933   3
   2   0   6 6365.97 266.524   1
   2   0   6 6322.55 280.597  10
   2   0   7-1.49668 6.31095   1
   2   0   7 3.70682 7.81512   3
   2   0   7 2.96557 9.51462  10
   2   0   8 4222.85 189.010   1
   2   0   8 4583.04 195.577   3
   2   0   8 4056.39 207.524  10
   2   0   9-2.51071 10.8626   3
   2   0   9-4.10990 6.88761   1
   2   0   9-4.01747 14.0130  10
   2   0  10 4593.21 201.840   3
   2   0  10 4082.66 192.629   1
   2   0  10 4019.88 214.468  10
   2   0  11-4.96475 16.6379  10
  -2   0 -11-4.00492 15.0057  26
   2   0  12 1093.47 51.6452  33
   2   0  12 1134.07 88.6757  10
   2   0  12 914.047 53.2342  12
  -2   0 -12 1195.16 83.4217  26
   2   0  13 1.93526 7.00486  33
   2   0  13-11.4723 20.7621  10
   2   0  13 4.29773 7.96102  12
  -2   0 -13 9.22743 15.4607  26
   2   0  14 2937.38 121.085  33
  -2   0 -14 2994.23 162.443  26
   2   0  14 3084.12 174.637  10
   2   0  15 1.05657 8.17660  33
   2   0  15-6.32415 21.1923  10
  -2   0 -15-10.2416 17.8606  26
   2   0  15 10.9245 9.15207  19
   2   0  15-8.39125 11.9300  12
  -2   0 -16 287.131 45.8590  26
   2   0  16 321.523 24.0525  33
   2   0  16 374.355 28.0534  19
   2   0  16 311.990 51.9792  10
   2   0  17 12.6633 11.5600  19
   2   0  18 1651.44 80.3946  35
   2   0  18 1653.14 80.7652  19
   2   0  19-5.15640 9.73952  35
   2   0  19 6.67544 10.2510  19
   2   0  20 128.082 16.7914  35
   2   0  20 111.689 15.5399  19
   2   0  20 111.921 16.8506  21
   2   0  21 1.08666 8.07451  35
   2   0  21-6.62443 9.24960  19
   2   0  21 2.51806 9.51252  21
   2   0  22 41.9745 10.0516  35
   2   0  22 43.0760 10.0490  19
   2   0  22 57.1401 11.4067  21
   2   0  23-2.27830 6.52971  35
   2   0  23 0.83893 6.83828  21
   2   0  24 415.105 23.4447  21
  -2   1  25 3.64440 5.55352  21
  -2   1  25-7.44309 6.27838  19
   2  -1 -25-5.35071 6.18804  27
   2   1 -25-5.12447 6.33552  27
   2   1 -24-1.82264 7.42822  27
   2  -1 -24 9.60493 8.41369  27
  -2  -1  24-5.82523 8.02432  12
  -2  -1  23 27.6276 10.2027  12
  -2  -1  22 11.5959 9.90321  12
  -2  -1  21 2.74726 10.0327  12
  -2  -1  20 1583.58 78.2890  12
  -2  -1  19 541.062 35.8385  12
  -2  -1  18 388.753 28.5088  12
  -2  -1  18 288.908 45.7757   1
  -2  -1  17 56.5856 12.3835  12
  -2  -1  17 83.9357 24.9791   1
  -2  -1  16 154.585 17.4240  12
  -2   1  16 164.630 17.1593  35
  -2  -1  16 166.635 31.5416   1
  -2   1  16 174.540 30.6596   1
  -2  -1  15 341.604 24.1661  12
  -2   1  15 270.332 21.6529  35
  -2  -1  15 336.167 41.4275   1
  -2   1  15 286.947 37.4668   1
  -2  -1  14 3084.88 132.340  12
  -2  -1  14 2970.64 132.978  11
  -2   1  14 3018.39 133.839  11
  -2  -1  14 3147.47 161.098   1
  -2   1  14 3202.22 158.682   1
  -2   1  14 2973.06 130.383  35
  -2  -1  13 39.6181 10.0023  11
  -2   1  13 39.8670 10.0180  11
  -2  -1  13 66.9138 17.7995   1
  -2   1  13 30.9224 13.4736   1
  -2   1  12 254.057 29.3694   1
  -2  -1  12 248.212 30.5021   1
  -2   1  11 748.607 55.7158   9
  -2   1  11 702.478 50.1252   1
  -2  -1  11 739.106 52.9836   1
  -2  -1  11 745.248 52.0639  25
  -2   1  10 4376.89 198.647   9
  -2  -1  10 4442.95 200.232   9
  -2   1  10 4344.73 193.395   1
  -2  -1  10 4340.46 196.026   1
  -2  -1  10 4143.02 193.819  25
  -2  -1   9 1338.84 74.1286   9
  -2   1   9 1292.61 72.6128   9
  -2   1   9 1265.57 68.9985   1
  -2  -1   9 1213.45 70.0365  25
  -2   1   9 1291.68 69.1016  25
  -2   1   8 3115.79 145.537   9
  -2  -1   8 3208.76 146.276   9
  -2   1   8 3376.63 142.984   1
  -2  -1   8 3023.67 143.754  25
  -2   1   8 3137.28 143.234  25
  -2  -1   7 172.296 18.5111   9
  -2   1   7 150.771 17.6663   9
  -2   1   7 180.947 17.2668   1
  -2   1   7 145.191 17.0176  25
  -2  -1   7 170.024 18.0889  25
  -2   1   6 98.2994 13.4403  38
  -2  -1   6 104.854 14.0559   9
  -2   1   6 91.5536 13.7696   9
  -2   1   6 125.437 12.6393   1
  -2  -1   6 84.6627 12.9676  25
  -2   1   6 86.3835 12.4668  25
  -2   1   5 11957.1 499.168  14
  -2  -1   5 12408.9 499.051  14
  -2   1   5 12235.2 500.724  38
  -2   1   5 12428.5 499.152  25
  -2  -1   5 11813.8 498.953  25
  -2   1   5 12724.2 494.311   1
  -2  -1   5 12504.4 498.157   9
  -2   1   5 12504.5 499.605   9
  -2   1   4 5195.66 216.182  14
  -2  -1   4 5149.09 215.519  14
  -2   1   4 5288.00 210.700   1
  -2   1   4 5203.53 216.848  25
  -2  -1   4 4888.58 216.229  25
  -2  -1   4 5239.74 215.223   9
  -2  -1   3 29155.8 1154.30  14
  -2   1   3 29169.9 1154.82  14
  -2  -1   3 29667.3 1155.97  25
  -2   1   3 28778.1 1148.22   1
  -2   1   3 29615.5 1156.25  25
  -2   1   2 20526.6 799.586  14
  -2  -1   2 20382.9 798.954  14
  -2   1   2 19686.8 791.505   1
  -2  -1   2 20388.7 800.506  25
  -2   1   2 21019.3 801.649  25
  -2  -1   1 103.720 11.1348  25
  -2   1   1 102.404 11.4906  25
  -2   1   0 4911.57 203.325  15
  -2  -1   0 4803.17 202.457  15
   2   1   0 4806.58 203.144   3
   2  -1   0 4799.90 201.768   3
  -2  -1   0 5190.08 202.650  25
  -2   1   0 4942.74 199.530   8
  -2  -1  -1 756.354 39.9714  15
  -2   1  -1 741.848 40.3947  15
   2   1   1 691.196 43.0352  40
  -2   1  -1 773.473 36.0661   8
   2   1   1 788.634 40.7710   3
   2  -1   1 846.235 40.0913   3
  -2  -1  -1 731.982 37.6554  25
   2   1   2 493.733 30.1929   3
   2  -1   2 481.759 28.7721   3
   2  -1   2 508.453 29.7200   4
   2   1   2 460.796 29.3932   4
   2   1   2 551.595 34.4454  40
   2   1   3 378.710 25.4418   4
   2  -1   3 343.897 24.2239   4
   2   1   3 366.923 24.9708   3
   2  -1   3 326.783 23.0748   3
   2   1   3 349.374 27.1746  40
   2  -1   4 35056.8 1374.83   4
   2   1   4 34815.8 1375.23   4
   2   1   4 34046.6 1374.44   3
   2  -1   4 34761.7 1373.06   3
  -2   1  -5 303.852 25.9181   2
   2  -1   5 342.042 25.4045   3
   2   1   5 344.013 26.1929   3
   2  -1   5 298.296 29.1021  10
   2   1   5 355.154 29.6347  10
   2   1   6 2518.05 114.625   3
  -2   1  -6 2433.72 115.719   2
   2  -1   6 2467.99 113.433   3
   2   1   6 2427.73 120.890  10
   2  -1   6 2195.77 121.100  10
   2  -1   7 8777.90 349.536   3
   2   1   7 8461.68 350.111   3
  -2   1  -7 8205.11 351.661   2
   2   1   7 8114.89 358.920  10
   2  -1   7 7858.52 361.315  10
  -2   1  -8 3464.21 160.926   2
   2  -1   8 3654.12 159.954   3
   2   1   8 3501.95 160.219   3
   2   1   8 3309.15 169.601  10
   2  -1   8 2988.98 168.750  10
   2   1   9 23.4502 12.6344   3
   2  -1   9 26.8693 11.3676   3
   2   1   9 15.5489 16.8405  10
   2  -1   9 20.2640 17.1125  10
   2   1  10 2668.45 132.101   3
   2   1  10 2290.26 140.274  10
   2  -1  10 2447.37 143.419  10
  -2   1 -11 3320.68 170.810  26
  -2  -1 -11 3339.01 173.451  26
   2   1  11 3060.16 177.426  10
   2  -1  11 3231.56 178.399  10
   2   1  12 167.385 14.7604  33
   2  -1  12 145.228 13.9033  33
   2   1  12 98.7011 29.9437  10
   2  -1  12 109.076 29.7110  10
  -2  -1 -12 151.236 30.5226  26
  -2   1 -12 134.092 28.2253  26
   2   1  12 132.750 14.7418  17
   2   1  12 90.2942 13.6803  12
   2  -1  12 101.798 14.5171  12
   2  -1  13 63.1212 9.86764  33
   2   1  13 49.4036 9.55790  33
   2   1  13 71.1471 25.7241  10
   2  -1  13 32.9995 21.3715  10
  -2  -1 -13 56.8953 24.7766  26
  -2   1 -13 44.8829 19.9927  26
   2   1  13 48.7050 10.4060  17
   2   1  13 39.1907 10.3965  12
   2  -1  13 48.5174 11.7191  12
   2   1  14 12.6814 8.06413  33
   2  -1  14 12.6662 7.31684  33
   2   1  14-6.32297 20.2921  10
   2  -1  14 23.1269 21.6669  10
  -2  -1 -14 35.0917 20.0007  26
  -2   1 -14 4.76736 17.2623  26
   2   1  14 2.47720 8.48622  17
   2  -1  14 15.8587 10.1877  12
   2   1  14 20.9119 9.37690  12
   2  -1  15 65.9690 11.4040  33
   2   1  15 51.7369 11.4780  33
   2   1  15 26.5601 24.1322  10
   2  -1  15 54.1916 24.8080  10
  -2  -1 -15 41.9936 21.6533  26
  -2   1 -15 79.9532 25.6714  26
   2  -1  15 65.0678 12.7734  19
   2   1  15 64.7107 13.3721  19
   2   1  15 79.9761 13.4791  17
   2  -1  15 23.4886 11.3379  12
  -2   1 -16 280.529 43.5450  26
  -2  -1 -16 211.367 39.4670  26
   2   1  16 304.848 23.0946  33
   2  -1  16 296.162 22.3231  33
   2   1  16 294.416 24.7875  17
   2  -1  16 263.447 23.4421  19
   2   1  16 328.553 26.6788  19
   2   1  16 280.631 49.0719  10
   2  -1  16 266.052 46.2003  10
   2   1  17 480.583 32.5613  35
   2   1  17 449.816 33.6306  19
   2  -1  17 460.161 31.8857  19
   2   1  18 242.603 22.2004  35
   2  -1  18 196.087 20.2799  35
   2   1  18 196.469 21.1613  19
   2  -1  18 187.957 20.0446  19
   2  -1  19 182.156 18.9981  35
   2   1  19 159.839 19.0620  35
   2   1  19 179.279 20.3373  19
   2  -1  20 571.232 35.0606  35
   2   1  20 587.023 36.0883  35
   2   1  20 583.606 36.5334  19
   2   1  20 514.410 36.3915  21
   2   1  21 330.864 25.0266  35
   2  -1  21 334.282 24.1722  35
   2   1  21 379.783 25.8089  19
   2   1  21 306.461 25.2944  21
   2  -1  21 335.655 25.5665  21
   2  -1  22 464.639 28.3221  35
   2   1  22 459.071 28.9220  35
   2   1  22 462.606 29.2886  19
   2   1  22 495.807 30.6362  21
   2  -1  22 477.492 29.5202  21
   2  -1  23 26.7652 7.58738  35
   2   1  23 31.3302 8.13189  35
   2  -1  23 28.5323 8.19091  21
   2   1  23 27.9049 8.63423  21
   2   1  23 28.6352 8.29160  19
   2   1  24 57.9411 8.33901  21
   2  -1  24 53.7657 7.87255  21
  -2   2  25 2.28416 6.02982  19
   2   2 -25 4.13348 6.03577  27
   2  -2 -25 2.24326 5.87755  27
   2  -2 -24 70.7117 11.0644  27
   2   2 -24 61.3592 10.4381  27
  -2  -2  24 58.8428 11.3191  12
  -2  -2  23 37.6231 10.9617  12
  -2  -2  22 173.110 18.7289  12
  -2  -2  21 470.502 32.3061  12
  -2  -2  20 73.7284 14.1528  12
  -2  -2  19 518.111 35.0891  12
  -2  -2  18 668.343 40.2410  12
  -2  -2  18 537.056 63.1257   1
  -2  -2  17 667.558 39.6616  12
  -2  -2  17 630.731 65.8202   1
  -2  -2  16 383.320 27.1153  12
  -2  -2  16 328.388 45.3314   1
  -2  -2  15 27.9645 9.36527  12
  -2   2  15 28.2536 8.28995  35
  -2  -2  15 40.0485 18.7982   1
  -2  -2  14 110.567 13.6477  12
  -2  -2  14 100.171 13.7226  11
  -2   2  14 92.5308 14.6549  11
  -2   2  14 112.379 12.6802  35
  -2  -2  14 100.366 24.5992   1
  -2   2  14 112.051 23.0918   1
  -2  -2  13 222.894 18.5034  12
  -2  -2  13 224.389 19.1078  11
  -2   2  13 222.832 20.1873  11
  -2   2  13 213.364 29.0573   1
  -2  -2  13 238.002 32.3776   1
  -2   2  13 213.340 16.8268  35
  -2   2  12 798.984 61.7574   9
  -2   2  12 829.377 58.3474   1
  -2  -2  12 985.494 65.5789   1
  -2  -2  12 781.230 59.4844  25
  -2   2  11 25.8170 13.0806   9
  -2   2  11 30.9168 11.8029   1
  -2  -2  11 43.2224 12.8683  25
  -2   2  10 1423.16 79.9875   9
  -2   2  10 1337.88 74.8674   1
  -2  -2  10 1331.50 77.8977  25
  -2   2   9 1227.67 69.1815   9
  -2  -2   9 1228.51 70.2708   9
  -2   2   9 1217.82 65.4403   1
  -2  -2   9 1042.68 66.0933  25
  -2   2   8 3068.01 142.928   9
  -2  -2   8 3075.90 143.574   9
  -2   2   8 3286.20 140.132   1
  -2  -2   8 3025.65 143.097  25
  -2   2   8 3018.75 139.402  25
  -2  -2   7 2911.39 134.413   9
  -2   2   7 2934.72 135.055   9
  -2   2   7 3064.40 131.338   1
  -2  -2   7 2937.35 135.530  25
  -2   2   7 2901.46 132.808  25
  -2   2   6 15125.7 612.069   1
  -2   2   6 15809.0 620.127  38
  -2  -2   6 15196.2 616.001   9
  -2   2   6 15348.3 617.339   9
  -2  -2   6 14906.0 617.448  25
  -2   2   6 15484.0 615.725  25
  -2   2   5 10.6843 6.96566  14
  -2  -2   5 4.89208 5.16825  14
  -2   2   5 16.7886 7.79617  38
  -2   2   5 18.1038 7.61667   9
  -2  -2   5 9.13647 6.06071   9
  -2   2   5 9.16348 4.91364   1
  -2  -2   5 4.02874 6.75879  25
  -2   2   5 3.69186 6.41981  25
  -2   2   4 3848.29 158.639   1
  -2  -2   4 3851.44 163.432  14
  -2   2   4 3933.35 164.547  14
  -2   2   4 3843.54 169.353  38
  -2  -2   4 3682.88 164.657  25
  -2  -2   4 3871.31 162.435   9
  -2   2   4 3877.21 164.878  25
  -2   2   3 3720.86 151.652  14
  -2  -2   3 3679.04 150.411  14
  -2  -2   3 3614.21 152.526  25
  -2  -2   3 3157.94 149.909   9
  -2   2   3 3648.81 152.896  25
  -2   2   2 72.9073 9.66594  14
  -2  -2   2 80.2638 9.56359  14
  -2  -2   2 87.3683 11.0902  25
  -2   2   2 91.2305 11.6326  25
  -2   2   1 1829.50 75.4876  39
   2   2  -1 1702.83 80.3910   3
  -2   2   1 1741.20 79.3417   8
  -2  -2   1 1816.56 80.3914  25
  -2   2   0 7131.57 284.854  15
  -2  -2   0 7005.87 283.222  15
   2   2   0 6968.88 291.481  40
   2  -2   0 6859.20 282.063   3
   2   2   0 6677.18 284.619   3
  -2  -2   0 7206.70 283.159  25
  -2   2   0 6940.18 282.501   8
  -2   2  -1 4477.68 182.831  15
  -2  -2  -1 4364.16 181.093  15
   2   2   1 4024.60 188.439  40
   2  -2   1 4368.62 179.822   3
   2   2   1 4403.86 183.051   3
  -2  -2  -1 4241.84 178.242  25
  -2   2  -1 4427.15 179.156   8
   2   2   2 1969.26 95.7499  40
  -2   2  -2 1931.54 89.8523  15
   2   2   2 2019.66 89.7576   3
   2  -2   2 1920.77 86.2559   3
   2  -2   2 1905.85 87.4760   4
   2   2   2 1954.25 88.7130   4
  -2   2  -3 779.206 40.8853   7
   2   2   3 850.984 45.7015   4
   2  -2   3 868.363 43.3491   3
   2   2   3 820.700 45.4907   3
   2  -2   3 847.444 44.7499   4
   2   2   4 3901.83 167.451   3
   2  -2   4 3845.61 166.337   4
  -2   2  -4 3752.61 166.964   2
   2  -2   4 3903.13 164.362   3
   2   2   5 553.990 35.4676   3
  -2   2  -5 483.996 35.0495   2
   2  -2   5 505.144 32.2546   3
   2  -2   5 471.995 38.7982  10
   2   2   5 496.085 36.1763  10
  -2   2  -6 16390.4 662.559   2
   2  -2   6 16374.5 656.894   3
   2   2   6 16606.0 660.117   3
   2   2   6 16256.2 664.661  10
   2  -2   6 15540.1 669.590  10
   2   2   7 95.6806 16.1871   3
   2  -2   7 99.3593 14.9324   3
  -2   2  -7 90.5429 16.6592   2
   2   2   7 80.6680 17.6532  10
   2  -2   7 113.415 22.0793  10
   2   2   8 303.953 30.9145   3
   2  -2   8 338.783 30.0510   3
  -2   2  -8 321.158 32.1915   2
   2   2   8 311.690 34.3436  10
   2  -2   8 237.268 34.0437  10
   2  -2   9 10877.5 432.921   3
   2   2   9 10420.9 435.433   3
  -2   2  -9 9988.80 433.127   2
   2   2   9 9549.85 442.679  10
   2  -2   9 10254.5 449.208  10
   2   2  10 134.651 24.0273   3
   2   2  10 98.3592 23.7742  10
   2  -2  10 87.1766 24.5822  10
  -2   2 -11 1859.82 112.609  26
  -2  -2 -11 1742.34 114.691  26
   2   2  11 1970.70 123.359  10
   2  -2  11 2094.42 123.992  10
   2  -2  12 4442.70 177.444  33
   2   2  12 4504.96 179.395  33
   2   2  12 3994.78 222.795  10
  -2   2 -12 4398.86 213.292  26
  -2  -2 -12 4317.01 218.004  26
   2   2  12 4151.35 180.402  17
   2  -2  12 3645.15 180.358  12
   2   2  13 329.813 23.2831  33
   2  -2  13 324.943 22.0896  33
   2   2  13 306.213 47.4016  10
   2  -2  13 352.948 47.5266  10
  -2   2 -13 305.686 41.3268  26
  -2  -2 -13 316.810 44.2267  26
   2   2  13 326.206 24.6049  17
   2  -2  13 283.478 25.2157  12
   2   2  14 302.070 23.2268  33
   2  -2  14 334.245 22.4297  33
   2   2  14 265.949 46.9241  10
   2  -2  14 359.539 50.0222  10
  -2   2 -14 306.182 43.2008  26
  -2  -2 -14 317.330 45.1889  26
   2   2  14 323.066 25.2257  17
   2  -2  14 311.940 26.4298  12
   2   2  15 123.464 15.3197  33
   2  -2  15 125.624 14.3354  33
   2   2  15 161.711 19.0883  19
   2   2  15 141.594 17.4324  17
  -2   2 -15 131.698 30.6730  26
  -2  -2 -15 176.246 36.1834  26
   2  -2  15 109.586 32.0024  10
   2   2  15 158.340 38.0425  10
   2  -2  15 130.781 18.7915  12
   2  -2  16 1107.13 54.7999  33
   2   2  16 1063.49 56.4308  33
   2  -2  16 1062.55 61.1341  12
   2   2  16 1064.56 58.0652  35
  -2   2 -16 1040.90 86.4981  26
  -2  -2 -16 1068.31 90.6849  26
   2   2  16 1133.93 59.4559  17
   2   2  16 1185.65 61.9733  19
   2  -2  16 1323.66 99.5588  10
   2   2  17 118.338 16.8926  35
   2   2  17 161.370 19.1699  17
   2   2  17 176.264 21.0216  19
   2   2  18 132.761 17.5177  35
   2   2  18 164.226 20.2670  19
   2  -2  19 245.396 21.5235  35
   2   2  19 287.150 24.1699  35
   2   2  19 260.672 24.5349  19
   2   2  19 202.112 22.8855  21
   2  -2  20 82.8240 12.4823  35
   2   2  20 93.0617 14.8318  35
   2   2  20 63.2224 13.5496  19
   2   2  20 60.8361 13.9682  21
   2  -2  21 33.5814 10.2435  35
   2   2  21 20.5826 9.36666  35
   2   2  21 18.1384 11.1972  19
   2   2  21 20.9647 10.7205  21
   2  -2  21 24.4870 9.91173  21
   2  -2  22 15.9617 8.02266  35
   2   2  22 10.7720 8.11244  35
   2   2  22 14.3265 8.59050  19
   2   2  22 21.1571 9.88780  21
   2  -2  22 10.2148 8.15301  21
   2  -2  23 19.5463 7.06217  35
   2   2  23 31.9584 9.02049  21
   2  -2  23 21.2295 7.45974  21
   2   2  23 32.8853 8.24807  19
   2   2  24 69.1747 8.87050  21
  -2   3  25 8.37193 6.41852  19
   2  -3 -25 1.41318 5.91962  27
   2   3 -25-3.13482 5.81746  27
  -2  -3  24-7.55790 8.22539  12
   2  -3 -24 11.0842 7.68678  27
   2   3 -24 3.20933 6.25786  27
  -2  -3  23-3.35262 9.96718  12
   2  -3 -23 7.85298 8.94943  27
  -2  -3  22 53.7534 12.3343  12
  -2  -3  21 10.6813 10.0962  12
  -2  -3  20 5.49616 11.1228  12
  -2  -3  19 684.988 41.4580  12
  -2  -3  18 69.7833 13.6336  12
  -2  -3  18 39.7148 19.9282   1
  -2  -3  17 506.009 33.2967  12
  -2  -3  17 472.669 55.0254   1
  -2  -3  16 7.40978 9.10379  12
  -2  -3  16 10.0263 15.3389   1
  -2  -3  15 20.9838 9.34051  12
  -2  -3  15 27.7965 18.4985   1
  -2  -3  14 176.576 17.1505  12
  -2  -3  14 195.483 32.6168   1
  -2   3  13 1934.92 87.3357  35
  -2  -3  13 2101.97 89.9657  12
  -2  -3  13 2083.33 118.526   1
  -2   3  13 1939.58 92.4130  11
  -2  -3  13 1875.49 89.4629  11
  -2  -3  12 53.8504 16.4147  25
  -2   3  12 53.6783 16.9946   9
  -2   3  11 4440.62 203.156   9
  -2  -3  11 4190.65 203.173  25
  -2   3  10 1414.22 82.2382   9
  -2  -3  10 1478.93 85.3783  25
  -2   3   9 8585.32 356.931   1
  -2   3   9 8487.31 360.704   9
  -2  -3   9 8505.59 363.865  25
  -2  -3   8 4256.11 190.812   9
  -2   3   8 4347.79 189.935   9
  -2  -3   8 4177.28 192.484  25
  -2  -3   7 99.0141 15.5621   9
  -2   3   7 81.0278 14.2204   9
  -2   3   7 91.2474 14.4649  38
  -2   3   7 92.2465 13.5098  25
  -2  -3   7 96.9253 16.0948  25
  -2  -3   6 15.3633 7.18167   9
  -2   3   6 22.8120 8.97465   9
  -2   3   6 25.1665 9.75464  38
  -2   3   6 14.6334 7.19744  25
  -2  -3   6 13.7392 8.16741  25
  -2  -3   5 1346.76 65.4895   9
  -2   3   5 1302.85 67.4076   9
  -2   3   5 1344.63 66.6842  25
  -2  -3   5 1273.96 68.3360  25
  -2   3   5 1430.91 74.4599  38
  -2   3   4 333.751 23.8137  25
  -2  -3   4 288.880 23.3360  25
  -2   3   4 325.357 28.0311  38
  -2   3   4 340.913 23.8811  14
  -2  -3   4 340.202 22.4366  14
  -2  -3   3 4452.37 185.674  25
  -2  -3   3 4002.56 180.519   9
  -2   3   3 4829.43 192.985  38
   2   3  -3 4415.20 179.013  39
  -2   3   3 4325.63 183.624  14
  -2  -3   3 4436.37 181.795  14
  -2  -3   2 439.712 28.3961  25
  -2   3   2 487.271 29.1979   8
  -2  -3   2 432.771 25.5048   9
  -2   3   2 460.999 23.2245  39
   2   3  -2 441.245 32.1294  40
  -2   3   2 484.307 28.1661  14
  -2  -3   2 491.457 26.9351  14
   2   3  -1 2825.34 133.413  40
  -2   3   1 2904.29 121.810  39
  -2  -3   1 3020.90 126.430  25
  -2   3   1 2995.00 127.001   8
   2   3  -1 2886.12 127.013   3
  -2   3   0 775.142 41.6304  15
  -2  -3   0 793.592 39.9607  15
   2   3   0 819.668 49.6956  40
  -2  -3   0 775.854 40.2072  25
   2  -3   0 794.513 38.8436   3
   2   3   0 840.305 43.1585   3
  -2   3   0 782.494 41.5036   8
   2   3   1 4431.42 183.252  40
   2   3   1 3829.82 170.162   6
   2   3   1 4096.53 172.650   3
   2  -3   1 4033.20 167.753   3
  -2   3  -1 4052.10 171.601  15
  -2  -3  -1 4110.81 169.539  15
   2  -3   2 179.225 14.4110   3
   2   3   2 211.466 17.6405   4
   2   3   2 187.352 17.3647   3
   2  -3   2 190.592 16.1793   4
  -2  -3  -2 201.480 16.4408  15
  -2   3  -2 203.868 18.0422  15
  -2   3  -2 154.369 14.8887   7
  -2   3  -3 10876.9 459.880   7
   2  -3   3 11588.2 461.516   4
   2   3   3 11590.5 463.133   4
   2   3   3 11666.5 464.082   3
   2  -3   3 11507.3 458.875   3
   2  -3   4 643.496 37.0945   3
   2   3   4 662.228 40.5658   3
  -2   3  -4 707.684 42.6244   2
   2   3   5 943.981 53.7506   3
   2  -3   5 939.139 50.2702   3
  -2   3  -5 902.775 54.8629   2
   2   3   6 4.08331 7.90093  10
   2  -3   6 5.42844 10.5031  10
  -2   3  -6-2.13372 8.99783   2
   2   3   6 1.87472 7.69505   3
   2  -3   6 7.44286 7.62058   3
   2  -3   7 109.583 21.8393  10
   2   3   7 124.330 19.3951  10
   2   3   7 65.5087 14.6414   3
   2  -3   7 60.0133 12.7922   3
  -2   3  -7 68.1076 17.0730   2
   2   3   8 2509.33 134.557  10
   2  -3   8 2522.19 140.183  10
  -2   3  -8 2618.35 133.223   2
   2   3   8 2797.04 133.779   3
   2  -3   8 2770.80 128.611   3
   2   3   9 1402.10 89.6623  10
   2  -3   9 1388.72 92.5786  10
   2   3   9 1515.00 87.2255   3
  -2   3  -9 1426.32 85.0901   2
   2  -3  10 933.942 71.9966  10
   2   3  10 772.321 66.3414  10
  -2   3 -10 817.990 60.4381   2
  -2  -3 -10 753.213 66.6242  26
  -2   3 -11 657.775 57.6739  26
  -2  -3 -11 743.789 64.5815  26
   2   3  11 704.972 40.3993  17
   2   3  11 654.772 63.8328  10
   2  -3  11 704.504 63.8757  10
   2   3  11 681.782 37.6294  33
  -2   3 -11 753.609 56.1875   2
   2   3  12 18.8430 9.33594  17
  -2  -3 -12 4.69329 15.7284  26
  -2   3 -12 19.8971 14.9103  26
   2   3  12 6.11282 7.17729  33
   2  -3  12-8.09909 8.56461  12
   2   3  12 10.5552 19.1031  10
   2  -3  12 14.3253 17.2846  10
   2   3  13 64.6972 13.1844  17
  -2  -3 -13 79.2041 23.1268  26
  -2   3 -13 59.4551 20.7208  26
   2   3  13 78.6728 11.3648  33
   2  -3  13 60.2349 12.7046  12
   2   3  13 70.7111 28.6311  10
   2  -3  13 80.8394 24.5891  10
   2   3  14 15.2209 9.93399  17
   2  -3  14 9.07314 9.82004  12
  -2  -3 -14 31.1720 21.3256  26
  -2   3 -14-4.50560 17.4380  26
   2   3  14 11.3382 8.14274  33
   2   3  14 6.46153 19.7696  10
   2  -3  14 10.6405 17.0734  10
   2   3  15 378.751 26.3185  29
   2   3  15 339.459 25.7858  35
   2   3  15 343.543 29.3469  19
   2   3  15 334.953 27.2046  17
   2  -3  15 292.454 26.5001  12
  -2  -3 -15 378.391 49.9669  26
  -2   3 -15 274.333 41.4929  26
   2   3  15 345.993 25.3680  33
   2   3  15 276.871 49.5883  10
   2  -3  15 332.734 47.6790  10
   2   3  16 181.381 19.6630  35
   2  -3  16 130.235 18.8755  12
  -2   3 -16 132.293 31.3132  26
  -2  -3 -16 127.310 33.1327  26
   2   3  16 188.523 18.4386  29
   2   3  16 157.763 20.2739  19
   2   3  16 134.964 18.8682  17
   2   3  17 561.271 34.9469  29
   2   3  17 546.861 36.4891  21
   2   3  17 542.996 35.9378  35
   2   3  17 558.019 38.9095  19
   2   3  17 503.156 36.1469  17
   2   3  18 81.4258 13.4867  29
   2   3  18 91.0223 17.5714  19
   2   3  18 91.3488 15.3168  35
   2   3  18 76.7791 15.4085  21
   2   3  19 12.7033 11.8048  19
   2   3  19 6.83822 9.45562  35
   2  -3  19 12.3868 9.99085  35
   2   3  19 7.39889 11.0018  21
   2   3  20 38.9686 13.8085  19
   2   3  20 61.4408 13.4684  35
   2  -3  20 48.9472 11.3304  35
   2   3  20 42.5905 12.7268  21
   2   3  21 144.478 18.1929  19
   2  -3  21 148.594 14.9567  35
   2   3  21 162.906 17.0809  35
   2   3  21 153.204 17.4774  21
   2   3  22 5.25695 8.26567  19
   2  -3  22 11.6290 6.91783  35
   2   3  22-0.97950 8.09874  35
   2   3  22 5.53305 8.56675  21
   2   3  23 67.1225 11.1183  21
   2   3  23 92.7534 11.3432  19
   2   3  24-1.28989 5.68413  21
  -2   4  25 6.69445 6.19532  19
  -2  -4  24 320.005 22.6474  12
   2   4 -24 337.111 21.0137  27
   2  -4 -23 25.4980 8.74418  27
   2   4 -23 16.6974 8.00060  27
  -2  -4  23 6.47601 8.88268  12
  -2  -4  22 4.85953 9.02906  12
  -2  -4  21 1479.31 73.0389  12
  -2  -4  20-6.75945 10.6254  12
  -2   4  20-1.39621 10.7214  17
  -2  -4  19 168.440 19.2783  12
  -2  -4  18-4.00460 9.75029  12
  -2  -4  17 165.694 34.9672   1
  -2  -4  17 236.012 21.3187  12
  -2  -4  16 25.3414 17.7127   1
  -2  -4  16 29.7210 10.7730  12
  -2  -4  15 385.297 46.4635   1
  -2  -4  15 320.058 24.1127  12
  -2  -4  14 389.713 46.5888   1
  -2  -4  14 400.259 26.9920  12
  -2  -4  13 406.070 26.6002  12
  -2  -4  13 393.325 44.7667  25
  -2  -4  12 186.479 29.9171  25
   2   4 -12 116.065 25.5436   6
  -2   4  12 167.985 27.4014   9
   2   4 -11 3893.80 190.853   6
  -2   4  11 3994.29 186.742   9
  -2  -4  11 3767.04 189.516  25
   2   4 -10 748.488 57.6613   6
  -2  -4  10 810.745 59.6427  25
  -2   4  10 777.694 54.6123   9
  -2  -4   9 1184.44 74.9411  25
  -2   4   9 1229.86 71.1270   9
  -2   4   8 778.647 48.8882  38
  -2  -4   8 656.054 49.8378  25
  -2   4   8 683.822 46.2176   9
  -2   4   7 1368.27 76.7815  38
  -2  -4   7 1400.40 77.9780  25
  -2   4   7 1357.89 72.7153   9
   2   4  -6 3188.82 146.534  40
  -2   4   6 3434.34 155.006  38
  -2  -4   6 3317.40 152.025  25
  -2  -4   6 3202.84 145.276   9
  -2   4   6 3297.02 147.395   9
   2   4  -5 248.072 22.9836  40
  -2   4   5 286.619 28.2255  38
  -2  -4   5 261.201 24.5713  25
  -2   4   5 230.678 21.5543   9
  -2  -4   4 115.985 15.5695  25
   2   4  -4 116.521 12.4096  39
  -2   4   4 122.879 18.1724  38
   2   4  -4 129.500 16.4919  40
  -2  -4   4 91.0220 11.4931  14
  -2   4   4 120.346 14.1549  14
   2   4  -3 23439.8 944.601  39
  -2   4   3 24521.9 958.821  38
   2   4  -3 23195.3 954.301  40
  -2  -4   3 24030.1 950.794  25
  -2   4   3 23981.9 947.642  14
  -2  -4   3 23977.1 944.635  14
  -2  -4   2 965.415 50.3629  25
  -2   4   2 841.153 47.2878  14
   2   4  -2 974.672 55.7994  40
  -2   4   2 974.556 55.9849  38
  -2   4   2 990.050 44.9075  39
  -2   4   2 954.775 51.0217   8
  -2   4   1 684.590 39.4237   8
  -2  -4   1 642.505 37.1942  25
   2   4  -1 748.469 39.8086   3
   2   4  -1 736.203 39.0390   5
   2   4  -1 746.775 42.7582   6
  -2   4   1 641.899 34.7127  39
  -2   4   1 587.457 41.1201  38
   2   4  -1 688.100 45.2495  40
  -2   4   0 9832.44 394.748   8
  -2  -4   0 9623.32 391.309  25
   2   4   0 9574.37 398.004   6
   2   4   0 9722.85 394.628   3
  -2   4   0 9532.03 392.113  39
   2   4   0 10880.8 408.340  40
  -2   4   0 9419.64 392.603  15
  -2   4  -1 403.303 28.8218   7
  -2   4  -1 518.736 30.0580  15
   2  -4   1 464.260 27.5567   4
   2   4   1 483.110 29.0645   4
   2   4   1 473.046 30.5288   3
  -2   4  -2 660.919 40.6482   7
  -2  -4  -2 786.049 39.8270  15
  -2   4  -2 776.571 42.4888  15
   2  -4   2 736.375 39.3858   4
   2   4   2 689.079 40.3166   4
   2   4   2 775.502 42.8465   3
  -2   4  -3 55.9435 10.9502   2
   2   4   3 60.5256 11.2583   3
  -2   4  -3 44.4266 8.82496   7
   2  -4   3 51.6022 9.12938   4
   2   4   3 60.7360 10.7386   4
  -2   4  -4 1062.63 59.7073   2
   2   4   4 1036.79 57.5885   3
  -2   4  -4 1047.95 56.0623   7
   2   4   5 1221.28 65.8024   3
  -2   4  -5 1151.30 67.3589   2
   2   4   6 40.9185 11.8366   3
  -2   4  -6 49.1683 14.2504   2
   2   4   7 4312.57 191.951   3
  -2   4  -7 4211.06 193.451   2
   2   4   7 4111.86 189.710  10
   2  -4   7 4001.11 196.519  10
  -2   4  -8 879.929 62.1214   2
   2   4   8 910.217 61.9331   3
   2   4   8 839.662 59.6780  10
   2  -4   8 977.974 68.1125  10
   2   4   9 7815.15 325.431   3
  -2   4  -9 7084.13 320.225   2
   2   4   9 6947.50 322.045  10
   2  -4   9 7401.69 329.453  10
  -2  -4 -10 37.1948 17.6260  26
  -2   4 -10 69.9378 19.2424  26
  -2   4 -10 59.5400 18.3798   2
   2   4  10 86.0739 20.9640  10
   2  -4  10 119.707 26.5947  10
   2  -4  11 625.296 38.7133  12
   2   4  11 658.868 40.0040  17
  -2   4 -11 678.663 57.3322  26
  -2   4 -11 655.728 54.3401   2
   2   4  11 559.063 35.3822  33
   2   4  11 602.313 57.9679  10
   2  -4  11 727.275 63.2058  10
   2   4  12 1066.02 86.2893  10
   2  -4  12 1196.06 87.6621  10
  -2   4 -12 1088.36 78.9818  26
   2   4  12 1167.22 56.4539  33
   2  -4  12 1100.63 58.9259  12
   2   4  12 1139.56 59.9568  17
   2   4  13 128.230 30.7113  10
   2  -4  13 120.928 28.2952  10
   2  -4  13 103.080 14.9949  12
  -2   4 -13 62.0344 21.0840  26
   2   4  13 68.6798 11.7030  33
   2   4  13 112.831 16.2008  17
   2   4  14 1149.14 94.7649  10
   2  -4  14 1211.70 89.2794  10
  -2   4 -14 1032.54 79.4706  26
   2   4  14 984.200 52.4060  21
   2   4  14 1018.26 56.1348  17
   2   4  14 822.899 55.0018  19
   2   4  14 1104.26 53.5588  35
   2  -4  14 1032.84 56.1775  12
   2   4  14 1070.77 54.2046  29
   2   4  14 1003.05 52.7567  33
  -2   4 -15 430.636 49.3532  26
   2   4  15 392.448 28.5385  21
   2   4  15 403.180 30.6052  17
   2   4  15 384.446 32.0912  19
   2   4  15 458.060 29.6015  35
   2  -4  15 378.792 29.7752  12
   2   4  15 400.934 28.7488  29
   2   4  15 426.151 28.4432  33
   2  -4  16 186.007 21.5385  12
   2   4  16 238.645 21.4636  29
   2   4  16 229.778 21.3476  21
   2   4  16 196.039 21.6021  17
   2   4  16 256.835 25.1888  19
   2   4  16 207.588 20.4889  35
  -2   4 -16 221.502 37.7288  26
   2   4  17 100.301 16.4905  21
   2   4  17 96.8289 18.1628  19
   2   4  17 137.115 18.9294  17
   2   4  17 93.0588 15.4391  35
   2   4  17 114.663 16.1889  29
   2   4  18 157.502 19.9932  21
   2   4  18 154.444 21.3159  19
   2   4  18 174.046 20.0189  17
   2   4  18 178.103 19.7456  35
   2   4  18 209.346 19.5254  29
   2   4  19 60.9908 13.5948  21
   2   4  19 84.5625 16.8265  19
   2   4  19 64.5615 14.1720  35
   2   4  19 79.9436 13.5938  29
   2   4  20 160.690 18.9414  21
   2   4  20 161.046 17.8874  35
   2   4  20 185.245 21.5110  19
   2   4  21 22.4286 10.4985  21
   2   4  21 27.0418 9.87320  35
   2   4  21 38.7208 11.9629  19
   2   4  22 14.8563 9.42217  19
   2   4  22 11.7520 8.08803  21
   2   4  23 20.0300 7.65757  19
   2   4  23 20.4238 7.35972  21
   2   4  24 148.636 12.2072  21
  -2   5  25 1.41863 5.74111  19
  -2   5  24 64.6513 10.8450  19
  -2  -5  24 51.7031 9.68522  12
  -2  -5  23 363.671 25.2915  12
  -2   5  22-1.18970 9.06310  17
  -2  -5  22-6.97213 9.67089  12
  -2   5  21 805.876 47.5939  17
  -2  -5  21 904.261 48.2182  12
  -2   5  20 118.383 18.1298  17
  -2  -5  20 113.343 16.4078  12
  -2  -5  19 120.203 16.9588  12
  -2  -5  18 371.436 28.0908  12
  -2  -5  17 10.5298 15.2885   1
  -2  -5  17 15.5324 11.0715  12
  -2  -5  16 10.1283 15.4915   1
  -2   5  16-1.51859 8.81416  23
  -2  -5  16 1.24123 9.75466  12
  -2  -5  15 28.8896 18.6498   1
  -2   5  15 28.8906 9.95698  29
  -2   5  15 22.8115 9.90410  23
  -2  -5  15 11.8007 9.24155  12
  -2  -5  14 20.2066 8.87872  12
  -2   5  14 30.7951 9.28403  29
  -2  -5  14 27.8821 20.1285  25
  -2  -5  13 185.293 17.3566  12
  -2   5  13 214.448 18.4655  29
  -2  -5  13 161.121 31.0299  25
  -2   5  12 796.824 42.5881  18
  -2  -5  12 828.444 67.8218  25
  -2  -5  12 888.327 45.3330  12
   2   5 -12 820.483 67.3929   6
  -2   5  12 927.121 45.9774  29
  -2   5  11 6.15935 13.3274   9
  -2  -5  11 7.52560 14.5638  25
   2   5 -11 14.8305 14.7917   6
   2   5 -10 5095.65 244.363   6
  -2  -5  10 5320.22 246.406  25
  -2   5  10 5311.22 237.627   9
   2   5  -9 2443.11 129.616   6
  -2   5   9 2349.77 120.325   9
  -2  -5   9 2509.91 130.721  25
   2   5  -8 1076.43 69.8338   6
  -2   5   8 1063.26 62.6270   9
  -2  -5   8 1097.20 70.3335  25
  -2   5   8 974.424 64.1313  38
  -2   5   7 239.465 24.0107   9
  -2  -5   7 297.795 31.1881  25
  -2   5   7 292.772 29.8899  38
   2   5  -6 835.601 58.1454   6
  -2   5   6 884.790 52.4586   9
  -2  -5   6 912.837 58.7340  25
  -2   5   6 974.685 61.4322  38
   2   5  -5 4042.95 197.102   6
  -2  -5   5 4522.19 197.941  25
  -2   5   5 4459.79 191.294   9
  -2   5   5 4528.79 202.389  38
   2   5  -5 4343.39 193.575  40
   2   5  -5 4456.80 189.756  39
  -2  -5   4 3.75396 8.32412  25
   2   5  -4 8.62284 9.55925   6
   2   5  -4 5.52629 7.35117  40
   2   5  -4 6.37188 6.52769  39
  -2   5   4 7.09593 7.92987  38
   2   5  -3 63.5707 14.6209   6
  -2  -5   3 55.4116 11.7021  25
  -2   5   3 61.3302 12.0984   8
   2   5  -3 65.1497 13.3042  40
  -2   5   3 54.6370 13.7281  38
   2   5  -3 53.8772 9.93292  39
  -2   5   2 387.648 25.2244  39
  -2   5   2 407.611 34.0064  38
   2   5  -2 461.914 35.3284  40
  -2   5   2 504.148 32.6881   8
  -2  -5   2 408.700 30.1184  25
   2   5  -2 472.625 35.6430   6
   2   5  -2 459.580 31.7924   5
   2   5  -2 459.784 30.3408   3
  -2   5   1 17690.1 734.140  38
  -2   5   1 18664.6 724.255  39
   2   5  -1 18050.0 726.727   3
   2   5  -1 17945.1 734.758   6
  -2   5   1 18660.2 729.939   8
  -2  -5   1 17698.9 726.395  25
  -2   5   0 5.21063 6.50743  38
  -2   5   0 12.9166 6.32455  39
   2   5   0 1.76830 7.65004   6
  -2   5   0-1.41425 6.56124   7
   2   5   0-12.6525 7.24105   3
  -2   5   0-1.44697 6.41452   8
   2   5   1 113.350 13.8366   3
  -2   5  -1 140.811 15.8690   7
  -2   5  -1 116.468 14.4965  39
  -2   5  -1 124.712 16.8858  38
   2   5   2 1569.86 74.6342   3
  -2   5  -2 1417.50 74.8324  38
  -2   5  -2 1526.89 75.4639  39
  -2   5  -2 1418.78 74.3903   7
  -2   5  -3 1219.30 64.7063  38
   2   5   3 1308.13 65.5981   3
  -2   5  -3 1234.05 67.0320   2
  -2   5  -3 1174.46 65.0856   7
   2   5   4 4806.14 209.414   3
  -2   5  -4 4975.96 213.315   2
  -2   5  -4 4719.28 209.789   7
  -2   5  -5 7125.06 307.141   2
   2   5   5 7342.10 303.327   3
  -2   5  -5 6931.73 301.855   7
   2   5   6 15.7283 9.72752   3
  -2   5  -6 2.55721 10.2062   2
   2   5   7 2744.26 133.699   3
  -2   5  -7 2565.52 134.569   2
  -2   5  -8 2198.05 121.901   2
   2   5   8 2452.78 124.711   3
  -2   5  -9 2281.06 125.727   2
   2   5   9 2451.02 130.443   3
  -2   5 -10 352.783 38.9656  26
   2   5  10 369.570 23.1191  21
   2   5  10 395.186 24.0836  24
  -2   5 -10 382.698 39.9411   2
   2  -5  11 1363.24 69.9254  12
   2   5  11 1507.49 73.3996  23
   2   5  11 1435.79 72.9906  17
   2   5  11 1410.60 67.3440  33
  -2   5 -11 1527.39 92.3723   2
   2   5  11 1498.94 67.1480  21
   2   5  12 481.568 29.2853  33
   2   5  12 459.415 28.5238  21
   2  -5  12 484.690 31.9581  12
   2   5  12 455.742 33.0034  17
   2   5  12 484.545 32.5385  19
   2   5  13 1515.15 74.1741  33
   2   5  13 1601.51 79.7902  17
   2   5  13 1574.95 79.1229  19
   2   5  13 1712.38 76.6492  29
   2   5  13 1644.19 74.0707  35
   2   5  13 1508.20 73.3733  21
   2  -5  13 1523.51 76.7736  12
   2   5  14 159.446 16.2234  33
   2   5  14 155.906 16.1970  35
   2   5  14 169.817 18.0670  29
   2   5  14 136.431 18.9977  17
   2   5  14 154.172 20.0760  19
   2   5  14 149.527 16.2134  21
   2  -5  14 174.749 19.1038  12
   2   5  15 949.966 48.9124  35
   2   5  15 947.652 50.0993  29
   2   5  15 961.875 53.5646  17
   2   5  15 786.276 52.0125  19
   2   5  15 857.588 47.6402  21
   2  -5  15 806.496 49.2146  12
   2   5  16 83.5701 13.5565  35
   2   5  16 63.6008 13.3594  29
   2   5  16 49.8865 14.0859  19
   2   5  16 80.6839 15.9012  17
   2   5  16 69.8355 12.8511  21
   2  -5  16 51.6453 13.8619  12
   2   5  17 1423.12 72.7954  17
   2   5  17 1369.96 74.1576  19
   2   5  17 1396.38 68.9520  35
   2   5  17 1429.69 70.3345  29
   2   5  17 1239.41 67.6989  21
   2   5  18 63.4486 15.9136  19
   2   5  18 63.0227 14.9419  17
   2   5  18 71.5509 13.2212  35
   2   5  18 73.5861 14.5098  29
   2   5  18 69.4786 15.0927  21
   2   5  19 16.9360 12.7172  19
   2   5  19 25.7760 10.1620  35
   2   5  19 20.4931 10.3991  29
   2   5  19 18.9353 11.8765  21
   2   5  20 115.277 17.4112  19
   2   5  20 115.752 15.2684  35
   2   5  20 93.7934 14.2746  29
   2   5  20 97.8946 15.3534  21
   2   5  21 243.232 19.2958  29
   2   5  21 216.426 20.0122  21
   2   5  21 219.592 21.4566  19
   2   5  22 152.011 15.8055  21
   2   5  22 173.656 16.8798  19
   2   5  23 113.332 12.2383  21
   2   5  23 128.300 13.0500  19
  -2  -6  24 33.0865 7.90073  12
  -2   6  24 16.9663 7.44274  19
  -2  -6  23 449.490 27.9061  12
  -2   6  23 452.847 28.7346  17
  -2  -6  22 9.79833 8.69674  12
  -2   6  22 14.3356 10.1510  17
  -2  -6  21 183.216 18.6521  12
  -2   6  21 192.789 20.2750  17
  -2  -6  20 796.254 44.6847  12
  -2   6  20 758.811 46.4034  17
  -2  -6  19 107.280 15.8089  12
  -2  -6  18 362.092 26.7715  12
  -2   6  18 337.610 28.4762  23
  -2  -6  17 34.6074 11.3968  12
  -2   6  17 36.1715 12.9116  23
  -2   6  17 44.5448 11.5898  29
  -2  -6  16 1176.46 89.6720   1
   2   6 -16 1079.33 86.9433   5
  -2   6  16 1109.41 60.2814  29
  -2  -6  16 1149.80 58.4940  12
  -2   6  16 1131.43 62.7943  23
   2   6 -15 89.7874 25.9079   5
  -2   6  15 140.302 16.9953  29
  -2   6  15 131.899 18.5607  23
  -2  -6  15 115.481 15.2629  12
  -2   6  14 500.664 32.2834  29
  -2  -6  14 456.458 53.5340  25
  -2  -6  14 456.838 30.3113  12
  -2   6  14 488.285 35.4740  23
  -2   6  13 120.326 14.9278  29
  -2  -6  13 104.303 13.1656  12
  -2  -6  13 133.037 29.4365  25
  -2  -6  12 77.6663 24.5506  25
  -2   6  12 89.6591 11.3884  18
  -2   6  12 87.1949 12.1633  29
  -2  -6  12 81.2365 12.0617  12
   2   6 -12 49.8193 19.9370   6
  -2   6  11 396.368 25.6559  29
  -2  -6  11 485.635 48.8043  25
   2   6 -11 443.222 46.2331   6
  -2   6  11 392.046 24.4423  18
   2   6 -10 3494.87 180.106   6
  -2  -6  10 3680.32 183.712  25
  -2  -6   9 21.1454 14.5110  25
   2   6  -9 41.1435 16.6245   6
  -2  -6   8 16.4219 14.9131  25
   2   6  -8 12.7594 14.4845   6
  -2   6   7 6900.47 294.751  38
   2   6  -7 6369.68 293.037   6
  -2  -6   7 6551.98 294.347  25
  -2   6   6 617.502 50.1186  38
   2   6  -6 595.510 48.5648   6
  -2  -6   6 681.211 51.2343  25
   2   6  -5 1006.83 56.8583  39
  -2   6   5 1040.75 66.3226  38
   2   6  -5 892.620 58.4267   5
   2   6  -5 942.465 62.9758   6
  -2  -6   5 994.597 63.0652  25
  -2   6   4 288.387 29.9173  38
   2   6  -4 207.299 20.9850  39
   2   6  -4 221.032 24.4147  40
   2   6  -4 276.453 29.5966   6
   2   6  -4 275.542 26.2602   5
  -2  -6   4 206.292 24.8636  25
   2   6  -3 1254.34 68.8054   5
   2   6  -3 1367.27 75.6963   6
  -2   6   3 1226.76 69.0548   8
  -2   6   3 1350.93 75.3993  38
   2   6  -3 1188.13 64.7819  39
  -2  -6   3 1267.54 70.3453  25
   2   6  -2 7895.17 329.543   5
   2   6  -2 8293.70 337.247   6
  -2   6   2 8141.63 330.829   8
  -2   6   2 7616.36 321.863  39
  -2   6   2 7704.45 334.802  38
  -2  -6   2 7846.16 329.184  25
  -2   6   1 109.481 15.9110   8
  -2   6   1 106.872 13.2188  39
  -2   6   1 71.8451 14.8598  38
   2   6  -1 126.517 18.8603   6
  -2   6   0 708.561 44.2751   7
  -2   6   0 709.282 44.5221   8
  -2   6   0 739.902 42.4321  39
  -2   6   0 597.421 43.7621  38
   2   6   0 699.024 46.6414   6
  -2   6  -1 5351.13 218.292  39
  -2   6  -1 4833.51 219.402  38
  -2   6  -1 4976.77 219.057   7
  -2   6  -2 2591.42 128.749  38
  -2   6  -2 3097.36 131.168  39
  -2   6  -2 2704.47 130.346   7
  -2   6  -2 2821.40 130.196   2
  -2   6  -3 2575.57 118.984  39
  -2   6  -3 2392.08 119.592   7
  -2   6  -3 2511.87 120.427   2
  -2   6  -4 591.098 43.3760   7
  -2   6  -4 613.665 44.4526   2
  -2   6  -5 15.1871 10.4305   2
  -2   6  -5 37.2539 12.1655   7
  -2   6  -6 843.769 59.5400   2
   2   6   6 869.170 57.5655   3
   2   6   7 1511.52 88.6617   3
  -2   6  -7 1491.67 89.1952   2
   2   6   8 3.31176 11.0985   3
  -2   6  -8 3.16172 12.9767   2
   2   6   9 2197.67 122.663   3
  -2   6  -9 1989.94 115.449   2
   2   6  10 2870.12 123.369  21
   2   6  10 2939.25 132.054  23
   2   6  10 2926.95 124.407  24
   2   6  10 2798.71 131.047  17
  -2   6 -10 3098.00 153.390   2
   2   6  11 1936.30 86.3989  21
   2   6  11 1949.13 87.1370  24
  -2   6 -11 1942.96 113.156   2
   2   6  11 1950.15 94.5004  23
   2   6  11 1857.92 88.7672  19
   2   6  11 2004.36 94.6889  17
   2   6  12 475.452 29.0972  21
   2   6  12 545.475 31.2964  29
   2   6  12 464.986 34.8888  17
   2   6  12 420.570 30.9469  19
   2   6  13 38.4107 9.85862  21
   2   6  13 26.3141 9.54370  29
   2   6  13 23.2010 10.2796  19
   2   6  13 32.6548 11.5786  17
   2   6  14 65.8489 12.1042  21
   2  -6  14 90.1868 14.4076  12
   2   6  14 86.0027 15.1164  19
   2   6  14 84.2410 16.8508  17
   2   6  14 87.8788 14.3349  29
   2   6  15 339.942 25.7610  21
   2  -6  15 338.212 27.2429  12
   2   6  15 348.199 26.8430  29
   2   6  15 391.319 31.8968  17
   2   6  15 324.066 29.4917  19
   2   6  15 390.364 26.2894  35
   2   6  16 742.666 47.7901  17
   2   6  16 782.823 48.5015  19
   2   6  16 718.615 41.7430  35
   2   6  16 693.083 41.6825  21
   2   6  16 764.458 44.3489  29
   2   6  17 32.7341 13.2021  19
   2   6  17 41.1673 14.6883  17
   2   6  17 24.7778 10.1471  35
   2   6  17 15.4528 10.4695  21
   2   6  17 22.9508 11.3166  29
   2   6  18 65.5747 16.2429  19
   2   6  18 67.0062 15.3479  17
   2   6  18 70.8108 13.7870  35
   2   6  18 74.0440 13.9444  21
   2   6  18 84.0778 14.5630  29
   2   6  19 3.31205 11.5521  19
   2   6  19 1.20341 8.86591  35
   2   6  19-1.31318 9.83997  29
   2   6  19 3.82429 9.14546  21
   2   6  20 171.367 19.4497  19
   2   6  20 164.124 17.4763  29
   2   6  20 147.409 17.0484  21
   2   6  21 253.621 22.3746  19
   2   6  21 251.228 20.1981  29
   2   6  21 240.545 20.3974  21
   2   6  22 221.009 18.7331  19
   2   6  22 238.546 17.4807  29
   2   6  22 205.154 17.5566  21
   2   6  23 80.8697 10.2186  21
  -2  -7  24 3.35842 5.36980  12
  -2   7  24 13.7659 7.05888  19
  -2   7  24 13.2460 6.37703  17
  -2  -7  23 1.70011 7.22043  12
  -2   7  23 22.2678 8.98699  17
  -2   7  23 2.10760 7.42596  19
  -2  -7  22 479.544 29.8731  12
  -2   7  22 479.364 31.4719  17
  -2  -7  21 38.1657 10.8714  12
  -2   7  21 23.0828 11.0553  17
  -2  -7  20 107.222 15.3779  12
  -2   7  20 89.8487 16.4013  17
  -2  -7  19 334.499 26.1470  12
  -2   7  19 379.116 29.0147  29
  -2   7  19 337.929 29.2846  23
  -2  -7  18 11.4830 10.1116  12
  -2   7  18 13.9151 11.4961  29
  -2   7  18 6.79971 11.6356  23
  -2  -7  17 276.649 23.4836  12
  -2   7  17 300.793 28.1665  23
  -2   7  17 281.600 25.5817  29
  -2   7  16 90.8580 15.9669  29
   2   7 -16 74.1200 24.0705   5
  -2  -7  16 57.8368 12.8633  12
  -2  -7  16 89.7521 26.1319   1
  -2   7  16 71.7739 17.3135  23
   2   7 -15 199.994 36.3438   5
  -2  -7  15 155.778 34.0290  25
  -2  -7  15 165.609 17.3255  12
  -2   7  15 197.942 23.7355  23
  -2   7  15 176.768 19.5979  29
   2   7 -14 145.114 31.3746   5
  -2  -7  14 109.933 30.1676  25
  -2  -7  14 128.459 15.0516  12
  -2   7  14 116.379 18.7129  23
  -2   7  14 110.256 15.7607  29
  -2  -7  13 71.5317 22.7935  25
   2   7 -13 85.5086 24.8054   6
   2   7 -13 85.4887 24.6417   5
  -2   7  13 76.3605 13.0778  29
  -2  -7  13 71.6373 12.4230  12
  -2   7  12 2123.89 97.7710  29
  -2  -7  12 2124.68 129.833  25
  -2   7  12 2150.37 96.1640  18
   2   7 -12 2146.27 126.221   5
   2   7 -12 2501.43 134.369   6
  -2   7  11 151.633 14.4977  29
   2   7 -11 183.455 31.8006   6
   2   7 -11 119.679 26.4387   5
  -2  -7  11 162.502 30.6340  25
  -2   7  11 131.936 13.4587  18
  -2   7  10 1265.42 59.9227  29
  -2   7  10 1293.06 59.5036  18
   2   7 -10 1195.01 82.0407   5
   2   7 -10 1278.25 86.5075   6
  -2  -7  10 1210.77 86.6447  25
   2   7  -9 1060.87 73.1719   5
   2   7  -9 1115.46 77.0110   6
  -2  -7   9 1117.97 79.5136  25
   2   7  -8 4243.84 205.057   5
   2   7  -8 4565.99 211.581   6
  -2  -7   8 4335.65 211.694  25
   2   7  -7 3720.88 180.786   5
   2   7  -7 3939.24 187.492   6
  -2  -7   7 3844.72 187.944  25
   2   7  -6 36.3962 15.8488   6
   2   7  -6 30.2366 13.4081   5
  -2  -7   6 43.7444 16.6019  25
  -2   7   6 38.7021 14.6862  38
   2   7  -6 21.7149 10.7827  39
  -2   7   5 1691.18 93.6970  38
   2   7  -5 1458.76 81.5776  39
   2   7  -5 1528.97 85.4986   5
   2   7  -5 1562.95 90.1962   6
  -2  -7   5 1500.84 89.2169  25
  -2   7   4 2557.56 128.068   8
  -2   7   4 2665.71 135.356  38
   2   7  -4 2622.05 125.502  39
   2   7  -4 2762.48 129.598   5
   2   7  -4 2717.76 134.571   6
  -2  -7   4 2568.32 132.462  25
  -2   7   3 5485.99 241.126   8
  -2   7   3 5621.94 246.633  38
   2   7  -3 5641.62 246.453   6
   2   7  -3 5313.92 239.212   5
  -2  -7   3 5443.16 242.443  25
   2   7  -2 19.9337 11.3443   6
  -2   7   2 9.63691 9.93199  38
  -2   7   1 741.550 51.0793  38
  -2   7   1 774.762 45.8026  39
  -2   7   1 780.309 50.4994   8
  -2   7   0 304.751 25.8792  39
  -2   7   0 277.891 27.3504  38
  -2   7   0 256.082 25.9425   7
  -2   7   0 261.395 26.7179   8
  -2   7  -1 60.7613 12.8768  38
  -2   7  -1 42.8332 11.0192  39
  -2   7  -1 70.6120 14.7923   7
  -2   7  -1 52.9359 12.6683   2
  -2   7  -2 64.5843 13.6398  39
  -2   7  -2 83.5301 15.0273  38
  -2   7  -2 90.8318 17.3187   7
  -2   7  -2 99.9822 16.5936   2
  -2   7  -3 10982.1 432.362  39
  -2   7  -3 9911.44 434.323   7
  -2   7  -3 10162.7 433.625   2
  -2   7  -4 54.2027 14.8836   7
  -2   7  -4 76.1746 17.6415   2
  -2   7  -5 89.9675 16.4482  39
  -2   7  -5 109.378 19.6099   7
  -2   7  -5 86.2290 19.3836   2
  -2   7  -6 361.023 33.7294  39
  -2   7  -6 358.995 36.2044   7
  -2   7  -6 367.905 37.9572   2
  -2   7  -7 627.173 53.0478   2
  -2   7  -8 3314.00 167.135   2
   2   7   9 399.962 24.0661  21
   2   7   9 323.999 28.0996  17
   2   7   9 394.700 30.2262  23
   2   7   9 406.585 24.3632  29
   2   7   9 426.061 25.6095  24
  -2   7  -9 496.872 45.5465   2
   2   7  10 1066.69 51.9471  21
   2   7  10 998.496 58.9097  17
   2   7  10 1080.63 60.4379  23
   2   7  10 1046.00 52.3973  29
   2   7  10 1145.81 53.7229  24
  -2   7 -10 1213.04 79.1387   2
   2   7  11 1725.18 87.1443  17
   2   7  11 1684.80 78.0889  21
   2   7  11 1777.72 79.7234  24
   2   7  11 1693.76 79.0402  29
   2   7  12 96.6077 16.9742  17
   2   7  12 95.5432 12.8133  21
   2   7  12 150.945 16.1875  24
   2   7  12 131.064 14.9262  29
   2   7  13 42.2318 11.3957  19
   2   7  13 52.7396 14.9063  17
   2   7  13 39.8500 10.5301  29
   2   7  13 47.6351 9.92483  21
   2   7  14 1002.78 58.5405  17
   2   7  14 893.053 52.7328  19
   2   7  14 1001.60 52.4883  29
   2   7  14 933.710 49.7761  21
   2   7  15 541.274 40.2654  17
   2   7  15 543.334 37.5366  19
   2   7  15 582.272 36.9285  29
   2   7  15 544.650 34.2299  21
   2   7  16 26.7221 12.4633  19
   2   7  16 32.0540 15.5199  17
   2   7  16 33.0697 11.9395  29
   2   7  16 17.1695 12.9169  22
   2   7  16 37.8299 12.3221  21
   2   7  17 327.932 29.3140  19
   2   7  17 391.147 32.6526  17
   2   7  17 368.801 28.8204  29
   2   7  17 326.502 28.3962  22
   2   7  17 337.968 26.1244  21
   2   7  18 52.2436 14.1737  29
   2   7  18 67.7072 12.8549  21
   2   7  18 44.5040 14.1691  19
   2   7  18 62.7675 16.1504  17
   2   7  19 326.633 25.5501  29
   2   7  19 270.849 22.8413  21
   2   7  19 261.647 24.9599  19
   2   7  20 359.675 25.8320  29
   2   7  20 311.940 23.7569  21
   2   7  20 296.015 25.2291  19
   2   7  21 77.9683 12.3803  29
   2   7  21 87.9152 12.3924  21
   2   7  21 78.7133 12.5266  19
   2   7  22 58.0051 9.70470  29
   2   7  22 57.4966 9.55342  21
   2   7  22 78.4020 11.1702  19
  -2   8  24 127.412 11.6631  17
  -2  -8  23 131.677 12.8878  12
  -2   8  23 149.791 14.4874  17
  -2  -8  22 45.6631 10.2470  12
  -2   8  22 53.8652 11.5232  17
  -2  -8  21-1.02548 8.53356  12
  -2   8  21 5.37375 11.6963  17
  -2   8  21 1.22457 8.86474  29
  -2  -8  20 424.346 28.6946  12
  -2   8  20 403.754 30.8175  23
  -2   8  20 476.602 32.2672  29
  -2   8  20 407.200 31.7098  17
  -2  -8  19 334.301 25.5613  12
  -2   8  19 360.811 28.9680  29
  -2   8  19 374.971 30.2811  23
  -2  -8  18 48.9913 11.3378  12
  -2   8  18 64.8148 14.8380  29
  -2   8  18 65.0897 16.2800  23
  -2  -8  17 8.58594 9.42063  12
  -2   8  17 1.58696 10.4145  29
  -2   8  17 9.58736 14.6072  23
  -2  -8  16 10.8620 9.12930  12
  -2   8  16 10.7817 10.5450  29
  -2   8  16 13.8084 14.0297  23
  -2   8  15 484.448 33.4229  29
  -2   8  15 473.847 37.0137  23
   2   8 -15 526.843 55.8983   5
  -2  -8  14 204.394 35.7303  25
   2   8 -14 202.731 35.8701   5
  -2   8  14 199.824 19.5140  29
  -2   8  14 163.422 22.6178  23
  -2   8  13 893.536 46.8883  18
   2   8 -13 814.992 70.4510   5
  -2  -8  13 977.303 78.7123  25
  -2   8  13 857.130 48.0170  29
  -2   8  13 889.967 53.7054  23
  -2   8  12 162.155 16.1878  18
  -2  -8  12 107.345 28.0635  25
   2   8 -12 128.496 27.8021   5
   2   8 -12 189.937 33.5985   6
  -2   8  12 134.247 18.9116  23
  -2   8  12 150.804 15.8198  29
  -2   8  11 291.528 21.2974  18
  -2   8  11 283.297 21.4534  29
   2   8 -11 298.136 22.4517  37
  -2  -8  11 359.871 43.5969  25
   2   8 -11 265.018 37.6947   5
   2   8 -11 232.429 36.4789   6
  -2   8  10 933.070 47.3540  18
  -2   8  10 872.671 47.0205  29
   2   8 -10 1012.93 49.6586  37
   2   8 -10 968.798 73.4739   6
   2   8 -10 962.146 70.5535   5
  -2  -8  10 996.787 75.8375  25
  -2   8   9 55.0393 8.95086  18
   2   8  -9 71.9772 11.3774  37
   2   8  -9 72.6537 23.2016   6
   2   8  -9 37.3144 16.5494   5
  -2  -8   9 72.2286 22.7372  25
  -2   8   9 46.1718 8.54950  29
  -2  -8   8 3133.49 162.505  25
   2   8  -8 3122.94 160.219   6
   2   8  -8 2952.71 154.484   5
   2   8  -7 93.7267 19.8605   5
   2   8  -7 157.938 26.4211   6
  -2  -8   7 166.714 28.7072  25
  -2  -8   6 8882.57 375.408  25
   2   8  -6 8195.60 361.876  39
   2   8  -6 8095.46 364.267   5
   2   8  -6 9049.14 373.969   6
   2   8  -5 186.853 24.1307  39
  -2   8   5 202.433 28.2857  38
  -2  -8   5 173.754 26.5817  25
   2   8  -5 148.406 24.7248   6
   2   8  -5 175.871 24.7210   5
  -2   8   4 511.077 41.0031   8
  -2  -8   4 336.913 37.4018  25
   2   8  -4 484.205 42.3491   6
   2   8  -4 457.623 38.2927   5
  -2   8   4 460.725 42.1385  38
   2   8  -4 406.613 35.9176  39
   2   8  -3 2.36856 10.4998   5
  -2   8   3-2.83172 9.48922  38
  -2  -8   3 2.71033 12.2976  25
  -2   8   3 2.50772 9.07680   8
  -2   8   2 3087.01 154.078   8
  -2   8   2 3423.23 158.357  38
  -2   8   1 23.8161 9.91049  39
  -2   8   1 12.2503 9.22577  38
  -2   8   0 2466.06 127.635   7
  -2   8   0 2625.56 129.730   8
  -2   8   0 2616.96 127.991  38
  -2   8   0 2677.43 125.339  39
  -2   8  -1 346.049 34.5583   7
  -2   8  -1 412.097 34.7033  38
  -2   8  -1 455.217 35.8941  39
  -2   8  -1 361.992 32.5762   2
  -2   8  -2 1830.69 101.339   7
  -2   8  -2 1953.76 98.5853  39
  -2   8  -2 1789.96 97.7473   2
  -2   8  -3 18.5265 12.4872  39
  -2   8  -3 14.4225 12.4930   7
  -2   8  -3 12.9424 11.7598   2
  -2   8  -4 201.236 25.6751  39
  -2   8  -4 202.569 28.4736   7
  -2   8  -4 272.879 30.8056   2
  -2   8  -5 2549.67 123.429  39
  -2   8  -5 2387.50 127.696   2
  -2   8  -5 2343.29 128.054   7
  -2   8  -6 2141.56 113.889  39
  -2   8  -6 2204.20 120.714   2
  -2   8  -6 2307.68 121.620   7
   2   8   7 2169.04 95.2213  28
  -2   8  -7 2316.39 123.138   2
  -2   8  -7 2237.78 115.981  39
   2   8   8 1186.86 56.8202  24
   2   8   8 1185.66 54.9732  21
   2   8   8 1184.27 55.1459  29
  -2   8  -8 1284.04 81.9251   2
   2   8   8 1182.30 62.2183  23
   2   8   8 1158.07 55.6394  28
  -2   8  -8 1198.70 75.4308  39
   2   8   9 3.97081 6.65503  21
   2   8   9 2.46219 6.10041  29
  -2   8  -9 9.24727 12.2953  39
  -2   8  -9 14.5168 16.8376   2
   2   8   9 3.80789 6.76904  24
   2   8  10 1128.28 55.4356  21
  -2   8 -10 1162.38 77.5300  39
   2   8  10 1161.00 56.0904  29
  -2   8 -10 1118.31 80.0405   2
   2   8  10 1212.22 57.8587  24
   2   8  11 72.8949 15.9085  17
   2   8  11 78.7894 11.0371  21
   2   8  11 80.8187 11.4459  29
  -2   8 -11 82.5270 21.8035  39
   2   8  11 101.316 13.3042  24
   2   8  12 746.670 49.3901  17
   2   8  12 767.094 41.7427  21
   2   8  12 798.645 43.2199  29
  -2   8 -12 720.954 60.6357  39
   2   8  12 792.244 43.3451  24
   2   8  13 309.965 23.8876  29
   2   8  13 300.427 29.4126  17
  -2   8 -13 277.342 36.4489  39
   2   8  13 299.054 22.8433  21
   2   8  14 211.135 20.0190  29
   2   8  14 172.670 23.3016  17
  -2   8 -14 150.999 28.2742  39
   2   8  14 184.550 18.4541  21
   2   8  15 15.2621 9.57485  21
   2   8  15-8.19876 13.8832  17
   2   8  15 15.2065 10.9509  29
   2   8  16 11.9389 10.0245  19
   2   8  16 11.9739 14.2022  17
   2   8  16 30.9009 11.4592  21
   2   8  16 29.9524 14.6156  22
   2   8  16 7.13874 10.8080  29
   2   8  17 43.5097 15.4387  17
   2   8  17 3.01011 10.0107  19
   2   8  17 21.2402 10.2386  21
   2   8  17 20.6545 14.5355  22
   2   8  17 25.7831 11.7007  29
   2   8  18 131.299 17.2966  19
   2   8  18 129.011 19.2696  17
   2   8  18 122.346 15.5319  21
   2   8  18 127.287 17.6814  22
   2   8  18 121.061 17.0493  29
   2   8  19-3.88175 10.3972  29
   2   8  19-1.35097 8.86361  19
   2   8  19 4.37318 7.84339  21
   2   8  20 10.3591 9.26456  29
   2   8  20 16.8396 9.32405  19
   2   8  20 14.0351 8.85150  21
   2   8  21 12.5817 7.80043  29
   2   8  21 16.1879 7.79186  19
   2   8  21 17.4892 7.68393  21
   2   8  22 94.3691 10.5306  29
   2   8  22 77.7076 9.66625  21
  -2   9  23 5.16838 6.72114  17
  -2   9  22 103.096 14.2541  17
  -2   9  21 39.4400 11.7875  17
  -2   9  21 18.0481 9.81335  29
  -2   9  21 40.7169 11.5124  23
  -2   9  20 37.6485 12.8261  17
  -2   9  20 65.2122 14.2341  23
  -2   9  20 38.6165 12.5018  29
  -2   9  19 144.738 21.2178  23
  -2   9  19 189.572 20.7567  29
  -2   9  18 33.8341 13.8971  23
  -2   9  18 26.6987 12.3042  29
  -2   9  17 144.010 21.1993  23
  -2   9  17 198.733 21.2170  29
  -2   9  16 207.352 25.2071  23
  -2   9  16 243.938 23.4188  29
  -2   9  15 671.612 47.4165  23
  -2   9  15 713.591 43.3469  29
  -2  -9  14 348.313 47.2675  25
   2   9 -14 360.354 46.1811   5
  -2   9  14 319.316 30.9849  23
  -2   9  14 364.342 27.3451  29
  -2   9  13 147.142 16.4025  18
  -2  -9  13 155.235 31.9523  25
   2   9 -13 139.792 29.8613   5
  -2   9  13 170.622 21.4535  23
  -2   9  13 148.322 17.0639  29
   2   9 -12 137.848 30.9071   5
  -2   9  12 96.9820 13.5456  18
  -2  -9  12 77.0322 25.8509  25
   2   9 -12 124.423 14.6213  37
  -2   9  12 136.873 18.1608  23
  -2   9  12 89.0967 13.1969  29
   2   9 -11 971.979 73.9277   5
  -2   9  11 932.142 48.3440  18
   2   9 -11 973.330 49.8261  37
  -2  -9  11 936.170 76.0743  25
  -2   9  11 895.555 52.8267  23
  -2   9  11 903.808 48.1007  29
  -2   9  10 2142.70 93.3266  18
   2   9 -10 2157.79 122.383   5
   2   9 -10 2055.54 94.1957  37
  -2   9  10 1997.43 92.3303  29
  -2  -9  10 1980.65 123.862  25
  -2   9   9 650.946 36.0654  18
   2   9  -9 619.960 54.8248   5
   2   9  -9 657.525 37.5916  37
  -2   9   9 627.866 35.3291  29
  -2  -9   9 653.807 59.5716  25
  -2   9   8 721.235 40.1444  18
   2   9  -8 825.676 61.8380   5
   2   9  -8 915.710 44.1735  37
  -2   9   8 712.865 39.5963  29
  -2  -9   8 850.720 67.2011  25
  -2  -9   7 661.839 57.9649  25
   2   9  -7 592.842 50.4999   5
  -2   9   7 576.253 32.9249  18
   2   9  -7 624.978 35.7287  37
  -2  -9   6 1203.75 80.8207  25
   2   9  -6 1053.80 70.6976  39
   2   9  -6 1162.67 74.4408   5
   2   9  -5 5.59591 10.4957  39
  -2  -9   5 21.1044 14.4453  25
   2   9  -5 17.1926 11.4408   5
  -2   9   4 5253.94 243.485  38
  -2   9   4 5380.52 240.187   8
   2   9  -4 4939.08 235.373   5
  -2  -9   4 5386.11 243.731  25
  -2   9   3 450.041 42.8405  38
  -2   9   3 510.497 43.8380   8
  -2   9   2 456.440 42.1741  38
  -2   9   2 565.245 45.5379   8
  -2   9   1 1696.97 94.5922  38
  -2   9   1 1790.55 91.0561  39
   2   9  -1 1724.37 95.8783   7
  -2   9   1 1562.51 94.9158   8
  -2   9   0 258.162 28.0643  39
  -2   9   0 244.026 28.2938  38
  -2   9   0 314.126 33.2831   7
  -2   9   0 243.610 30.7176   8
  -2   9  -1 1508.60 86.6846  38
  -2   9  -1 1666.39 89.5056  39
  -2   9  -1 1519.43 91.7216   7
  -2   9  -1 1598.19 93.4532   8
  -2   9  -2 875.652 59.3150  39
  -2   9  -2 847.644 62.8234   7
  -2   9  -3 3.32750 11.6072   7
  -2   9  -3 2.86554 11.4306   2
  -2   9  -3 7.97458 11.5011  39
  -2   9  -4 5736.37 282.140   7
  -2   9  -4 6129.02 280.284   2
  -2   9  -5 341.582 39.6519   7
  -2   9  -5 398.753 37.1247  39
  -2   9  -5 376.813 39.7889   2
   2   9   6 152.088 14.3928  24
  -2   9  -6 175.337 27.7174   2
   2   9   6 147.510 12.6190  21
  -2   9  -6 157.115 26.5012   7
  -2   9  -6 178.885 25.7461  39
   2   9   6 135.466 13.1652  28
   2   9   7 5.81695 6.82130  28
   2   9   7 4.35762 5.83625  21
  -2   9  -7 2.91671 11.6335  39
   2   9   7-4.62587 6.93271  24
  -2   9  -7-3.50141 13.1183   2
   2   9   8 2735.57 117.483  28
  -2   9  -8 2825.99 147.125   2
   2   9   8 2701.91 116.170  21
  -2   9  -8 2618.26 139.430  39
   2   9   8 2753.89 118.860  24
   2   9   9 10.1226 6.90143  28
   2   9   9 10.7288 7.05670  21
   2   9   9 5.12185 5.84618  29
  -2   9  -9 3.76932 14.5879   2
   2   9   9 4.15240 7.97587  24
  -2   9  -9 9.70810 12.5249  39
   2   9  10 963.158 48.7280  29
   2   9  10 999.346 50.7223  24
  -2   9 -10 971.359 69.7204  39
   2   9  10 944.852 48.2232  21
   2   9  11 2072.87 92.4644  29
   2   9  11 2021.50 91.2937  21
   2   9  11 2049.90 93.8026  24
  -2   9 -11 1966.24 115.881  39
   2   9  12 39.3377 10.3833  29
   2   9  12 24.6613 9.02527  21
   2   9  12 29.4139 13.4661  17
   2   9  12 30.1536 11.4940  24
  -2   9 -12 29.3417 18.4744  39
   2   9  13 13.3189 9.31753  29
   2   9  13 17.3471 9.68942  21
   2   9  13 14.4167 13.5267  17
   2   9  13 18.7179 10.5418  24
  -2   9 -13 14.9595 14.9294  39
   2   9  14 158.934 16.6774  21
   2   9  14 152.320 17.7836  29
   2   9  14 139.233 22.3126  17
   2   9  15 573.102 35.7595  29
   2   9  15 513.555 32.8539  21
   2   9  15 502.554 40.1086  22
   2   9  15 481.828 39.9720  17
   2   9  16 23.5888 11.3385  29
   2   9  16 18.3239 9.49925  21
   2   9  16 31.7806 16.0958  22
   2   9  16 12.2293 13.3965  17
   2   9  17 11.0477 9.81807  29
   2   9  17 1.11380 9.01602  21
   2   9  17 1.81062 12.2617  22
   2   9  17 1.91647 12.4375  17
   2   9  18 62.4392 13.5842  29
   2   9  18 33.4740 12.7343  22
   2   9  18 38.0863 10.7693  21
   2   9  19 167.490 17.9579  29
   2   9  19 189.691 19.6716  22
   2   9  19 146.887 15.7149  21
   2   9  20 28.2090 9.83314  29
   2   9  20 20.1656 8.57383  21
   2   9  21 76.7654 11.0775  29
   2   9  21 76.2750 9.94944  21
   2   9  22 85.6842 9.59953  29
  -2  10  23 180.488 14.6286  17
  -2  10  22 229.789 19.4046  17
  -2  10  21 42.9540 11.6516  17
  -2  10  20-1.48058 9.71432  17
  -2  10  20 6.59064 9.79457  29
  -2  10  20 1.46909 11.0997  23
  -2  10  19 393.141 29.7819  29
  -2  10  19 368.007 30.8871  17
  -2  10  19 378.762 31.2105  23
  -2  10  18 123.029 20.2638  23
  -2  10  18 131.851 18.6987  29
  -2  10  17 358.542 32.3367  23
  -2  10  17 336.706 28.5112  29
  -2  10  16 185.662 24.2461  23
  -2  10  16 201.486 21.3536  29
  -2  10  15 53.0056 16.1174  23
  -2  10  15 38.8782 13.6895  29
  -2  10  14 264.308 27.5039  23
  -2  10  14 264.153 23.3330  29
   2  10 -13 115.689 15.2894  37
  -2  10  13 104.367 14.6695  29
  -2 -10  13 97.2514 28.7605  25
   2  10 -13 133.877 30.2580   5
  -2  10  13 106.503 18.2662  23
  -2  10  13 104.851 14.7793  18
   2  10 -12 561.678 56.0305   5
  -2  10  12 438.775 30.2712  29
   2  10 -12 447.093 30.2272  37
  -2 -10  12 416.539 52.1977  25
  -2  10  12 487.261 35.2836  23
  -2  10  12 486.129 30.8775  18
   2  10 -11 388.198 46.9360   5
  -2  10  11 404.882 27.8041  29
   2  10 -11 449.983 29.5400  37
  -2 -10  11 473.367 52.9453  25
  -2  10  11 436.618 28.9160  18
  -2  10  11 414.496 31.4237  23
   2  10 -10 344.370 41.9011   5
  -2  10  10 268.204 21.7873  29
  -2 -10  10 285.245 41.0840  25
   2  10 -10 330.433 24.3963  37
  -2  10  10 294.116 24.7024  23
  -2  10  10 332.694 23.6059  18
   2  10  -9 18.6181 8.92860  37
  -2  10   9 28.7018 8.25076  29
  -2  10   9 23.8948 9.40654  23
  -2 -10   9 39.9860 20.1875  25
   2  10  -9 26.8980 17.8593   5
  -2  10   9 37.5685 9.74259  18
  -2  10   8 376.371 25.3000  18
   2  10  -8 394.981 42.6671   5
  -2 -10   8 435.688 47.5354  25
  -2  10   8 333.739 23.9116  29
   2  10  -8 391.339 26.6619  37
  -2  10   7 2313.28 103.079  18
  -2 -10   7 2381.07 134.818  25
   2  10  -7 2443.24 105.670  37
  -2  10   7 2205.16 101.813  29
   2  10  -7 2538.05 131.022   5
  -2 -10   6 332.343 40.6683  25
   2  10  -6 369.974 25.1722  37
   2  10  -6 277.476 34.5391  39
   2  10  -6 365.147 39.0035   5
  -2  10   6 326.926 22.2156  28
  -2  10   5 513.725 29.7195  28
   2  10  -5 510.770 31.8323  37
  -2 -10   5 539.223 51.1934  25
  -2  10   4-3.41319 13.2086   8
   2  10  -4 3.32489 12.8670   7
  -2  10   4 9.60620 7.07090  28
   2  10  -3 1095.05 72.3469   7
  -2  10   3 980.441 71.3020   8
  -2  10   2 21.6556 14.0760  38
   2  10  -2 28.3875 12.9877   7
  -2  10   2 30.3014 14.6032   8
  -2  10   1 207.449 27.7096  38
  -2  10   1 203.121 29.2990   8
  -2  10   0 113.941 20.3573  38
  -2  10   0 120.895 20.4883  39
  -2  10   0 134.853 24.6805   7
  -2  10   0 140.730 25.3289   8
  -2  10  -1 398.451 42.9251   7
  -2  10  -1 353.204 40.1811   8
  -2  10  -1 397.501 38.1346  39
  -2  10  -2 140.367 23.3763  39
  -2  10  -2 128.328 25.1555   7
  -2  10  -2 138.716 13.7863  36
  -2  10  -3 435.887 28.0324  20
  -2  10  -3 513.427 29.0380  36
  -2  10  -3 524.340 44.7186  39
   2  10   3 449.808 26.9952  28
  -2  10  -3 366.728 43.1732   7
  -2  10  -4 565.336 52.9189   7
  -2  10  -4 548.687 32.8730  20
  -2  10  -4 631.741 51.7990   2
   2  10   4 603.424 32.7347  24
  -2  10  -4 559.686 46.9257  39
  -2  10  -4 582.959 33.0248  36
   2  10   4 516.958 31.0060  28
  -2  10  -5 261.640 33.9333   2
   2  10   5 246.081 18.7450  24
  -2  10  -5 221.392 30.0948  39
  -2  10  -5 230.416 18.7151  36
   2  10   5 224.899 17.8344  28
  -2  10  -6 3819.90 191.254   7
   2  10   6 3608.49 158.161  28
  -2  10  -6 3877.10 183.231  39
   2  10   6 3717.70 159.399  24
  -2  10  -6 3936.41 160.272  36
  -2  10  -6 3821.91 187.142   2
  -2  10  -7 60.7267 18.4143  39
  -2  10  -7 65.7466 19.5556   7
   2  10   7 50.4388 9.58495  28
  -2  10  -7 39.8974 17.6713   2
   2  10   7 58.4222 10.5206  24
  -2  10  -8 6.68582 14.1278  39
   2  10   8 35.8779 9.61319  28
  -2  10  -8 18.7849 17.0731   2
   2  10   8 24.7296 10.2879  24
  -2  10  -9 23.2676 16.8498   2
   2  10   9 39.6900 9.04896  21
  -2  10  -9 41.7304 20.2450  39
   2  10   9 47.3426 11.3357  24
   2  10   9 40.3068 9.58031  28
  -2  10 -10 659.547 57.7014  39
   2  10  10 697.825 38.1075  21
   2  10  10 727.585 40.7776  24
   2  10  11 567.366 33.7731  21
  -2  10 -11 606.011 54.5909  39
   2  10  11 615.616 37.1543  24
   2  10  11 608.091 35.0000  29
   2  10  12 7.20540 8.41259  21
  -2  10 -12 34.3399 18.4651  39
   2  10  12 16.4760 9.67304  24
   2  10  12 21.5051 10.3474  29
   2  10  13 34.9516 10.3243  29
   2  10  13 39.6741 11.4472  21
   2  10  13 31.0368 12.3987  24
   2  10  14 306.600 24.3116  29
   2  10  14 307.574 23.6029  21
   2  10  14 327.408 31.9760  22
   2  10  14 258.465 28.0949  17
   2  10  15 3.90399 9.07804  29
   2  10  15 1.10272 9.42140  21
   2  10  15 8.53758 14.7453  22
   2  10  15-2.03293 12.8959  17
   2  10  16 2.62688 9.92841  29
   2  10  16 7.52281 8.76553  21
   2  10  16 14.1567 13.2725  22
   2  10  16 11.8113 11.7430  17
   2  10  17 77.6848 14.3338  29
   2  10  17 77.2494 16.8763  22
   2  10  17 49.4186 11.2803  21
   2  10  18 390.598 27.7184  29
   2  10  18 393.999 30.9385  22
   2  10  18 379.868 25.4304  21
   2  10  19 91.4017 12.8584  29
   2  10  19 98.8202 14.8962  22
   2  10  19 77.3144 11.2674  21
   2  10  20 0.98831 7.15443  29
   2  10  20-2.10494 8.08102  22
   2  10  21 37.2599 8.27285  29
  -2  11  22 47.7393 9.78671  17
  -2  11  21 79.7725 12.7177  17
  -2  11  20 296.028 25.3356  23
  -2  11  20 305.827 25.5714  17
  -2  11  19 24.6359 11.4017  23
  -2  11  19 24.2534 12.3670  17
  -2  11  19 36.2600 11.2319  29
  -2  11  18 12.8000 10.4909  29
  -2  11  18 19.6510 13.8350  17
  -2  11  18 9.14646 12.3981  23
  -2  11  17 480.750 37.7870  23
  -2  11  17 475.103 33.5634  29
  -2  11  16 175.150 22.6089  23
  -2  11  16 141.361 18.3973  29
  -2  11  15 9.83787 13.2106  23
  -2  11  15 28.1128 11.4849  29
  -2  11  14 1044.09 61.0944  23
  -2  11  14 1017.23 55.1677  29
  -2  11  13 371.158 28.5941  29
   2  11 -13 428.456 29.6760  37
  -2  11  13 475.310 34.9995  23
  -2  11  13 455.898 30.3865  18
   2  11 -12 784.319 68.7764   5
   2  11 -12 826.689 70.4103   7
  -2  11  12 693.200 41.5584  29
   2  11 -12 754.141 42.6130  37
  -2 -11  12 741.359 70.2988  25
  -2  11  12 777.672 46.9822  23
  -2  11  12 702.049 41.8429  18
   2  11 -11 850.083 70.7397   7
   2  11 -11 949.195 74.0782   5
  -2  11  11 745.081 43.3367  29
   2  11 -11 849.112 45.4867  37
  -2 -11  11 695.912 68.5162  25
  -2  11  11 750.952 46.9900  23
  -2  11  11 817.404 44.6650  18
   2  11 -10 223.252 35.2904   7
   2  11 -10 217.944 37.1298   5
  -2  11  10 235.797 19.8223  29
  -2 -11  10 211.800 36.5712  25
   2  11 -10 241.725 20.7008  37
  -2  11  10 235.738 21.7697  23
  -2  11  10 209.102 20.0026  18
  -2  11   9 232.746 19.4035  29
  -2  11   9 247.138 20.8974  18
   2  11  -9 305.540 40.6356   5
   2  11  -9 229.053 35.9849   7
   2  11  -9 255.223 21.0577  37
   2  11  -8 73.6329 21.6570   5
   2  11  -8 57.3925 21.8408   7
  -2  11   8 55.1306 10.2334  29
  -2  11   8 54.6735 11.0861  18
   2  11  -8 58.1300 11.8209  37
   2  11  -7 18.1005 8.96635  37
  -2  11   7-3.89593 6.39033  28
  -2  11   7-1.09015 7.53120  18
   2  11  -7 3.95788 13.8045   7
  -2 -11   7-4.35462 16.3148  25
   2  11  -6 386.352 43.7711   7
  -2  11   6 395.403 27.2382  18
  -2  11   6 451.938 27.7558  28
   2  11  -6 430.109 29.0770  37
  -2  11   5 514.964 30.8877  28
   2  11  -5 493.825 32.2857  37
   2  11  -5 585.859 52.4171   7
   2  11  -4 75.9618 19.5199   7
   2  11  -4 95.3279 13.4017  37
  -2  11   4 93.5232 12.2078  28
  -2  11   4 105.560 24.2042   8
  -2  11   4 99.0500 12.5338  24
   2  11  -3 197.540 18.3534  37
  -2  11   3 224.783 17.9928  28
  -2  11   3 187.945 17.3543  24
  -2  11   3 206.680 31.8983   8
   2  11  -3 215.342 31.2040   7
  -2  11   2 662.129 36.2979  24
   2  11  -2 540.514 50.5007   7
  -2  11   2 550.407 52.8922   8
  -2  11   2 606.245 34.5856  28
  -2  11   1 23.0837 7.14551  28
  -2  11   1 11.8139 14.2814   8
  -2  11   1 25.5651 7.82310  36
  -2  11   0 237.183 17.9800  28
  -2  11   0 219.725 18.7157  36
  -2  11  -1 1016.62 69.6495  39
  -2  11  -1 1025.92 48.3891  28
  -2  11  -1 908.316 72.3423   7
  -2  11  -1 1060.63 76.9469   8
  -2  11  -1 891.987 49.0122  20
  -2  11  -1 963.816 49.5763  36
  -2  11  -2 190.133 31.8772   7
  -2  11  -2 170.780 16.2472  20
  -2  11  -2 144.032 24.8675  39
   2  11   2 143.024 15.4028  24
   2  11   2 169.479 15.3126  28
  -2  11  -2 180.227 15.1321  28
  -2  11  -2 145.448 28.5768   8
  -2  11  -2 158.270 15.7232  36
  -2  11  -3 634.807 38.3782  20
  -2  11  -3 698.548 56.4403  39
   2  11   3 685.934 38.5343  24
   2  11   3 652.876 37.4381  28
  -2  11  -3 757.599 37.1029  28
  -2  11  -3 638.334 59.6371   7
  -2  11  -3 736.313 39.3942  36
  -2  11  -4 393.817 26.9151  20
  -2  11  -4 447.528 43.8084  39
   2  11   4 408.639 26.7643  24
   2  11   4 390.426 25.9858  28
  -2  11  -4 409.103 24.6052  28
  -2  11  -4 346.372 43.3752   7
  -2  11  -4 394.799 26.9574  36
  -2  11  -5 356.651 25.1033  20
  -2  11  -5 341.787 38.8416  39
   2  11   5 381.986 25.0377  28
  -2  11  -5 369.102 25.3282  36
  -2  11  -5 346.648 43.0918   7
   2  11   5 351.059 25.0071  24
  -2  11  -6 467.731 28.4588  36
   2  11   6 409.368 27.3181  28
   2  11   6 421.613 28.0723  24
  -2  11  -6 411.710 42.7014  39
  -2  11  -7 3754.72 189.616   2
  -2  11  -7 3701.42 192.527   7
   2  11   7 3724.18 160.622  28
   2  11   7 3820.43 161.886  24
  -2  11  -7 3896.03 188.820  39
   2  11   8 284.242 21.9543  28
   2  11   8 267.106 22.3748  24
  -2  11  -8 266.987 35.1638  39
   2  11   9 541.977 32.8596  28
  -2  11  -9 552.694 51.0435  39
   2  11   9 503.122 32.9921  24
  -2  11 -10 122.418 26.6413  39
   2  11  10 129.580 16.7259  24
  -2  11 -11 366.647 43.5104  39
   2  11  11 458.138 31.1221  24
   2  11  12 871.407 50.6830  24
   2  11  12 994.333 50.0879  29
   2  11  13 1438.84 72.5619  24
   2  11  13 1564.89 81.0898  22
   2  11  13 1444.42 70.9845  29
   2  11  14 284.353 29.4186  22
   2  11  14 261.750 22.5855  29
   2  11  15 30.7852 15.1777  22
   2  11  15 35.5588 11.8758  29
   2  11  16 173.785 22.9099  22
   2  11  16 174.908 18.4241  29
   2  11  17 60.4445 15.8486  22
   2  11  17 61.2215 12.0206  29
   2  11  18 4.62847 10.8690  22
   2  11  18 8.83198 8.27729  29
   2  11  19 412.140 28.5985  22
   2  11  19 353.103 24.9840  29
   2  11  20 95.0972 12.3140  22
   2  11  20 107.482 11.9345  29
  -2  12  21 77.4199 11.8858  17
  -2  12  20 13.9396 9.58987  17
  -2  12  19 227.418 22.9628  17
  -2  12  19 255.833 24.2284  23
  -2  12  18-5.16709 9.59860  29
  -2  12  18-1.66704 12.0679  17
  -2  12  18 5.04671 11.8472  23
  -2  12  17 41.3209 14.8157  23
  -2  12  17 33.5240 11.5452  29
  -2  12  16 99.5686 18.7270  23
  -2  12  16 89.5605 15.6321  29
  -2  12  15 22.0033 14.3410  23
  -2  12  15 30.9440 11.3225  29
   2  12 -14 68.3612 12.8115  37
  -2  12  14 49.7992 16.0285  23
  -2  12  14 54.0328 14.0388  29
   2  12 -13 708.991 42.1365  37
  -2  12  13 741.897 46.9198  23
  -2  12  13 761.862 43.4132  29
  -2  12  12 248.315 24.9453  23
  -2  12  12 294.932 23.5592  29
  -2  12  12 276.379 23.3792  18
   2  12 -12 292.919 23.7471  37
  -2  12  11 2.96610 10.4457  23
  -2  12  11 5.12363 8.12711  18
   2  12 -11 10.0866 9.91014  37
   2  12 -11-4.61577 16.7077   7
  -2 -12  11-5.11588 18.5178  25
  -2  12  11 5.99168 8.44099  29
  -2  12  10 3.79012 9.54802  18
   2  12 -10 8.85859 9.32616  37
   2  12 -10 13.6119 14.5592   7
  -2 -12  10 10.0211 18.1372  25
  -2  12  10 2.31995 7.93796  29
  -2  12   9 44.8778 11.5693  18
   2  12  -9 59.4098 11.7893  37
  -2  12   9 65.2141 11.3420  29
  -2 -12   9 29.2167 21.1706  25
   2  12  -9 48.8079 20.2419   7
  -2  12   8 343.826 23.9395  28
  -2  12   8 272.168 23.4049  18
   2  12  -8 268.104 38.5724   7
   2  12  -8 381.361 26.6829  37
  -2  12   7 496.614 32.9165  18
   2  12  -7 559.588 54.9689   7
  -2  12   7 525.713 32.2420  28
   2  12  -7 540.952 34.4323  37
  -2  12   6 81.9842 12.9823  18
   2  12  -6 79.3142 13.5250  37
   2  12  -6 61.4317 20.8128   7
  -2  12   6 79.5126 12.2743  28
  -2  12   5 306.235 24.2127  24
   2  12  -5 343.219 42.0624   7
   2  12  -5 388.006 27.0346  37
  -2  12   5 374.515 25.5609  28
   2  12  -4 3.90448 15.1083   7
   2  12  -4 16.2273 10.3172  37
  -2  12   4-3.41989 7.95244  28
  -2  12   4-1.17536 7.71188  24
  -2  12   3 19.6793 8.17233  36
   2  12  -3 15.3802 17.8530   7
  -2  12   3 17.7797 8.49548  28
  -2  12   3 19.2483 9.33841  24
  -2  12   3 17.8534 15.5845   8
  -2  12   2 32.6372 9.24775  36
  -2  12   2 40.3845 18.9603   8
  -2  12   2 35.3309 9.45843  28
  -2  12   2 23.3569 9.66566  24
  -2  12   1 153.830 31.0305   8
  -2  12   1 170.916 16.5451  36
  -2  12   1 157.110 17.3478  24
  -2  12   1 178.720 16.4865  28
  -2  12   0 73.0783 22.3713   8
  -2  12   0 85.7407 12.5369  36
  -2  12   0 99.3454 12.6060  28
  -2  12  -1 382.622 26.8048  36
   2  12   1 397.148 27.5612  24
  -2  12  -1 344.891 44.5913   8
  -2  12  -1 337.802 25.8360  20
  -2  12  -1 433.785 26.0610  28
  -2  12  -2-4.55068 15.2538   7
  -2  12  -2 10.6404 7.76540  20
  -2  12  -2 9.11966 7.96044  36
   2  12   2 9.53877 8.56185  24
  -2  12  -2-4.65426 16.2375   8
  -2  12  -2 18.4738 15.5836  39
  -2  12  -2 13.5244 7.61246  28
   2  12   2 14.4582 8.13085  28
  -2  12  -3 687.852 38.9450  20
  -2  12  -3 637.472 38.0814  36
   2  12   3 635.385 38.5228  24
  -2  12  -3 644.944 62.2337   7
  -2  12  -3 711.814 64.4275   8
  -2  12  -3 607.609 55.1225  39
   2  12   3 662.156 38.1912  28
  -2  12  -3 666.000 35.9692  28
  -2  12  -4 22.8163 18.8049   7
  -2  12  -4 42.0586 10.7960  20
  -2  12  -4 49.5428 10.5333  36
  -2  12  -4 47.6321 8.75055  28
   2  12   4 42.5602 10.6336  28
   2  12   4 34.7635 10.3809  24
  -2  12  -4 59.0090 19.2872  39
  -2  12  -4 42.2508 19.3416   8
  -2  12  -5 2641.33 115.319  20
  -2  12  -5 2585.38 115.059  36
   2  12   5 2577.70 115.202  28
  -2  12  -5 2569.27 148.265   7
  -2  12  -5 2620.44 140.823  39
   2  12   5 2509.58 115.414  24
   2  12   6 873.045 47.2095  24
   2  12   6 852.307 46.4234  28
  -2  12  -6 877.165 72.4550   7
  -2  12  -6 820.061 45.3146  20
  -2  12  -6 792.534 64.9324  39
   2  12   7 531.298 33.6932  28
  -2  12  -7 571.479 52.9513  39
  -2  12  -7 597.221 56.3410   7
   2  12   7 499.415 33.4371  24
   2  12   8 49.9855 12.5143  24
   2  12   8 54.0734 11.6509  22
  -2  12  -8 34.8750 18.4839  39
   2  12   8 64.9520 12.2182  28
   2  12   9 185.634 19.3532  24
   2  12   9 189.452 20.5973  22
  -2  12  -9 154.058 29.7290  39
   2  12   9 186.390 18.7904  28
   2  12  10 145.538 19.3820  22
   2  12  10 119.617 16.8053  24
   2  12  11 553.707 38.7760  22
   2  12  11 520.360 34.9254  24
   2  12  12 26.9455 14.5940  22
   2  12  12 36.2430 12.4516  24
   2  12  13 724.327 41.1300  29
   2  12  13 788.304 49.2885  22
   2  12  13 706.825 42.7272  24
   2  12  14 31.9326 9.77847  29
   2  12  14 43.5407 15.4921  22
   2  12  15 189.578 18.8758  29
   2  12  15 233.624 24.9008  22
   2  12  16 159.661 16.9613  29
   2  12  16 160.157 20.9594  22
   2  12  17 58.9807 10.9929  29
   2  12  17 63.2844 14.7486  22
   2  12  18 7.60843 7.36189  29
   2  12  18-1.40929 9.44654  22
   2  12  19 16.8758 7.60235  29
   2  12  19 19.5180 8.77359  22
   2  12  20 3.52743 5.15250  29
   2  12  20-6.02464 7.06461  22
  -2  13  20 12.3200 7.83496  17
  -2  13  19 7.50044 8.64914  17
   2  13 -19 15.6422 7.36380  34
  -2  13  18 146.262 17.9390  17
  -2  13  18 139.069 17.8894  23
  -2  13  17 154.094 19.5321  17
  -2  13  17 165.614 20.5153  23
  -2  13  16 80.2214 15.9116  23
  -2  13  15 24.7625 12.0956  23
   2  13 -15 30.8627 11.1743  37
  -2  13  15 20.1555 9.72090  29
  -2  13  14 218.077 22.9638  23
  -2  13  14 223.123 20.8358  29
   2  13 -14 178.579 19.2685  37
  -2  13  13 69.9638 12.5707  29
   2  13 -13 67.4599 13.2838  37
  -2  13  13 47.3182 15.1527  23
   2  13 -12 18.9191 11.5333  37
  -2  13  12 19.6284 11.1472  23
  -2  13  12 17.3862 10.6932  18
  -2  13  12 18.4797 9.56179  29
  -2  13  11 1046.43 55.0256  18
  -2  13  11 969.370 53.0608  29
   2  13 -11 1023.00 54.3730  37
  -2  13  10 81.8729 14.1017  18
  -2  13  10 86.8005 13.5194  29
   2  13 -10 117.919 15.8333  37
  -2  13   9 46.9590 11.9561  18
  -2  13   9 40.7497 10.6532  28
   2  13  -9 41.5896 13.0040  37
   2  13  -9 78.1786 26.3778   7
  -2  13   8 9.39159 9.55639  18
   2  13  -8 6.50945 10.4028  37
  -2  13   8 22.9713 9.66324  28
   2  13  -7 701.135 63.9027   7
  -2  13   7 638.527 39.8197  18
  -2  13   7 639.866 38.9738  28
   2  13  -7 670.545 39.9405  37
  -2  13   6 576.371 34.5475  28
   2  13  -6 500.105 53.1382   7
  -2  13   6 455.800 32.7140  18
   2  13  -6 519.352 34.1546  37
  -2  13   6 501.826 33.2752  24
  -2  13   5 3349.37 142.303  28
   2  13  -5 3427.89 175.221   7
  -2  13   5 3053.86 141.873  18
  -2  13   5 3183.84 141.993  24
   2  13  -5 3265.43 142.329  37
   2  13  -4 589.520 57.2759   7
  -2  13   4 617.201 37.2833  36
  -2  13   4 659.468 39.0314  28
  -2  13   4 668.023 39.8943  24
   2  13  -4 631.066 38.7885  37
  -2  13   3 31.7323 9.29534  28
  -2  13   3 25.1759 19.5185   8
  -2  13   3 21.9392 9.90685  24
  -2  13   3 37.0984 9.91061  36
  -2  13   2 15.2274 16.2853   8
  -2  13   2 11.6691 8.81697  28
   2  13  -2 2.28566 7.07962  20
  -2  13   2 1.38572 9.47927  24
  -2  13   2-3.51413 9.06574  36
  -2  13   1 98.4635 14.0102  36
  -2  13   1 120.073 14.5719  28
  -2  13   1 81.7856 13.8767  24
  -2  13   1 76.6529 25.0094   8
  -2  13   0 8.41469 9.73252  36
  -2  13   0 5.13007 16.4611   8
  -2  13   0 2.11835 8.07174  28
  -2  13   0 12.3591 10.4630  24
  -2  13  -1 200.482 36.6855   8
  -2  13  -1 218.867 19.5176  36
   2  13   1 175.206 19.1630  24
  -2  13  -1 198.740 17.4177  28
  -2  13  -2 321.793 45.6896   8
  -2  13  -2 314.757 25.3421  36
   2  13   2 333.739 26.4376  24
   2  13   2 369.991 26.4712  28
  -2  13  -2 367.566 24.3843  28
  -2  13  -3 180.117 35.2313   7
  -2  13  -3 212.022 19.6509  20
  -2  13  -3 186.311 19.4795  36
   2  13   3 206.696 20.2554  24
  -2  13  -3 188.179 35.0398   8
  -2  13  -3 191.050 31.6209  39
   2  13   3 213.931 20.3055  28
  -2  13  -3 231.127 18.2141  28
  -2  13  -4 192.344 34.8349   7
  -2  13  -4 250.868 21.6678  20
  -2  13  -4 247.382 21.7546  36
  -2  13  -4 266.609 41.2130   8
   2  13   4 214.826 21.5742  24
  -2  13  -4 269.457 36.9685  39
   2  13   4 215.797 20.8615  28
  -2  13  -4 265.776 19.5362  28
  -2  13  -5 359.724 26.1517  20
  -2  13  -5 327.603 45.2314   8
   2  13   5 364.636 27.6168  24
  -2  13  -5 373.267 46.5313   7
   2  13   5 403.515 28.1227  28
  -2  13  -5 288.889 38.9921  39
  -2  13  -6-3.97086 15.3661  39
   2  13   6 13.6652 10.9024  24
  -2  13  -6 2.33034 7.47903  20
  -2  13  -6 9.27598 15.5432   7
   2  13   6 3.96033 9.55824  28
   2  13   7 854.860 47.1025  24
   2  13   7 847.691 46.4479  28
  -2  13  -7 677.952 65.4491   7
  -2  13  -7 749.385 64.6226  39
  -2  13  -7 780.280 43.8382  20
   2  13   8 9.24361 10.2198  28
   2  13   8-4.14846 10.5334  24
   2  13   9 30.0725 11.2938  22
   2  13   9 18.0373 11.4281  24
   2  13  10 121.883 17.2453  22
   2  13  10 128.728 17.7347  24
   2  13  11 779.805 46.4602  22
   2  13  11 697.357 43.2950  24
   2  13  12 22.6920 11.3664  22
   2  13  12 39.0754 13.0863  24
   2  13  13 491.678 35.6843  22
   2  13  13 463.555 32.3612  24
   2  13  14 1.65640 11.4431  22
   2  13  15 15.0143 8.29653  29
   2  13  15 17.8220 11.7452  22
   2  13  16 6.62174 8.58613  29
   2  13  16 1.53493 10.6053  22
   2  13  17 117.723 13.0730  29
   2  13  17 142.642 18.0632  22
   2  13  18 7.81206 6.09548  29
   2  13  18-1.20511 8.40848  22
   2  13  19 9.34582 5.71956  29
   2  13  19 14.4998 8.21679  22
   2  14 -19 2.47088 5.54234  34
   2  14 -18-1.52775 6.69164  34
  -2  14  17 73.4388 13.9631  23
  -2  14  16 66.6575 13.4860  23
  -2  14  15 205.937 20.6793  23
   2  14 -15 144.622 16.3524  37
  -2  14  14 15.8566 10.6416  23
   2  14 -14 19.0074 9.27503  20
   2  14 -14 16.7548 10.1590  37
   2  14 -13 578.835 34.5618  20
   2  14 -13 555.744 35.0489  37
  -2  14  13 544.515 36.6467  23
   2  14 -12 121.410 17.0231  37
   2  14 -11 258.644 23.6623  37
  -2  14  11 262.145 23.3800  18
  -2  14  10 33.4139 10.7378  18
   2  14 -10 18.1869 10.7846  37
  -2  14   9 57.5590 12.0231  28
   2  14  -9 34.0516 12.0478  37
  -2  14   9 62.0072 13.6392  18
  -2  14   8 574.892 36.1560  28
   2  14  -8 574.018 36.8573  37
   2  14  -7 2679.02 115.320  37
  -2  14   7 2389.25 114.575  24
  -2  14   7 2503.71 114.725  28
  -2  14   6 42.7048 13.2020  24
   2  14  -6 25.0741 11.2796  37
   2  14  -6 55.0100 23.0802   7
  -2  14   6 30.2012 11.7273  28
   2  14  -5 7.91940 9.91930  37
  -2  14   5 32.1999 12.8436  24
   2  14  -5 23.1917 10.2540  20
   2  14  -5 40.6990 20.5322   7
  -2  14   5 15.0454 9.47945  28
   2  14  -4 19.4240 9.92478  20
  -2  14   4 20.9349 11.2307  24
  -2  14   4 16.2049 8.89387  36
   2  14  -4 22.4310 10.8574  37
  -2  14   4 20.1791 11.5918  28
   2  14  -3 475.668 31.0452  20
  -2  14   3 434.507 32.5323  24
  -2  14   3 413.956 30.1928  36
  -2  14   2 22.4285 21.0107   8
   2  14  -2 15.7155 8.75924  20
  -2  14   2 1.51964 9.64698  24
  -2  14   2 9.94451 9.08634  28
  -2  14   2 7.53741 8.68659  36
  -2  14   1 240.297 23.2560  24
  -2  14   1 261.786 21.7870  28
  -2  14   1 270.132 42.8937   8
  -2  14   1 223.618 21.4519  36
  -2  14   0 605.351 38.7023  24
  -2  14   0 624.783 35.9458  28
  -2  14   0 545.070 36.0008  36
  -2  14  -1 14.0276 9.94591  36
  -2  14  -1 4.29044 10.8936  24
  -2  14  -1-5.57854 19.4572   8
  -2  14  -1-3.24597 8.37364  28
   2  14   1 1.48885 9.66173  24
  -2  14  -2 975.524 84.3823   8
   2  14   2 943.340 52.5141  28
  -2  14  -2 1049.63 51.3762  28
  -2  14  -2 1103.69 55.6704  24
   2  14   2 914.070 54.2118  24
  -2  14  -2 930.088 52.4443  36
  -2  14  -3 108.224 30.4144   8
   2  14   3 121.710 17.0148  28
  -2  14  -3 112.265 13.9998  28
   2  14   3 126.431 17.0310  24
  -2  14  -3 110.449 16.4676  36
   2  14   4 42.0346 13.5335  24
   2  14   4 39.0019 12.7818  28
  -2  14  -4 31.4426 9.16511  28
  -2  14  -4 21.1645 17.7809   8
  -2  14  -5 1205.93 88.5792  39
  -2  14  -5 1216.21 93.7354   7
  -2  14  -5 1184.90 95.7462   8
   2  14   5 1465.83 69.2972  28
   2  14   5 1307.40 68.5813  24
   2  14   6 970.170 53.2545  28
  -2  14  -6 922.733 50.3478  20
   2  14   6 955.124 53.5261  24
   2  14   7 1253.63 63.7926  28
  -2  14  -7 1200.27 60.2704  20
   2  14   7 1146.18 63.1840  24
   2  14   8 203.777 22.0849  24
   2  14   8 234.266 22.5317  28
   2  14   9 176.560 20.6907  24
   2  14  10 405.968 29.3366  22
   2  14  10 334.575 28.1346  24
   2  14  11 70.6058 13.9698  22
   2  14  11 79.9712 15.9393  24
   2  14  12 10.0004 10.8142  22
   2  14  12 23.8580 10.7480  24
   2  14  13 35.6135 12.4434  22
   2  14  13 51.4441 12.3173  24
   2  14  14 260.636 23.5872  22
   2  14  15 13.4910 10.6955  22
   2  14  16 3.78125 10.4896  22
   2  14  17 10.1771 8.34024  22
   2  14  18 14.3520 7.81923  22
   2  15 -18 12.3579 5.69113  34
   2  15 -17 97.5347 11.5838  34
  -2  15  15 15.3508 9.15599  23
   2  15 -15 13.7487 8.88483  37
   2  15 -14 71.7351 11.7942  20
   2  15 -14 57.1527 12.0340  37
   2  15 -13 370.362 25.7266  20
   2  15 -13 362.088 26.0320  37
   2  15 -12 7.04996 11.0855  37
   2  15 -12 12.1674 9.45828  20
   2  15 -11 3.68430 10.6304  37
   2  15 -11 11.5880 9.71287  20
  -2  15  10 174.018 18.4009  28
   2  15 -10 161.753 17.9681  20
   2  15 -10 169.040 19.1850  37
  -2  15   9 56.9203 13.2608  28
   2  15  -9 39.7284 12.6022  37
   2  15  -9 49.0165 11.8275  20
  -2  15   8 10.8782 10.1125  28
   2  15  -8 11.1773 11.2137  20
   2  15  -8 10.3568 10.2595  37
  -2  15   7 151.388 17.5677  28
  -2  15   7 163.659 19.1360  24
   2  15  -7 133.961 17.6164  37
   2  15  -7 173.689 19.7877  20
  -2  15   6 187.089 20.1425  28
  -2  15   6 173.114 20.8588  24
   2  15  -6 158.920 18.7494  37
   2  15  -6 180.110 19.1261  20
  -2  15   5 470.937 33.4820  28
  -2  15   5 466.508 34.3134  24
   2  15  -5 465.190 32.0485  37
   2  15  -5 510.527 32.6982  20
   2  15  -4 1357.24 67.9487  20
  -2  15   4 1290.70 70.7774  24
  -2  15   4 1461.52 70.5421  28
  -2  15   3 104.329 15.8887  36
   2  15  -3 130.710 16.5835  20
  -2  15   3 106.339 17.9976  24
  -2  15   3 148.259 17.9309  28
  -2  15   2 273.437 23.3720  36
  -2  15   2 276.874 23.2919  28
  -2  15   2 283.113 26.0915  24
  -2  15   1 196.137 20.0888  36
  -2  15   1 186.306 19.4549  28
  -2  15   1 220.108 22.4695  24
  -2  15   0 521.353 34.5086  36
  -2  15   0 519.415 33.2252  28
  -2  15   0 546.163 37.1350  24
  -2  15  -1 904.125 49.9363  36
  -2  15  -1 898.513 48.3924  28
   2  15   1 881.400 52.1408  24
  -2  15  -1 964.353 52.9212  24
  -2  15  -2 599.145 39.6643  36
  -2  15  -2 748.181 43.3218  24
   2  15   2 630.832 42.4800  24
   2  15   2 730.490 41.5355  28
  -2  15  -2 718.666 39.2655  28
   2  15   3 50.9898 13.5160  24
   2  15   3 58.9699 13.9484  28
  -2  15  -3 51.3146 10.7865  28
  -2  15  -3 56.7214 13.2824  24
  -2  15  -4 1146.86 56.3915  24
   2  15   4 943.422 56.2785  24
   2  15   4 970.494 54.9310  28
  -2  15  -4 976.574 50.8414  28
   2  15   5 15.8556 11.5999  24
   2  15   5 18.9620 12.1569  28
   2  15   6-3.13687 11.1494  24
   2  15   6 1.47441 11.4990  28
   2  15   7 368.962 30.1200  24
   2  15   7 380.766 30.0585  28
   2  15   8 86.1539 15.7023  24
   2  15   9 2.93527 10.4334  24
   2  15  10 40.9982 13.9050  24
   2  15  11 4.05155 9.42213  24
   2  15  12 39.1266 11.3783  22
   2  15  12 35.6323 11.9622  24
   2  15  13 279.739 23.2780  22
   2  15  14 39.9940 10.2003  22
  -2  15 -14 42.5931 9.46890  37
   2  15  15 16.1011 8.71048  22
   2  15  16 65.4890 11.3610  22
   2  15  17 7.63977 6.42038  22
   2  16 -17 5.85196 5.43460  34
   2  16 -16 17.6009 7.11125  34
   2  16 -15 91.7786 11.5461  34
   2  16 -14 38.1116 8.94003  20
   2  16 -14 20.4333 9.05881  37
   2  16 -14 37.2194 9.41800  34
   2  16 -13 17.5073 8.74472  20
   2  16 -13 5.91796 9.01215  37
   2  16 -12 323.291 24.4026  37
   2  16 -12 347.133 24.4676  20
   2  16 -11 27.1232 10.9895  37
   2  16 -11 29.9159 10.7495  20
   2  16 -10 487.775 31.4176  20
  -2  16  10 489.743 31.6060  28
   2  16 -10 445.601 31.1657  37
   2  16  -9 94.2955 15.2928  37
   2  16  -9 89.6991 13.9707  20
  -2  16   9 85.4327 14.0691  28
   2  16  -8 133.990 16.8396  37
  -2  16   8 112.030 17.0723  24
  -2  16   8 168.664 18.7346  28
   2  16  -8 141.079 16.5881  20
  -2  16   7 261.856 23.3409  28
   2  16  -7 304.257 24.3360  20
  -2  16   7 282.130 25.1949  24
   2  16  -7 265.353 23.0778  37
   2  16  -6 99.5463 15.2607  37
   2  16  -6 121.473 15.9755  20
  -2  16   6 152.967 19.5201  24
  -2  16   6 111.800 15.9774  28
   2  16  -5 54.7869 12.9587  37
   2  16  -5 59.0354 13.0243  20
  -2  16   5 69.6144 14.2533  28
  -2  16   5 55.7845 13.9860  24
   2  16  -4 339.723 25.9680  20
  -2  16   4 272.458 26.7763  24
  -2  16   4 349.377 26.8067  28
  -2  16   3 75.4890 13.7409  36
   2  16  -3 105.747 15.1820  20
  -2  16   3 112.082 17.9627  24
  -2  16   3 98.9059 15.7079  28
  -2  16   2 273.405 23.6174  36
  -2  16   2 312.240 27.4300  24
  -2  16   2 284.604 23.9612  28
  -2  16   1 16.3489 10.8250  36
  -2  16   1 15.7509 13.6377  24
  -2  16   1 8.54561 10.1717  28
  -2  16   0 232.044 21.5424  36
  -2  16   0 232.946 23.5428  24
  -2  16   0 242.740 21.1193  28
   2  16   1 24.4227 11.3681  24
  -2  16  -1 18.1044 10.8080  28
  -2  16  -1 16.1669 12.3368  24
   2  16   2 84.6058 15.5067  24
  -2  16  -2 114.212 14.1476  28
   2  16   2 87.3903 13.5530  28
  -2  16  -2 79.4008 15.3919  24
   2  16   3-1.59115 11.9240  24
   2  16   3 6.56873 11.0806  28
  -2  16  -3 9.42729 8.89334  28
  -2  16  -3 4.10924 11.3998  24
  -2  16  -4 518.631 33.7864  24
   2  16   4 425.419 33.3122  24
   2  16   4 472.226 32.6143  28
   2  16   5 3.18905 11.5431  24
   2  16   5-5.63076 11.6350  28
  -2  16  -5 18.0034 12.0611  24
  -2  16  -6 221.887 21.3929  24
   2  16   6 184.096 21.7044  24
   2  16   6 225.503 22.2472  28
   2  16   7 1.53964 11.1503  24
   2  16   7 21.3518 12.4735  28
  -2  16  -7 5.99797 10.5133  24
  -2  16  -8 625.694 36.2964  24
   2  16   8 521.004 37.0618  24
  -2  16  -9 135.432 15.2382  24
   2  16   9 93.0517 15.7035  24
   2  16  10 253.040 22.9454  24
  -2  16 -10 250.010 20.0920  24
   2  16  11 357.697 27.2949  24
  -2  16 -11 379.744 24.9305  24
  -2  16 -12 14.7970 8.35959  37
  -2  16 -12 19.0865 8.20256  24
   2  16  12 14.1662 9.64347  24
  -2  16 -13 4.70893 7.85540  37
  -2  16 -14 65.3583 9.34009  37
   2  16  15 124.838 12.5050  22
   2  17 -15 51.4103 8.11510  34
   2  17 -14 99.4745 10.6900  20
   2  17 -14 100.544 11.1378  34
   2  17 -13 3.86057 6.89363  20
   2  17 -13 14.5514 7.74826  34
   2  17 -12 787.379 39.3022  20
   2  17 -12 681.891 38.9031  37
   2  17 -12 726.201 38.6377  34
   2  17 -11 46.7871 10.2794  20
   2  17 -11 51.5734 10.3399  34
   2  17 -11 57.2998 11.6831  37
   2  17 -10 42.7895 11.3383  37
   2  17 -10 54.9449 10.8911  34
   2  17 -10 61.1547 11.2462  20
  -2  17  10 50.3674 10.6843  28
   2  17  -9 36.9118 11.8445  37
  -2  17   9 28.2791 10.0032  28
   2  17  -9 25.3770 9.66401  20
  -2  17   8 177.719 18.3145  28
   2  17  -8 208.905 18.7260  20
  -2  17   8 147.090 18.0927  24
   2  17  -8 164.436 17.8921  37
   2  17  -7 66.4990 13.1552  37
   2  17  -7 83.5360 12.8541  20
  -2  17   7 56.2422 13.5488  24
  -2  17   7 78.1252 13.5771  28
   2  17  -6 37.4378 11.5578  37
  -2  17   6 29.4514 11.5845  24
   2  17  -6 53.8799 12.0909  20
  -2  17   6 35.0764 12.2140  28
  -2  17   5 243.131 23.8842  24
   2  17  -5 253.213 21.7301  20
  -2  17   5 266.122 23.0650  28
  -2  17   4 286.138 25.8593  24
   2  17  -4 272.836 22.2705  20
  -2  17   4 267.227 23.5947  28
   2  17  -3 35.7232 10.1546  20
  -2  17   3 47.1514 13.1328  28
  -2  17   3 40.2338 13.8899  24
  -2  17   2 27.6818 10.7082  28
  -2  17   2 16.8337 12.6800  24
  -2  17   1 87.2007 14.0067  28
  -2  17   1 109.221 17.6489  24
  -2  17   0 4.48343 9.45320  28
  -2  17   0 1.44788 11.3793  24
   2  17   1 16.8748 9.52781  24
  -2  17  -1 1.08329 8.64753  28
  -2  17  -1 8.39331 11.1636  24
   2  17   2 10.1653 10.8891  24
  -2  17  -2 10.3848 9.27084  28
  -2  17  -2 10.7907 10.4465  24
   2  17   3 14.8522 10.6593  24
  -2  17  -3 10.9276 9.07085  28
   2  17   3 1.18928 8.99034  28
  -2  17  -3 6.50129 12.1986  24
   2  17   4 3.00182 10.7696  24
   2  17   4 7.41639 9.71617  28
  -2  17  -4 5.02776 10.1751  24
   2  17   5 65.9485 14.0428  24
   2  17   5 67.3660 13.9809  28
  -2  17  -5 83.3887 14.1189  24
  -2  17  -6 1.15562 10.1847  24
   2  17   6-4.43877 10.3214  24
  -2  17  -7 43.8922 10.7739  24
   2  17   7 31.7472 12.0220  24
  -2  17  -8 333.941 23.8176  24
   2  17   8 290.195 25.3388  24
  -2  17  -9 35.9264 9.99165  24
   2  17   9 35.6801 11.0120  24
  -2  17 -10 6.94635 8.14846  37
  -2  17 -10 4.26209 7.91420  24
   2  17  10 12.4131 10.1929  24
  -2  17 -11 16.8935 8.35416  37
  -2  17 -11 7.51473 7.38783  24
   2  17  11 5.73210 8.59898  24
  -2  17 -12 140.268 12.9255  37
  -2  17 -13 29.6173 7.56362  37
  -2  17 -14 310.956 18.3421  37
   2  18 -13 13.9176 5.85387  34
   2  18 -13 16.1135 5.88854  20
   2  18 -12 31.9879 7.92088  34
   2  18 -12 33.0168 7.86364  20
   2  18 -11 43.0614 8.89975  20
   2  18 -10 275.849 19.2485  20
  -2  18  10 255.573 19.4432  28
   2  18 -10 225.453 18.6782  37
   2  18  -9 2.75673 8.00054  37
  -2  18   9 2.02876 7.72686  28
   2  18  -9 0.90078 7.84275  20
  -2  18   8 311.996 22.7875  28
   2  18  -8 301.093 21.7722  20
  -2  18   8 279.448 22.8295  24
   2  18  -8 274.979 21.3879  37
   2  18  -7-5.83494 8.09394  37
  -2  18   7-6.21051 9.15196  24
   2  18  -7-3.94986 8.10675  20
  -2  18   7 2.22813 8.88814  28
  -2  18   6 396.629 29.0324  24
   2  18  -6 384.968 26.4389  20
  -2  18   6 411.981 27.7976  28
  -2  18   5 14.8371 9.60733  24
   2  18  -5 13.2795 8.34831  20
  -2  18   5 19.3056 10.0866  28
  -2  18   4 10.9978 10.2264  24
   2  18  -4 6.14079 8.58809  20
  -2  18   4 21.4023 9.38641  28
  -2  18   3 44.0786 12.1921  24
  -2  18   3 19.9390 9.34859  28
  -2  18   2 115.798 14.8730  28
  -2  18   2 144.801 17.5971  24
  -2  18   1 443.736 31.0963  24
  -2  18   1 404.716 27.8754  28
  -2  18   0 11.2359 9.55072  28
  -2  18   0 23.4321 10.9971  24
   2  18   1 170.041 17.6915  24
  -2  18  -1 175.443 19.0509  24
  -2  18  -1 157.153 15.8702  28
   2  18   2 33.9313 10.6016  24
  -2  18  -2 51.7443 10.6000  28
  -2  18  -2 48.7775 12.3820  24
  -2  18  -3 296.961 23.1693  24
   2  18   3 220.164 21.5401  24
   2  18   3 235.682 19.9174  28
  -2  18  -3 294.278 20.2106  28
   2  18   4 19.5551 10.2142  24
   2  18   4 33.5972 10.6967  28
  -2  18  -4 22.6105 9.64600  24
   2  18   5 44.3328 11.7305  24
  -2  18  -5 34.4723 11.4717  24
  -2  18  -6 180.537 17.4072  24
   2  18   6 168.534 18.2620  24
   2  18   7 7.50883 9.78770  24
  -2  18  -7 26.6675 9.37895  24
  -2  18  -7 20.8217 9.18432  37
  -2  18  -8 189.793 16.1681  24
   2  18   8 167.763 17.5721  24
  -2  18  -8 131.627 13.9686  37
   2  18   9 57.6928 11.4543  24
  -2  18  -9 68.7966 10.1337  24
  -2  18  -9 52.4020 9.85681  37
  -2  18 -10 324.478 20.1453  24
   2  18  10 304.907 22.5811  24
  -2  18 -10 287.963 19.5276  37
  -2  18 -11 29.1765 7.50196  37
  -2  18 -11 35.1055 7.22595  24
  -2  18 -12 1.14644 5.43320  37
  -2  19  10 120.486 11.9570  28
   2  19 -10 130.094 12.0516  20
  -2  19   9 4.79507 6.75017  28
   2  19  -9 15.6821 6.58870  20
  -2  19   8 38.7329 8.83110  28
   2  19  -8 51.2044 8.73805  20
  -2  19   7 99.5749 13.4374  24
  -2  19   7 113.636 13.1313  28
   2  19  -7 116.465 12.5272  20
  -2  19   6 29.7765 9.84746  24
  -2  19   6 38.9944 10.0470  28
   2  19  -6 32.3433 8.88585  20
  -2  19   5 158.126 15.1351  28
  -2  19   5 135.960 15.7237  24
  -2  19   4 564.127 32.6243  28
  -2  19   4 562.754 34.7854  24
  -2  19   3 194.033 17.0492  28
  -2  19   3 175.887 18.0306  24
  -2  19   2 147.434 15.2206  28
  -2  19   2 137.913 16.3486  24
  -2  19   1 127.821 14.3227  28
  -2  19   1 133.996 15.6747  24
  -2  19   0 11.0429 9.26915  24
  -2  19   0 17.4325 8.01973  28
  -2  19  -1 8.60585 9.48550  24
  -2  19  -1 7.54419 7.12217  28
  -2  19  -2 64.5900 12.5245  24
  -2  19  -2 53.8415 9.54122  28
   2  19   2 86.1195 12.4292  24
  -2  19  -3-3.00574 8.93580  24
   2  19   3 6.21135 8.43835  24
   2  19   4 113.977 13.8647  24
  -2  19  -4 128.470 14.7232  24
  -2  19  -5-1.80911 8.06823  24
   2  19   5-4.16869 7.61229  24
  -2  19  -6 3.37188 7.51853  24
  -2  19  -6 5.85984 6.87030  37
   2  19   6-3.06620 8.33135  24
  -2  19  -7 3.08251 6.49904  24
  -2  19  -7 2.78092 6.62388  37
   2  19   7-1.97565 7.76332  24
  -2  19  -8 83.9103 9.90623  37
  -2  19  -8 97.7202 10.7914  24
   2  19   8 75.9648 11.6492  24
  -2  19  -9 7.76986 5.54595  37
   2  19   9-5.22028 7.19127  24
  -2  19  -9 0.59737 5.45197  24
  -2  19 -10 38.3005 6.86909  37
  -2  20   8 140.577 11.9413  28
  -2  20   7 136.860 11.9539  28
  -2  20   7 118.274 11.9031  24
  -2  20   6 31.6590 7.09882  28
  -2  20   6 25.9792 7.73775  24
  -2  20   5 24.6388 7.38093  28
  -2  20   5 24.0791 8.16811  24
  -2  20   4 2.94280 6.12367  28
  -2  20   4 4.29820 7.25083  24
  -2  20   3 288.360 19.2190  28
  -2  20   3 258.917 19.6397  24
  -2  20   2 133.706 12.3771  28
  -2  20   2 130.085 13.6856  24
  -2  20   1 53.0711 8.68001  28
  -2  20   1 43.1869 9.49369  24
  -2  20   0-4.15344 6.13767  28
  -2  20   0 2.61158 6.94445  24
  -2  20  -1 7.24729 6.44023  28
  -2  20  -1 3.40691 6.59475  24
  -2  20  -2 88.5267 11.2559  24
  -2  20  -3 42.0280 8.78695  24
   2  20   3 29.0873 8.22713  24
  -2  20  -4 45.6886 8.80695  24
   2  20   4 35.9470 7.95321  24
  -2  20  -5 66.8744 9.37276  24
   2  20   5 55.0333 9.00985  24
  -2  20  -6 6.33322 6.06773  24
   2  20   6 2.92224 6.47978  24
   2  20   7 121.105 11.8661  24
  -2  20  -7 112.466 10.3786  24
  -2  21   4 31.8205 5.99780  28
  -2  21   4 26.9771 6.42274  24
  -2  21   3 10.5914 5.20081  28
  -2  21   3-2.44211 5.31704  24
  -2  21   2 182.905 12.5603  28
  -2  21   2 148.550 12.6952  24
  -2  21   1 11.8510 5.07396  28
  -2  21   1 23.2799 6.41510  24
  -2  21   0 10.8065 4.77029  28
  -2  21   0 10.6315 6.15417  24
  -2  21  -1 65.6485 8.47268  24
  -2  21  -2 15.3774 6.11162  24
  -2  21  -3 3.35341 4.74606  24
   3   0 -25 28.8620 7.60226  27
   3   0 -24-4.52034 7.31919  27
   3   0 -23 204.862 18.5280  27
   3   0 -22 7.31090 10.6122  27
  -3   0  21 79.3023 13.5510  12
  -3   0  20 1.35123 8.96127  12
  -3   0  19 108.143 16.1230  12
  -3   0  18-4.08030 9.75879  12
  -3   0  17 496.887 33.1404  12
  -3   0  16 1.47039 9.85608  11
  -3   0  16 6.46333 8.48278  12
  -3   0  15 2804.79 128.872  11
  -3   0  15 2922.99 127.351  12
  -3   0  14-3.93237 8.69299  11
  -3   0  14 4.78439 8.81186  12
  -3   0  14 3.49454 12.1884   1
  -3   0  13 186.107 32.1597   9
  -3   0  13 247.718 20.9544  11
  -3   0  13 247.315 20.5217  12
  -3   0  13 258.550 31.2387   1
  -3   0  12 9.96768 14.0140   9
  -3   0  12 8.11008 9.06535   1
  -3   0  11 13362.2 547.646   9
  -3   0  11 12951.9 540.038   1
  -3   0  11 12884.0 544.174  25
  -3   0  10 2.47235 10.6957  25
  -3   0  10-2.54654 10.4514   9
  -3   0   9 7639.09 323.767  25
  -3   0   9 7497.68 323.446   9
  -3   0   8-2.09016 7.56537  25
  -3   0   8 1.99114 8.39586   9
  -3   0   7 12871.0 534.674  25
  -3   0   7 13205.7 533.342   9
  -3   0   6-1.81300 6.79272  25
  -3   0   6-3.24750 7.85391   9
  -3   0   6 1.72223 7.81445  14
  -3   0   5 146.201 17.5147  25
  -3   0   5 99.1154 14.5807   9
  -3   0   5 108.036 14.8562  14
  -3   0   4-1.59786 7.24996  25
  -3   0   4 1.41794 6.28572  14
  -3   0   3 10201.3 406.114  25
  -3   0   3 9606.63 403.206  14
  -3   0   2 4.27971 6.32618  25
  -3   0   1 1451.52 70.0044  25
   3   0  -1 1302.82 67.5782   3
  -3   0   0 1.30369 6.31006  25
  -3   0   0 16.7917 7.66089  15
   3   0   0 3.93468 5.67889   3
   3   0   1 1285.69 66.2983   3
  -3   0  -1 1347.53 67.9041  15
   3   0   2 1.87935 7.49604  40
  -3   0  -2-1.54937 6.70307  15
   3   0   2 7.05343 7.34904   3
   3   0   2 1.43770 6.37360   4
  -3   0  -3 10242.2 424.029  15
   3   0   3 10087.0 422.316   4
   3   0   3 10559.3 422.371   3
   3   0   4 1.70453 6.38859   4
   3   0   4 8.06732 7.15464   3
   3   0   5 17.2907 9.31199   4
   3   0   5 14.0569 7.99541   3
   3   0   6-1.95022 7.54659   3
   3   0   7 9623.90 404.035   3
   3   0   8-2.51049 9.40619   3
   3   0   9 957.695 64.7105   3
   3   0  10 3.26289 12.6261   3
   3   0  11 509.481 38.5254  19
   3   0  11 670.065 58.0449   3
   3   0  12-1.39947 8.34585  19
   3   0  12-3.23037 7.36611  33
   3   0  13 490.855 33.5996  19
   3   0  13 487.053 30.9637  33
  -3   0 -13 461.136 56.0142  26
   3   0  14 2.93660 10.2445  19
   3   0  14 6.84909 8.69728  33
  -3   0 -14 5.43712 19.6808  26
   3   0  15 810.366 45.9288  19
   3   0  15 730.604 42.2310  33
  -3   0 -15 731.385 72.8939  26
   3   0  16 1.44568 10.0854  19
   3   0  16-6.91879 8.99422  33
   3   0  17 61.4705 13.9208  19
   3   0  17 75.6814 13.6367  33
   3   0  17 47.9010 12.4315  21
   3   0  18-3.96121 10.4551  19
   3   0  18-1.46425 9.71066  21
   3   0  18 5.17071 9.52336  35
   3   0  19 1015.58 53.7128  19
   3   0  19 981.141 54.9115  21
   3   0  19 1047.61 53.9550  35
   3   0  20-4.34415 8.72788  19
   3   0  20-4.83536 9.99210  21
   3   0  20-1.09299 8.45962  35
   3   0  21 189.322 17.0166  19
   3   0  21 181.956 16.6946  35
   3   0  21 198.637 17.9494  21
   3   0  22 0.78170 7.09368  35
   3   0  22 0.80789 6.81318  21
   3   0  23 6.65545 5.37060  35
   3  -1 -25 73.8987 9.76321  27
   3   1 -25 59.0067 9.00326  27
  -3  -1  24-1.82401 6.60202  12
   3   1 -24 2.60470 7.02702  27
   3  -1 -24 0.92493 7.48586  27
  -3  -1  23 136.661 15.5948  12
   3   1 -23 150.921 16.1595  27
   3  -1 -23 179.982 17.7697  27
  -3  -1  22 305.040 24.3322  12
   3   1 -22 348.553 25.3570  27
   3  -1 -22 303.418 24.6086  27
  -3  -1  21 6.47300 8.77003  12
  -3  -1  20 259.552 23.6376  12
  -3  -1  19 1079.60 57.7288  12
  -3  -1  18 1331.33 67.9174  12
  -3  -1  17 671.678 64.9871   1
  -3  -1  17 659.241 40.5596  12
  -3   1  16 272.238 24.6558  11
  -3  -1  16 245.976 23.2621  11
  -3  -1  16 228.718 35.6732   1
  -3  -1  16 250.331 22.1793  12
  -3  -1  15 2364.13 111.203  11
  -3   1  15 2348.23 111.939  11
  -3  -1  15 2430.07 138.018   1
  -3  -1  15 2582.44 110.928  12
  -3  -1  14 285.261 23.8307  11
  -3   1  14 295.999 25.3345  11
  -3  -1  14 305.086 37.6378   1
  -3  -1  14 375.608 25.9071  12
  -3  -1  13 3816.89 184.239   1
  -3   1  13 3973.99 191.622   9
  -3   1  13 3595.24 161.149  11
  -3  -1  13 3613.68 160.492  11
  -3  -1  13 3947.61 161.351  12
  -3  -1  12 458.278 41.3961   1
  -3  -1  12 470.563 45.2339   9
  -3   1  12 448.912 43.7738   9
  -3  -1  12 428.823 41.9631  25
  -3  -1  11 361.868 34.3057   1
  -3  -1  11 369.301 37.9289   9
  -3   1  11 332.493 36.2616   9
  -3  -1  11 325.278 34.6803  25
  -3  -1  10 378.880 33.4939   1
  -3  -1  10 363.072 35.4756   9
  -3   1  10 406.257 37.3345   9
  -3  -1  10 368.585 35.2472  25
  -3   1  10 427.472 36.4396  25
  -3  -1   9 55.9185 14.9939   9
  -3   1   9 47.9222 13.9581   9
  -3  -1   9 55.8426 14.2253  25
  -3   1   9 64.7619 15.1256  25
  -3  -1   8 2042.24 100.064   9
  -3   1   8 2097.59 101.523   9
  -3  -1   8 1915.17 100.319  25
  -3   1   8 1870.67 99.3793  25
  -3   1   7 192.976 22.1363  25
  -3  -1   7 207.879 23.0006  25
  -3  -1   7 218.675 22.3784   9
  -3   1   7 225.804 23.2289   9
  -3  -1   6 5.47115 9.33534  25
  -3   1   6-1.80485 8.55348  25
  -3  -1   6-1.69463 7.14579  14
  -3   1   6-1.76310 7.62762  14
  -3   1   6 5.09444 7.34665   9
  -3  -1   6 10.9855 8.31532   9
  -3   1   5 3643.91 163.188  25
  -3  -1   5 3501.34 162.625  25
  -3  -1   5 3716.63 161.667  14
  -3   1   5 3769.65 162.300  14
  -3  -1   5 3632.47 160.152   9
  -3   1   4 1954.71 95.3205  25
  -3   1   4 2028.45 94.2808  14
  -3  -1   4 1899.36 92.6226  14
  -3  -1   4 2007.71 95.8545  25
  -3   1   3 7518.16 306.662  25
  -3  -1   3 6955.82 302.979  14
  -3   1   3 7378.30 304.671  14
  -3  -1   3 7601.14 306.819  25
  -3   1   2 233.248 21.8785  25
  -3  -1   2 232.505 21.0214  25
   3  -1  -1 2824.61 125.170   3
   3   1  -1 2781.55 126.333   3
  -3  -1   1 2727.15 125.742  25
  -3   1   1 2948.22 128.332  25
  -3   1   0 328.622 25.9722  15
  -3  -1   0 360.694 26.2567  15
  -3  -1   0 276.237 22.9991  25
   3  -1   0 356.986 25.2508   3
   3   1   0 371.507 26.7229   3
   3   1   1 13657.0 575.883  40
  -3  -1  -1 14397.6 568.848  15
  -3   1  -1 14221.9 569.756  15
  -3  -1  -1 13953.2 565.231  25
   3   1   1 13962.7 568.547   3
   3  -1   1 14083.9 566.969   3
   3   1   2 1769.26 94.0186  40
  -3  -1  -2 1803.63 88.1437  15
  -3   1  -2 1816.11 89.3592  15
   3   1   2 1737.01 87.5142   3
   3  -1   2 1934.75 87.4730   3
   3  -1   2 1899.40 88.0376   4
   3   1   2 1759.34 87.6316   4
   3   1   3 1839.41 97.7027  40
  -3  -1  -3 1911.27 93.7550  15
  -3   1  -3 1940.72 95.3282  15
   3  -1   3 1937.46 92.8930   4
   3   1   3 1914.35 93.4133   4
   3   1   3 2006.29 93.9606   3
   3  -1   3 1915.53 91.6748   3
   3  -1   4 130.694 16.7192   4
   3   1   4 94.4811 15.1181   4
   3   1   4 120.574 16.1129   3
   3  -1   4 108.913 14.9740   3
   3   1   5 1180.02 65.2223   3
   3  -1   5 1138.39 63.2005   3
  -3   1  -6 28.5422 11.9104   2
   3   1   6 43.2538 13.4344   3
   3  -1   6 33.8695 11.7335   3
   3   1   7 117.632 18.9642   3
   3  -1   7 116.884 18.6156   3
   3   1   8 2470.83 124.038   3
   3  -1   8 2371.54 121.148   3
   3   1   9 2541.49 135.424   3
   3  -1   9 2755.87 135.974   3
   3   1  10 332.983 37.8063   3
   3  -1  10 303.169 35.8293   3
   3   1  11 800.465 43.5963  33
   3   1  11 839.186 47.5362  32
   3   1  11 840.032 66.4175   3
   3  -1  11 826.803 63.5296   3
   3  -1  11 831.837 45.4507  19
   3   1  11 721.363 45.1988  19
   3  -1  12 179.889 17.7156  19
   3   1  12 171.473 18.8333  19
   3   1  12 189.524 17.0363  33
   3  -1  12 211.340 17.2551  33
  -3  -1 -12 142.399 31.4962  26
   3  -1  13-1.33217 8.04818  19
   3   1  13 3.09634 9.70604  19
   3  -1  13-1.07836 8.01302  33
   3   1  13 6.91321 9.05526  33
  -3  -1 -13 5.33303 20.6359  26
  -3   1 -13 10.2606 19.2210  26
   3  -1  14 260.878 23.1590  19
   3   1  14 270.456 25.0964  19
   3  -1  14 270.517 21.5338  33
   3   1  14 273.755 22.3957  33
  -3  -1 -14 209.744 39.4898  26
  -3   1 -14 218.401 39.5714  26
   3  -1  15 521.211 34.9853  19
   3   1  15 561.772 37.6215  19
  -3   1 -15 526.880 60.6451  26
  -3  -1 -15 495.487 61.1604  26
   3   1  15 576.576 34.4819  33
   3  -1  15 520.550 32.9060  33
   3   1  16-2.91317 10.8285  21
   3   1  16 14.2952 9.91904  33
   3  -1  16 11.1251 9.01063  33
   3  -1  16 13.4654 9.39931  19
   3   1  16 7.80298 10.9958  19
   3   1  17 315.442 27.8782  21
   3   1  17 410.266 30.2505  19
   3   1  17 409.110 27.2997  33
   3  -1  17 357.782 25.7675  33
   3   1  18 254.243 23.6261  19
   3   1  18 197.863 22.4086  21
   3   1  18 260.278 22.7643  35
   3   1  19 220.911 22.0840  21
   3  -1  19 253.040 21.8723  35
   3   1  19 239.116 21.5253  35
   3   1  20 34.3355 10.0338  19
   3   1  20 27.6797 11.3369  21
   3  -1  20 51.6017 11.0904  35
   3   1  20 54.0529 11.8434  35
   3   1  21 9.81333 7.71456  19
   3   1  21 5.35135 8.15451  21
   3  -1  21 0.91190 7.74312  35
   3   1  21 3.89795 7.05699  35
   3   1  22 148.259 14.2869  21
   3   1  22 136.300 13.3058  35
   3  -1  22 141.737 13.2910  35
   3   1  23 50.3281 7.85536  21
   3  -1  23 54.3650 7.64168  35
   3   1  23 47.0868 7.62706  35
  -3  -2  25 53.3802 8.90048  12
   3  -2 -25 77.7203 9.69075  27
   3   2 -25 76.8585 9.63937  27
  -3  -2  24 0.90588 6.50366  12
   3  -2 -24 11.9995 8.33221  27
   3   2 -24 9.02432 7.10264  27
  -3  -2  23 113.432 14.1793  12
   3   2 -23 92.2595 12.6103  27
   3  -2 -23 123.901 15.0503  27
  -3  -2  22 35.6319 11.0896  12
   3   2 -22 35.2229 10.7721  27
   3  -2 -22 23.1754 11.3460  27
  -3  -2  21 8.93705 8.91494  12
   3  -2 -21 11.4295 8.96559  27
  -3  -2  20 158.213 18.1996  12
  -3  -2  19 191.958 20.7217  12
  -3  -2  18 75.4572 14.4059  12
  -3  -2  17 82.3578 25.6383   1
  -3  -2  17 94.0139 15.6215  12
  -3  -2  16 818.253 44.5795  12
  -3   2  16 748.402 46.0009  11
  -3  -2  15-4.33065 13.8954   1
  -3  -2  15 5.37951 9.82381  11
  -3  -2  15 11.2088 9.71483  12
  -3   2  15 7.43620 10.4754  11
  -3  -2  14 131.734 15.9075  12
  -3  -2  14 115.046 15.3601  11
  -3   2  14 137.143 17.0619  11
  -3  -2  14 98.2119 24.8125   1
  -3  -2  13 85.5453 20.5433  25
  -3  -2  13 56.7601 17.7192   1
  -3   2  13 76.5089 21.7574   9
  -3  -2  13 97.0874 13.4134  12
  -3  -2  13 51.1599 10.9716  11
  -3   2  13 75.8448 13.1034  11
  -3   2  12 289.370 35.5917   9
  -3  -2  12 329.111 36.0379   1
  -3  -2  12 269.196 33.6028  25
  -3  -2  11 245.457 30.6799  25
  -3  -2  11 248.886 30.6655   9
  -3   2  11 234.010 30.5981   9
  -3  -2  10 7782.29 350.687  25
  -3  -2  10 8404.87 351.359   9
  -3   2  10 8262.43 351.406   9
  -3   2   9 387.738 33.6773  25
  -3  -2   9 399.117 35.9986  25
  -3  -2   9 390.012 34.4569   9
  -3   2   9 404.026 35.5941   9
  -3   2   8 3864.13 172.206  25
  -3  -2   8 3640.57 172.786  25
  -3  -2   8 3771.96 170.683   9
  -3   2   8 3783.16 172.503   9
  -3   2   7 1722.70 87.9815  25
  -3  -2   7 1655.62 85.5278   9
  -3   2   7 1752.22 88.5422   9
  -3  -2   7 1665.78 88.3707  25
  -3  -2   6 385.734 29.1776   9
  -3   2   6 365.733 30.3689   9
  -3   2   6 391.339 31.3769  25
  -3   2   6 434.497 32.4730  14
  -3  -2   6 409.899 30.9490  14
  -3   2   6 433.606 35.9104  38
  -3  -2   6 336.057 30.3906  25
  -3  -2   5 1310.26 68.2560  14
  -3   2   5 1297.19 69.4204  14
  -3   2   5 1326.13 70.5518  25
  -3  -2   5 1373.48 71.3702  25
  -3  -2   5 1310.30 67.0418   9
  -3   2   4 823.666 47.4140  14
  -3  -2   4 781.787 45.4463  14
  -3   2   4 901.241 50.1088  25
  -3  -2   4 829.884 48.6183  25
  -3  -2   4 721.061 43.7472   9
  -3  -2   3 995.913 53.9249  14
  -3   2   3 997.761 55.1593  14
  -3   2   3 1071.36 58.2236  25
  -3  -2   3 1045.53 56.9371  25
  -3  -2   2 58.1236 10.1742  14
  -3  -2   2 52.9698 10.7705  25
   3  -2  -1 149.564 15.1565   3
   3   2  -1 137.069 16.3715   3
  -3  -2   1 187.312 17.9035  25
   3   2   0 50.3958 13.9477  40
  -3  -2   0 59.9036 10.5173  25
   3  -2   0 60.6827 10.3215   3
   3   2   0 70.7860 12.0097   3
  -3  -2   0 52.0083 10.0350  15
  -3   2   0 82.5195 13.2047  15
   3   2   1 6846.29 283.636   3
   3  -2   1 6608.01 279.481   3
   3   2   1 6737.36 292.881  40
  -3   2  -1 6880.09 284.338  15
  -3  -2  -1 6773.78 282.109  15
   3   2   2 5051.83 213.358   3
   3  -2   2 4807.93 209.221   3
   3   2   2 4775.07 211.869   4
   3  -2   2 5010.94 211.271   4
   3   2   2 4872.40 221.979  40
  -3   2  -2 5121.72 214.757  15
  -3  -2  -2 5056.35 212.304  15
   3  -2   3 1195.91 65.3752   4
   3   2   3 1211.69 66.8334   4
   3  -2   3 1296.34 64.8722   3
   3   2   3 1229.49 67.4497   3
   3   2   3 1426.37 76.2715  40
  -3  -2  -3 1290.72 67.2172  15
  -3   2  -3 1274.06 69.2412  15
   3  -2   4 984.830 55.6703   4
   3   2   4 1018.59 57.5979   4
   3  -2   4 918.612 52.9812   3
   3   2   4 968.617 56.7769   3
  -3   2  -4 1012.19 59.6574  15
  -3   2  -5 203.802 22.1403   2
   3   2   5 194.692 22.6476   3
   3  -2   5 205.380 20.7252   3
   3   2   6 2027.97 102.176   3
  -3   2  -6 1876.94 101.428   2
   3  -2   6 2037.93 98.5489   3
  -3   2  -7 6907.87 298.898   2
   3   2   7 6850.10 297.165   3
   3  -2   7 6767.65 292.455   3
   3   2   8 4254.13 191.415   3
   3  -2   8 3943.80 184.939   3
  -3   2  -8 3943.18 191.057   2
   3   2   9 56.4354 15.9294   3
   3  -2   9 62.2834 16.9331   3
   3   2  10 1056.76 48.3559  17
   3   2  10 994.832 47.8758  19
   3   2  10 1152.98 73.0882   3
   3  -2  10 1245.10 70.1072   3
   3   2  11 471.966 32.7153  17
   3   2  11 402.888 32.1073  19
   3   2  11 433.560 30.5022  33
   3  -2  12 27.2053 9.28564  33
   3   2  12 20.7239 9.78003  33
  -3  -2 -12 36.2773 22.4784  26
  -3   2 -12 23.7930 21.6517  26
   3   2  12 46.4942 12.5580  19
  -3   2 -13 494.969 57.8350  26
  -3  -2 -13 654.394 68.0844  26
   3   2  13 641.550 37.3942  33
   3  -2  13 649.310 36.0878  33
   3   2  13 575.437 35.7483  21
   3   2  13 638.360 40.8927  19
  -3   2 -14 155.565 34.4755  26
  -3  -2 -14 139.360 34.0768  26
   3   2  14 172.598 18.3547  33
   3  -2  14 232.125 19.4078  33
   3   2  14 186.582 18.7335  21
   3   2  14 207.295 22.5998  19
  -3  -2 -15 804.594 78.0949  26
  -3   2 -15 837.322 75.6939  26
   3   2  15 866.708 51.0638  19
   3  -2  15 860.303 45.0264  33
   3   2  15 842.832 46.3431  33
   3   2  15 750.763 46.2278  21
   3   2  16 3.35048 11.6894  19
   3   2  16 5.69291 10.0270  21
   3   2  16 11.0214 9.62803  33
   3  -2  16 7.45940 8.93182  33
   3   2  17 593.125 35.9011  29
   3   2  17 582.730 39.1896  19
   3   2  17 568.683 37.4333  35
   3  -2  17 590.007 34.2953  33
   3   2  17 562.703 35.6460  33
   3   2  17 556.072 37.5859  21
   3   2  18 133.069 17.9383  21
   3   2  18 152.056 19.3073  19
   3   2  18 144.439 17.6820  35
   3   2  19 353.474 29.1617  21
   3   2  19 466.310 31.2525  19
   3  -2  19 411.023 28.1558  35
   3   2  19 423.243 29.9397  35
   3   2  20 282.673 24.0436  21
   3   2  20 329.478 24.8953  19
   3  -2  20 317.921 22.8739  35
   3   2  20 298.982 23.6879  35
   3   2  21 7.68627 8.63426  21
   3   2  21 3.07113 8.40799  19
   3  -2  21 8.64288 7.71378  35
   3   2  21 9.88263 7.77210  35
   3  -2  22 9.19577 6.68427  35
   3   2  22 12.9608 7.28044  35
   3   2  22 12.2917 7.41749  21
   3  -2  23 33.9041 6.36976  35
   3   2  23 29.2061 6.87549  21
   3   3 -25 142.022 11.5195  27
   3  -3 -25 135.046 12.0338  27
   3   3 -24 1.51771 6.72808  27
   3  -3 -24 0.89473 6.92429  27
  -3  -3  24 0.88889 6.82517  12
   3  -3 -23 25.1753 10.0032  27
   3   3 -23 34.5532 9.34266  27
  -3  -3  23 30.2939 9.81678  12
  -3  -3  22 174.347 17.7974  12
   3   3 -22 156.446 16.8036  27
   3  -3 -22 162.019 18.2674  27
  -3  -3  21 306.723 24.6419  12
   3  -3 -21 321.282 26.7613  27
   3   3 -21 297.670 23.6252  27
  -3  -3  20 333.867 26.3189  12
  -3  -3  19 195.326 21.1934  12
  -3  -3  18 12.1286 10.8391  12
  -3  -3  17 638.991 38.7925  12
  -3  -3  17 558.932 61.0925   1
  -3  -3  16 259.227 22.6128  12
  -3  -3  16 264.646 39.5613   1
  -3  -3  15 100.181 24.8858   1
  -3  -3  15 126.785 15.9741  12
  -3  -3  15 82.5748 14.2354  11
  -3   3  15 128.769 18.3126  11
  -3  -3  14 235.191 35.1066   1
  -3   3  14 216.263 22.0038  11
  -3  -3  14 220.788 20.6273  11
  -3   3  14 202.084 33.2640   9
  -3  -3  14 238.237 20.8389  12
  -3  -3  13 462.589 46.3775   1
  -3  -3  13 417.337 45.8608  25
  -3   3  13 422.031 29.8201  11
  -3  -3  13 393.357 27.5194  11
  -3  -3  13 420.750 27.9920  12
  -3   3  13 360.847 43.8414   9
  -3  -3  12 47.9128 18.0260  25
  -3   3  12 89.0359 21.6345   9
  -3  -3  12 70.8481 12.1340  12
  -3   3  11 266.999 31.8002   9
  -3  -3  11 259.739 33.8291  25
  -3  -3  10 8300.17 352.085   9
  -3   3  10 8101.86 351.582   9
  -3  -3  10 8020.71 354.632  25
  -3  -3   9 4.65796 9.82049   9
  -3   3   9-4.87031 10.5349   9
  -3   3   9 2.20175 8.51962  25
  -3  -3   9 2.70392 10.4627  25
  -3  -3   8 12723.5 521.975   9
  -3   3   8 12959.5 524.674   9
  -3  -3   8 12273.2 525.839  25
  -3   3   8 12758.4 522.765  25
  -3  -3   7 1801.84 89.2743   9
  -3   3   7 1795.56 92.1107   9
  -3   3   7 1836.46 91.6164  25
  -3   3   7 1720.57 96.0653  38
  -3  -3   7 1667.67 92.1438  25
  -3   3   6 150.185 19.8309  14
  -3  -3   6 120.573 17.2486  14
  -3  -3   6 142.160 18.9432  25
  -3   3   6 170.283 19.9863  25
  -3   3   6 119.062 20.4684  38
  -3  -3   6 154.666 17.3890   9
  -3   3   6 166.182 20.0720   9
  -3  -3   5 197.120 18.9987   9
  -3  -3   5 195.971 19.4516  14
  -3   3   5 196.099 20.9119  14
  -3   3   5 213.466 21.8454  25
  -3  -3   5 190.773 21.2409  25
  -3   3   5 203.231 25.2594  38
  -3  -3   4 9366.91 380.844  25
  -3   3   4 9215.34 379.611  14
  -3  -3   4 9016.62 376.508  14
  -3  -3   3 199.839 20.8277  25
  -3   3   3 237.183 21.4934  14
  -3  -3   3 224.865 19.6158  14
  -3  -3   2 4449.05 188.890  25
   3   3  -2 4150.27 194.878  40
   3   3  -2 4276.40 189.289   3
  -3  -3   2 4455.81 185.463  14
  -3   3   2 4343.50 187.747  14
  -3  -3   1 1243.90 61.2279  25
   3   3  -1 1098.54 61.6580   3
   3  -3  -1 1116.92 57.5537   3
   3   3  -1 1182.71 69.1165  40
  -3   3   0 2031.36 93.4591   8
  -3   3   0 2096.86 97.4737  15
  -3  -3   0 2073.47 94.3834  15
   3  -3   0 1971.57 92.0113   3
   3   3   0 1994.00 96.8612   3
   3   3   0 1884.09 104.072  40
  -3   3  -1 326.333 24.2184   8
  -3  -3  -1 356.397 26.1341  15
  -3   3  -1 311.764 27.0194  15
   3   3   1 415.603 36.3110  40
   3   3   1 344.562 27.7603   3
   3  -3   1 330.498 24.1229   3
  -3   3  -2 8.70543 7.34711  15
  -3  -3  -2 4.38414 6.48465  15
   3   3   2 10.6515 11.8079  40
   3   3   2-1.68808 6.73908   3
   3  -3   2 9.53534 6.82735   3
   3  -3   2 6.92852 7.22438   4
   3   3   2 23.5495 8.18359   4
  -3   3  -3 276.405 26.1370  15
  -3  -3  -3 291.635 24.9037  15
   3   3   3 305.910 26.5022   3
   3  -3   3 306.722 24.9524   4
   3   3   3 303.385 26.0758   4
   3  -3   3 265.389 22.0998   3
  -3   3  -4 10623.6 434.236  15
  -3  -3  -4 10159.6 428.311  15
   3  -3   4 10429.4 427.836   4
   3   3   4 10402.3 430.582   4
   3   3   4 10293.6 430.567   3
   3  -3   4 10492.9 424.750   3
   3  -3   5 1681.59 83.1421   3
  -3   3  -5 1622.82 87.7115   2
   3   3   5 1732.09 89.0222   3
   3   3   6 398.112 35.7562   3
  -3   3  -6 385.040 35.7547   2
   3  -3   6 441.754 32.6401   3
  -3   3  -7 119.393 21.2627   2
   3   3   7 69.6686 16.7315   3
  -3   3  -8 4281.90 212.234   2
   3   3   8 4835.96 214.015   3
   3   3   9 172.670 27.9374   3
  -3   3  -9 180.605 28.1267   2
   3   3  10 5510.64 187.027  21
   3   3  10 5990.04 197.029  17
   3   3  10 5320.47 192.932  19
   3   3  10 6638.25 235.161   3
   3   3  10 6075.35 192.484  33
   3   3  11 199.190 17.2695  21
   3   3  11 193.530 32.6496   3
   3   3  11 189.177 18.4383  33
   3   3  11 169.391 19.7189  17
   3   3  11 193.916 20.1276  19
   3   3  12 623.589 34.0145  17
   3   3  12 552.327 33.0321  19
   3   3  12 618.727 31.1943  33
   3  -3  12 547.055 27.5577  33
  -3   3 -12 657.287 58.8267  26
  -3  -3 -12 484.360 55.2408  26
   3   3  12 620.745 28.7324  21
   3   3  13 154.599 20.3972  19
   3   3  13 221.993 21.7000  17
   3   3  13 161.884 18.1254  33
   3  -3  13 210.684 17.2620  33
  -3   3 -13 208.417 36.4566  26
  -3  -3 -13 185.709 38.0778  26
   3   3  13 185.312 17.7095  21
   3   3  14 1.76014 9.92829  19
   3   3  14 1.24462 8.76517  33
   3  -3  14 4.08226 8.25995  33
  -3   3 -14-5.01333 18.1458  26
  -3  -3 -14-16.8167 20.2895  26
   3   3  14-2.40732 8.79078  21
   3   3  15 26.8548 12.5274  19
   3   3  15 19.5469 11.3179  21
   3   3  15 30.1776 10.7187  33
  -3   3 -15 30.6646 22.1318  26
  -3  -3 -15 11.3426 24.5547  26
   3   3  16 271.153 27.3265  19
   3   3  16 269.649 23.4309  35
   3   3  16 222.771 22.1485  21
   3   3  16 305.577 24.1278  29
   3   3  16 273.033 23.0267  33
   3   3  17 30.5658 10.8506  29
   3   3  17 24.3665 11.5548  21
   3   3  17 29.0983 13.1752  19
   3   3  17 12.4013 10.9500  35
   3   3  18 24.0241 10.9304  29
   3   3  18 10.0618 11.3252  21
   3   3  18 28.7346 13.3088  19
   3   3  18 21.5415 10.2869  35
   3   3  19 7.66977 7.93680  29
   3   3  19 6.92453 10.4673  21
   3   3  19 4.32338 11.6672  19
   3   3  19 11.4194 10.1255  35
   3  -3  19 5.30448 9.68596  35
   3   3  20-6.35007 9.35660  21
   3   3  20-3.76933 9.72361  19
   3   3  20 3.43321 8.78711  35
   3  -3  20 12.2943 8.07993  35
   3   3  21 7.69428 8.44735  21
   3   3  21 4.23580 8.39264  19
   3  -3  21 15.3415 7.45978  35
   3   3  21 7.88156 8.74210  35
   3   3  22 150.127 14.3780  21
   3  -3  22 138.862 12.3781  35
   3   3  22 148.505 13.7728  35
   3   3  23 31.2634 7.17178  21
   3  -3  23 22.7411 5.37046  35
  -3  -4  25 5.33008 5.80435  12
  -3  -4  24-4.26688 7.38373  12
   3   4 -24 5.46324 6.19717  27
  -3  -4  23 181.664 17.0465  12
   3  -4 -23 167.227 16.5217  27
   3   4 -23 169.473 15.2578  27
  -3  -4  22 193.371 18.7645  12
   3   4 -22 195.703 17.3317  27
   3  -4 -22 173.824 18.4144  27
   3   4 -21 1.06751 8.57971  27
   3  -4 -21 4.08470 9.68035  27
  -3  -4  21 9.87710 10.1357  12
   3  -4 -20 35.0625 12.3684  27
   3   4 -20 43.3467 11.7618  27
  -3  -4  20 61.0354 13.5309  12
  -3  -4  19 19.9983 11.3441  12
  -3  -4  18 4.02181 10.5367  12
  -3  -4  17 1091.71 92.3906   1
  -3  -4  17 1324.71 65.4103  12
  -3  -4  16 305.565 44.9879   1
  -3  -4  16 425.934 29.2020  12
  -3  -4  15 4.72865 14.4689   1
  -3  -4  15 6.33687 9.50228  12
  -3   4  15 14.6723 12.4220  11
  -3  -4  14 408.021 27.8679  12
  -3   4  14 387.725 30.4541  11
  -3  -4  14 283.375 41.0059   1
  -3  -4  14 343.242 45.8976  25
  -3   4  14 362.153 45.6557   9
  -3   4  13 165.495 19.4007  11
  -3  -4  13 159.178 30.2174  25
  -3  -4  13 237.402 19.5812  12
  -3   4  13 158.421 29.0837   9
   3   4 -13 161.190 32.3656   6
  -3  -4  12 947.400 72.9431  25
  -3  -4  12 956.347 48.9307  12
  -3   4  12 881.538 67.2202   9
  -3   4  12 897.987 45.1043  18
  -3  -4  11 188.991 30.3187  25
  -3   4  11 199.846 28.7175   9
  -3  -4  10 6251.81 279.217  25
  -3   4  10 5973.93 271.480   9
  -3  -4   9-9.09150 13.1114  25
  -3   4   9 2.53667 10.9752   9
  -3  -4   8 125.541 21.5173  25
  -3   4   8 80.7318 17.1027  38
  -3   4   8 120.836 19.7700   9
  -3   4   7 2677.86 131.016   9
  -3  -4   7 2634.86 133.101  25
  -3   4   7 2846.16 139.570  38
  -3   4   6 1076.86 62.6921  14
  -3   4   6 1013.89 61.3028   9
  -3  -4   6 1050.10 63.4252  25
  -3   4   6 1062.75 69.4685  38
  -3  -4   5 403.994 33.3945  25
   3   4  -5 395.743 34.6347  40
  -3   4   5 424.806 39.2732  38
  -3   4   5 408.282 32.4743  14
  -3  -4   5 444.129 30.7194  14
  -3  -4   4 306.144 27.9486  25
  -3   4   4 399.527 35.8672  38
   3   4  -4 312.052 30.4850  40
  -3  -4   4 349.044 25.8823  14
  -3   4   4 346.838 28.2168  14
  -3  -4   3 2035.69 99.8034  25
  -3   4   3 2157.00 107.963  38
   3   4  -3 1965.33 105.221  40
  -3   4   3 2086.92 99.3618  14
  -3  -4   3 2096.92 95.8014  14
   3   4  -2 298.364 26.1961   3
  -3  -4   2 268.278 22.2637  14
  -3   4   2 299.934 24.8531  14
  -3  -4   2 325.334 26.0612  25
   3   4  -2 361.305 33.1506  40
   3   4  -1 1910.53 93.2911   3
  -3  -4   1 1883.43 89.7993  25
  -3   4   1 1896.61 91.1884   8
   3   4  -1 1807.06 100.559  40
  -3   4   0 5659.28 240.351   8
   3   4   0 5620.00 243.411   3
   3   4   0 5836.09 255.003  40
  -3   4  -1 3713.84 165.558   8
   3   4   1 3842.52 170.289   3
   3  -4   1 3652.96 164.158   4
   3   4   1 3761.87 167.534   4
   3   4   1 4148.56 183.756  40
  -3  -4  -1 3868.76 165.398  15
  -3   4  -1 3904.84 169.867  15
  -3  -4  -2 7733.45 320.280  15
  -3   4  -2 7976.97 325.361  15
  -3   4  -2 7397.75 319.103   8
   3   4   2 8108.86 323.629   4
   3   4   2 7726.50 324.763   3
   3  -4   2 7584.19 319.363   4
   3  -4   3 941.906 53.9247   4
   3   4   3 979.804 57.9956   3
   3   4   3 955.790 57.0414   4
  -3   4  -3 966.611 58.7665  15
  -3  -4  -3 1082.26 56.4383  15
  -3   4  -4 10.9676 10.1790  15
  -3  -4  -4-3.45989 6.69792  15
   3  -4   4 23.0070 9.54107   4
  -3   4  -4 8.13291 9.22829   2
   3   4   4 4.06645 9.22827   3
   3   4   5 4026.99 178.598   3
  -3   4  -5 3746.72 178.197   2
  -3   4  -5 3789.09 179.855  15
  -3  -4  -5 3937.01 174.906  15
  -3   4  -6 2806.55 139.597   2
   3   4   6 2801.98 137.156   3
  -3   4  -7 540.033 46.8957   2
   3   4   7 581.381 46.6266   3
  -3   4  -8 2200.33 123.194   2
   3   4   8 2325.04 123.265   3
  -3   4  -9 6080.75 280.538   2
   3   4   9 6159.43 281.460   3
   3   4  10 255.678 23.2305  22
   3   4  10 256.555 21.0281  33
   3   4  10 226.033 18.5496  21
   3   4  10 226.204 23.1401  17
   3   4  10 230.781 21.2582  19
  -3   4 -10 197.178 32.0602   2
   3   4  10 304.382 38.7037   3
   3   4  11 313.894 23.1109  33
   3   4  11 340.371 29.0569  32
   3   4  11 266.270 20.3828  21
  -3   4 -11 306.961 37.7182   2
   3   4  11 300.207 26.8078  17
   3   4  11 282.162 24.1894  19
   3   4  12 26.1851 11.3297  19
   3   4  12 22.3646 11.2245  17
   3   4  12 22.4640 8.88765  33
   3   4  12 21.2464 9.07047  21
  -3   4 -12 31.4508 19.9627  26
   3   4  13 129.282 18.3605  19
   3   4  13 145.875 19.0523  17
   3   4  13 155.559 17.0951  33
   3   4  13 151.855 16.5064  21
  -3   4 -13 103.048 26.6201  26
   3   4  14 16.0104 11.4323  19
  -3   4 -14 24.1462 19.8299  26
   3   4  14 10.0495 8.95187  33
   3   4  14 21.4320 9.86111  21
   3   4  15 17.8006 10.6791  21
   3   4  15 20.2340 12.4792  19
   3   4  15 15.3101 11.3373  35
  -3   4 -15 19.6130 19.5715  26
   3   4  15 26.7004 10.0964  33
   3   4  15 16.3936 10.3497  29
   3   4  16 42.2763 14.3020  19
   3   4  16 40.3224 12.2870  21
   3   4  16 43.0316 11.7733  33
   3   4  16 23.8258 11.0404  35
   3   4  16 45.0933 13.1697  29
   3   4  17-1.77599 12.6249  19
   3   4  17 14.7333 10.5262  35
   3   4  17-5.31166 9.35199  29
   3   4  17 2.77016 10.3787  21
   3   4  18 903.119 53.3713  19
   3   4  18 859.401 49.0696  35
   3   4  18 913.362 49.5897  29
   3   4  18 892.441 50.3874  21
   3   4  19 380.123 29.7725  19
   3  -4  19 377.427 25.5270  35
   3   4  19 349.630 26.5061  35
   3   4  19 400.729 27.0830  29
   3   4  19 353.701 27.6640  21
   3   4  20 791.482 44.4476  19
   3  -4  20 728.722 39.2172  35
   3   4  20 727.857 41.4484  35
   3   4  20 761.586 40.9299  29
   3   4  20 751.714 43.2797  21
   3   4  21 197.382 17.9981  21
   3   4  21 211.571 18.7914  19
   3   4  21 182.900 16.5229  35
   3  -4  21 189.537 15.2215  35
   3   4  22 6.93163 7.40749  21
   3   4  23 0.63449 4.83298  21
  -3  -5  25 19.6057 6.34204  12
  -3   5  25 28.9623 6.83580  19
  -3  -5  24 76.5933 10.4728  12
  -3  -5  23 5.76310 7.77719  12
  -3  -5  22 49.2707 12.2297  12
  -3   5  21 85.1598 14.3604  17
  -3  -5  21 97.4954 15.1108  12
  -3  -5  20 1339.03 66.8756  12
  -3  -5  19 15.7502 11.3730  12
  -3  -5  18 306.947 25.4687  12
  -3   5  17 305.270 27.1192  23
  -3  -5  17 339.965 25.9174  12
  -3  -5  16 60.6707 23.7699   1
  -3  -5  16 115.762 16.2783  12
  -3  -5  15 343.472 44.4471   1
  -3  -5  15 240.552 41.6599  25
  -3  -5  15 339.641 25.4821  12
  -3  -5  14 2747.76 166.280  25
  -3  -5  14 3020.60 130.963  12
  -3   5  13 642.999 36.0900  18
  -3   5  13 734.986 40.8416  29
  -3  -5  13 711.693 65.0797  25
  -3   5  13 664.241 59.9778   9
  -3  -5  13 661.009 39.1116  12
   3   5 -13 612.631 63.0827   6
  -3   5  12 167.857 14.8833  18
  -3   5  12 176.565 17.3991  29
  -3  -5  12 188.873 17.2162  12
   3   5 -12 147.946 32.0135   6
  -3  -5  12 186.512 32.5853  25
  -3   5  12 166.753 27.7915   9
  -3   5  11 25.6748 7.03553  18
  -3   5  11 16.1729 11.7651   9
  -3  -5  11 29.5330 9.08585  12
  -3  -5  11 16.4418 14.9231  25
   3   5 -11 49.3364 21.4491   6
  -3   5  11 46.4318 9.31668  29
   3   5 -10 33.8205 18.9327   6
  -3  -5  10 22.6453 16.3786  25
  -3   5  10 40.8135 14.9780   9
  -3  -5   9 861.156 64.3254  25
  -3   5   9 732.158 54.6019   9
  -3   5   8 3060.97 149.334  38
  -3  -5   8 2676.26 145.621  25
  -3   5   8 2926.04 140.949   9
  -3  -5   7 28.0345 13.3426  25
  -3   5   7 25.2958 11.6244   9
  -3   5   7 45.4623 14.7853  38
  -3   5   6 3280.17 150.891   9
   3   5  -6 3099.34 152.671  40
  -3   5   6 3325.04 162.594  38
  -3  -5   6 3165.85 154.507  25
  -3   5   5 1852.94 95.0613  14
   3   5  -5 1844.97 99.3747  40
  -3   5   5 2027.59 107.240  38
  -3  -5   5 1808.24 96.9916  25
  -3   5   4 19.8862 8.39355  14
  -3  -5   4 8.00482 7.98865  25
  -3   5   4 8.65515 9.67348  38
   3   5  -4-2.46231 9.53344  40
   3   5  -3 1471.01 79.4808   3
  -3   5   3 1554.17 87.2081  38
   3   5  -3 1504.78 84.9581  40
  -3  -5   3 1450.27 77.5718  25
   3   5  -2 1395.68 73.3195   3
   3   5  -2 1293.72 73.9778   6
   3   5  -2 1363.02 79.1897  40
  -3   5   2 1274.39 76.8543  38
  -3  -5   2 1254.85 68.8108  25
  -3   5   2 1398.85 72.5361   8
   3   5  -1 90.0315 16.2447   6
  -3   5   1 76.2466 13.5571   8
   3   5  -1 93.4702 15.3467   3
  -3   5   1 99.2197 17.3816  38
   3   5  -1 126.967 21.3343  40
   3   5   0 3375.39 158.697   3
  -3   5   0 3397.11 156.757   8
   3   5   1 1964.79 95.7320   3
  -3   5  -1 1813.54 91.7124   8
   3   5   2 227.957 23.7976   3
  -3   5  -2 258.435 24.9701  15
  -3   5  -2 198.451 21.2512   8
   3   5   3 358.899 31.7394   3
  -3   5  -3 410.117 33.3689  15
  -3   5  -4 11008.0 467.639   2
   3   5   4 11384.2 467.572   3
  -3   5  -4 11322.0 467.833  15
  -3   5  -5 56.2797 15.6939   2
   3   5   5 81.0363 17.3158   3
  -3   5  -5 74.0331 16.0690  15
  -3   5  -6 3586.12 177.386   2
   3   5   6 3743.84 176.192   3
  -3   5  -6 3824.56 177.761  15
   3   5   7 140.234 23.7114   3
  -3   5  -7 134.777 24.0484   2
   3   5   8 575.975 50.9906   3
  -3   5  -8 558.865 51.1680   2
   3   5   9 635.396 42.5229  22
   3   5   9 629.737 36.2612  21
   3   5   9 589.732 41.7672  17
   3   5   9 571.753 37.4118  19
  -3   5  -9 632.232 57.5564   2
   3   5   9 641.416 58.3335   3
   3   5  10 749.648 42.7788  22
   3   5  10 655.539 34.3716  21
   3   5  10 700.704 42.5493  17
   3   5  10 567.855 35.7719  19
   3   5  10 729.149 62.9121   3
  -3   5 -10 695.742 58.1546   2
   3   5  11 664.998 41.1169  22
   3   5  11 625.663 34.5743  21
   3   5  11 634.799 41.6475  17
   3   5  11 592.705 37.3274  19
   3   5  11 530.575 40.3073  32
   3   5  11 591.686 35.4257  33
  -3   5 -11 649.736 56.8747   2
   3   5  12 740.323 38.8266  22
   3   5  12 661.971 31.9017  21
   3   5  12 787.597 41.5056  17
   3   5  12 599.338 35.0312  19
   3   5  12 666.049 33.0615  33
  -3   5 -12 628.334 54.1676   2
   3   5  13 1103.01 59.6230  17
   3   5  13 961.936 56.0756  19
   3   5  13 1006.87 56.0585  22
   3   5  13 928.827 51.7194  33
   3   5  13 993.622 51.4109  21
   3   5  14 42.5316 11.8526  21
   3   5  14 55.7714 14.1233  19
   3   5  14 45.7484 14.0517  17
   3   5  14 43.3920 11.3345  33
   3   5  14 48.8597 12.9929  29
   3   5  15 23.5996 12.3341  19
   3   5  15 33.6391 10.4863  21
   3   5  15 25.3751 9.47788  35
   3   5  15 27.7029 10.5974  33
   3   5  15 18.1604 10.4289  29
   3   5  16 1672.73 80.1829  29
   3   5  16 1653.11 78.0092  35
   3   5  16 1554.99 77.8249  21
   3   5  16 1564.95 83.4121  19
   3   5  17 1.36738 9.06835  29
   3   5  17-7.62050 8.33301  35
   3   5  17 3.98686 10.2846  21
   3   5  17 3.57886 12.4826  19
   3   5  18 2.58189 8.91977  29
   3   5  18 2.48215 9.22318  35
   3   5  18 2.64201 9.73345  21
   3   5  18 16.7543 13.9431  19
   3   5  19 146.842 16.9246  29
   3   5  19 164.805 16.9636  35
   3   5  19 153.622 18.2500  21
   3   5  19 144.584 18.9914  19
   3   5  20 396.955 25.9505  29
   3   5  20 346.709 24.8804  35
   3   5  20 357.083 27.6860  19
   3   5  20 351.995 25.9962  21
   3   5  21 5.91270 6.98330  29
   3   5  21 2.04068 8.20060  21
   3   5  22 776.395 39.8463  21
  -3  -6  24 21.8239 7.56215  12
  -3  -6  23 6.20137 7.27585  12
  -3   6  22 439.700 29.4302  17
  -3  -6  22 462.474 28.8147  12
  -3  -6  21 2.26527 8.69703  12
  -3   6  21 2.57714 9.81543  17
  -3  -6  20 33.9552 10.9600  12
  -3  -6  19 12.6515 11.0258  12
  -3   6  18 217.057 22.7325  23
  -3  -6  18 170.495 19.2893  12
  -3   6  17 191.707 22.5738  23
  -3  -6  17 235.751 21.5643  12
  -3   6  16 663.993 42.2787  29
  -3  -6  16 666.546 39.6901  12
  -3   6  16 682.522 44.3122  23
  -3  -6  16 561.452 61.8619   1
  -3  -6  15 638.320 39.1840  12
  -3  -6  15 646.392 67.4438  25
  -3   6  15 685.984 42.4521  29
  -3   6  14 61.5656 13.1360  29
   3   6 -14 68.0548 29.2210   6
  -3  -6  14 95.6902 26.8631  25
  -3  -6  14 73.5314 13.1692  12
  -3   6  13 30.5389 10.5951  29
  -3   6  13 0.96880 6.82796  18
   3   6 -13-5.03490 18.2258   6
  -3  -6  13-5.05633 15.4698  25
  -3  -6  13 11.8379 9.09326  12
  -3   6  12 101.612 13.7311  29
  -3   6  12 85.1138 11.6629  18
   3   6 -12 62.0038 25.1118   6
  -3  -6  12 110.129 26.0454  25
  -3  -6  12 99.8431 13.9269  12
  -3   6  11 266.003 20.6015  29
  -3   6  11 228.958 18.0490  18
  -3  -6  11 283.516 21.3752  12
  -3  -6  11 251.951 38.5025  25
   3   6 -11 255.257 39.0628   6
   3   6 -10 2712.35 149.089   6
  -3   6  10 2667.86 114.084  18
  -3   6  10 2612.94 116.156  29
  -3  -6  10 2847.80 152.166  25
  -3  -6   9 3891.76 195.444  25
  -3   6   9 4040.29 192.296  38
  -3   6   9 3713.53 182.979   9
   3   6  -9 3919.42 195.602   6
  -3  -6   8 458.234 45.6846  25
  -3   6   8 515.122 47.4634  38
  -3   6   8 446.907 39.6988   9
   3   6  -8 474.273 47.5943   6
  -3  -6   7 551.069 49.1417  25
  -3   6   7 606.378 52.4763  38
  -3   6   7 645.483 47.2683   9
   3   6  -7 561.278 50.3968   6
  -3  -6   6 711.465 53.8432  25
  -3   6   6 756.723 59.2429  38
   3   6  -6 698.317 51.7623  40
  -3   6   6 782.009 51.2564   9
   3   6  -6 662.030 54.6727   6
  -3  -6   5 2494.13 128.270  25
   3   6  -5 2641.25 130.353  40
  -3   6   5 2757.04 138.408  38
   3   6  -5 2402.40 131.134   6
  -3  -6   4 3824.82 176.292  25
   3   6  -4 3845.63 180.582  40
  -3   6   4 3965.56 185.972  38
   3   6  -4 3679.84 181.119   6
  -3  -6   3 835.607 54.6915  25
   3   6  -3 1007.43 63.2856   6
  -3   6   3 899.298 62.7173  38
   3   6  -3 981.940 63.5683  40
   3   6  -2 640.234 49.3085   6
   3   6  -2 719.051 53.9145  40
  -3   6   2 768.018 53.9203  38
  -3   6   2 687.528 47.0268   8
  -3   6   1 485.509 41.0204  38
  -3   6   1 529.145 39.5242   8
  -3   6   0 568.629 43.9513  38
  -3   6   0 544.524 40.0255   8
  -3   6  -1 260.338 28.4046  38
  -3   6  -1 292.635 27.0886   8
  -3   6  -2 143.823 20.6340  38
   3   6   2 144.626 19.0929   3
  -3   6  -2 151.265 20.0135   8
  -3   6  -3 4817.89 211.950   2
   3   6   3 4898.83 210.940   3
  -3   6  -3 4402.51 209.742  38
  -3   6  -3 4717.81 207.169  39
  -3   6  -4 12.7689 13.5335   2
   3   6   4 2.34750 11.3573   3
  -3   6  -5 19.8258 12.5841   2
   3   6   5 23.3390 11.7969   3
  -3   6  -6 2737.31 144.619   2
   3   6   6 2911.12 143.379   3
  -3   6  -7 227.468 31.9277   2
   3   6   7 244.770 31.8215   3
   3   6   8 37.4918 11.5025  22
   3   6   8 48.1859 18.0510   3
  -3   6  -8 66.3249 20.2729   2
   3   6   8 59.4189 12.7027  17
   3   6   8 56.3580 9.50000  24
   3   6   8 57.0637 8.97075  21
   3   6   9 390.597 31.4509  22
   3   6   9 442.980 47.8626   3
  -3   6  -9 369.664 43.9244   2
   3   6   9 348.517 30.3018  17
   3   6   9 356.170 25.6015  19
   3   6   9 405.396 26.1016  24
   3   6   9 397.200 25.2403  21
   3   6  10 409.867 48.0622   3
  -3   6 -10 337.373 42.5157   2
   3   6  10 384.220 32.0739  17
   3   6  10 357.805 26.5735  19
   3   6  10 359.406 25.0035  21
   3   6  10 403.466 32.1737  22
  -3   6 -11 69.0050 21.8770   2
   3   6  11 102.580 14.6703  19
   3   6  11 97.2088 17.6625  17
   3   6  11 78.5873 12.2352  21
   3   6  11 65.4757 14.9704  22
  -3   6 -12 708.591 62.5699   2
   3   6  12 735.382 40.9008  21
   3   6  12 839.749 49.1374  22
   3   6  12 808.689 49.7239  17
   3   6  12 666.775 42.6597  19
   3   6  13 367.520 26.5328  21
   3   6  13 415.234 33.4763  17
   3   6  13 401.854 30.3408  19
   3   6  13 418.236 32.7350  22
   3   6  13 376.008 27.8585  29
   3   6  14 185.382 18.0507  33
   3   6  14 225.667 21.2453  29
   3   6  14 154.669 20.1435  19
   3   6  14 189.707 22.8411  17
   3   6  14 182.739 17.9679  21
   3   6  14 190.105 21.4819  22
   3   6  15 118.717 18.7479  19
   3   6  15 106.907 15.8279  29
   3   6  15 110.866 15.3265  21
   3   6  16-1.75327 10.9930  19
   3   6  16 7.08508 10.4409  29
   3   6  16 7.57199 10.2155  21
   3   6  17 152.740 20.3210  19
   3   6  17 135.947 17.9055  29
   3   6  17 117.578 16.4349  21
   3   6  18 392.274 30.8726  19
   3   6  18 434.445 29.8459  29
   3   6  18 361.687 28.0385  21
   3   6  19 159.105 19.5144  19
   3   6  19 178.413 19.0019  21
   3   6  20 129.698 16.8299  19
   3   6  20 150.436 16.6410  21
   3   6  20 176.249 16.9988  29
   3   6  21 242.283 19.2281  21
   3   6  21 234.836 18.4118  29
   3   6  22 178.371 15.2557  21
   3   6  22 225.719 15.2712  29
  -3   7  24 18.9194 6.78902  19
  -3  -7  24 18.5114 6.18743  12
  -3   7  23 53.8106 9.90739  17
  -3  -7  23 39.1777 8.76197  12
  -3   7  22 147.077 16.2812  17
  -3  -7  22 145.072 14.8460  12
  -3   7  21 355.528 27.1558  17
  -3  -7  21 360.352 25.1357  12
  -3  -7  20-8.02228 9.00738  12
  -3   7  20 2.80694 9.69638  23
  -3  -7  19 157.039 18.5592  12
  -3   7  19 191.267 20.8775  23
  -3  -7  18 105.871 16.0724  12
  -3   7  18 120.546 18.1620  29
  -3   7  18 121.127 18.9545  23
  -3  -7  17 129.740 16.8571  12
  -3   7  17 140.560 18.9744  29
  -3   7  17 158.573 21.6638  23
  -3  -7  16 40.1656 12.8700  12
  -3   7  16 80.5410 18.3110  23
  -3   7  16 62.7878 14.1916  29
   3   7 -15 29.6761 21.9902   5
  -3  -7  15 22.4601 18.8913  25
  -3  -7  15 42.2846 11.7853  12
  -3   7  15 59.2296 13.3377  29
  -3   7  14 501.185 34.5454  29
   3   7 -14 467.401 53.3738   5
   3   7 -14 490.736 57.5404   6
  -3  -7  14 488.182 31.9922  12
  -3  -7  14 469.550 56.1800  25
  -3   7  13 214.602 20.5505  29
  -3   7  13 180.076 17.3901  18
   3   7 -13 178.922 35.7884   6
  -3  -7  13 207.437 19.4718  12
  -3  -7  13 168.332 33.4625  25
  -3   7  12 492.984 31.8051  29
  -3   7  12 487.133 29.6077  18
   3   7 -12 469.471 53.9003   6
  -3  -7  12 398.640 52.0858  25
  -3  -7  12 483.343 31.2234  12
  -3   7  11 1325.86 64.1297  18
  -3  -7  11 1327.59 97.6590  25
  -3   7  11 1420.70 67.1672  29
   3   7 -11 1404.39 97.6218   6
   3   7 -10 304.540 23.5933  37
  -3   7  10 302.771 21.2695  18
  -3   7  10 277.400 21.0727  29
  -3  -7  10 314.062 42.6793  25
   3   7 -10 315.177 42.5786   6
   3   7  -9 326.134 23.9105  37
  -3   7   9 288.164 37.8479  38
  -3   7   9 296.817 20.5855  18
  -3   7   9 290.901 21.0511  29
   3   7  -9 330.358 40.7799   6
  -3  -7   9 308.459 41.0722  25
  -3  -7   8 806.155 64.4372  25
  -3   7   8 675.968 59.4360  38
   3   7  -8 657.898 59.7650   6
  -3  -7   7 574.596 52.4110  25
  -3   7   7 619.819 54.9569  38
   3   7  -7 504.932 50.6669   6
   3   7  -7 595.459 48.0365   5
  -3  -7   6 262.172 33.3178  25
  -3   7   6 217.130 31.7459  38
   3   7  -6 252.010 33.8303   6
   3   7  -6 239.610 29.0236   5
  -3  -7   5 599.093 50.6082  25
   3   7  -5 630.602 53.5512   6
  -3   7   5 748.553 58.9829  38
   3   7  -5 812.892 55.9729  40
  -3  -7   4 181.131 25.4070  25
   3   7  -4 136.088 23.2520   6
  -3   7   4 169.095 26.9925  38
  -3   7   3 974.386 67.2688  38
   3   7  -3 1030.37 67.5840   6
  -3   7   3 978.407 63.3284   8
  -3   7   2 3605.13 179.921  38
   3   7  -2 3943.79 180.128   6
  -3   7   2 3742.23 175.613   8
  -3   7   1 1170.23 73.7077  38
  -3   7   1 1175.75 70.5899   8
  -3   7   0 67.2006 16.6061  38
  -3   7   0 117.753 19.2401   8
  -3   7  -1 902.880 61.9578  38
  -3   7  -1 1027.36 62.3139   8
  -3   7  -2 119.873 19.2746   8
  -3   7  -2 126.784 20.5380  38
  -3   7  -2 89.6732 17.9145   2
  -3   7  -3 12.6065 10.1747  39
  -3   7  -3 12.9553 13.0336   2
  -3   7  -4 7668.19 346.093   7
  -3   7  -4 8217.90 341.618  39
  -3   7  -4 8160.53 348.968   2
  -3   7  -5 14.1081 11.6101  39
  -3   7  -5 12.5964 12.9351   2
  -3   7  -6 1398.03 88.8446   2
  -3   7  -7 250.311 35.0232   2
   3   7   7 250.754 18.2237  24
   3   7   7 227.434 16.9046  21
   3   7   7 223.820 21.7454  22
  -3   7  -8 232.115 33.2125   2
   3   7   8 212.719 17.5539  24
   3   7   8 201.645 16.4447  21
   3   7   8 205.424 21.9198  22
   3   7   9 153.180 14.9861  21
   3   7   9 141.959 15.3741  24
  -3   7  -9 171.912 32.1363   2
   3   7   9 128.645 19.4132  22
   3   7  10 992.164 56.2811  17
   3   7  10 953.211 47.2422  21
   3   7  10 1053.47 49.7943  24
  -3   7 -10 944.069 72.8941   2
   3   7  10 941.761 55.9187  22
   3   7  11 19.2264 8.92557  21
   3   7  11 21.3139 12.6549  22
  -3   7 -11 54.2868 19.8416   2
   3   7  11 49.8249 14.0688  17
   3   7  12 43.8666 11.0067  29
   3   7  12 38.6260 10.4603  21
   3   7  12 43.0655 14.5170  22
   3   7  12 48.1136 11.9169  19
   3   7  12 37.9028 15.0401  17
   3   7  13 249.377 22.2863  29
   3   7  13 285.551 21.9345  21
   3   7  13 293.307 28.8386  22
   3   7  13 282.134 29.0325  17
   3   7  13 245.879 23.0802  19
   3   7  14 44.3419 12.7964  29
   3   7  14 51.7351 11.6829  21
   3   7  14 33.5728 13.6213  22
   3   7  14 48.3565 12.8702  19
   3   7  14 50.5864 15.7623  17
   3   7  15 58.4066 13.0923  29
   3   7  15 67.7881 13.6352  21
   3   7  15 56.5023 15.3427  22
   3   7  15 44.0683 13.3704  19
   3   7  16 1071.25 55.8597  29
   3   7  16 967.304 52.7796  21
   3   7  16 1012.64 57.2741  22
   3   7  16 950.559 55.7915  19
   3   7  17 273.614 22.9111  21
   3   7  17 236.987 23.9773  19
   3   7  17 280.636 24.2629  29
   3   7  18 2.35651 8.60521  21
   3   7  18 1.48509 10.0563  19
   3   7  18-2.60312 9.99354  29
   3   7  19 6.65412 10.0641  21
   3   7  19 5.38076 9.65078  19
   3   7  19-3.54183 9.48700  29
   3   7  20 50.2715 10.7313  21
   3   7  20 58.1165 11.1852  29
   3   7  21 55.7827 9.68145  21
   3   7  21 56.2925 9.52666  29
   3   7  22 146.956 12.6183  21
   3   7  22 154.207 12.1342  29
  -3  -8  23 11.1842 6.43710  12
  -3   8  23 16.5608 7.07459  17
  -3  -8  22 34.6294 9.11430  12
  -3   8  22 44.4146 10.8443  17
  -3  -8  21 67.6476 11.1658  12
  -3   8  21 71.2758 13.5108  17
  -3   8  21 59.6260 12.3924  23
  -3   8  20 1.44361 9.77642  23
  -3  -8  20 5.31603 8.72822  12
  -3   8  19 148.333 20.0456  23
  -3  -8  19 187.183 18.1707  12
  -3   8  19 180.037 20.3610  29
  -3  -8  18 557.983 34.8775  12
  -3   8  18 566.329 40.7470  23
  -3   8  18 592.986 39.7667  29
  -3  -8  17 6.03873 9.77821  12
  -3   8  17 15.6041 14.2476  23
  -3   8  17 1.64605 11.3743  29
  -3  -8  16 581.381 37.5619  12
  -3   8  16 634.581 41.9213  29
  -3   8  15 53.4691 14.3887  29
  -3   8  15 49.2300 14.6967  23
  -3  -8  15 46.0264 12.6985  12
   3   8 -15 53.9477 24.2606   5
  -3  -8  15 28.0886 19.6797  25
  -3   8  14 32.5903 11.7361  29
   3   8 -14 37.0045 21.1368   6
   3   8 -14 66.3477 23.8675   5
  -3  -8  14 33.0512 22.0209  25
   3   8 -13-10.3776 18.7809   6
   3   8 -13-4.54065 19.6435   5
  -3   8  13 2.23140 8.21952  18
  -3   8  13 2.73955 8.88875  29
  -3  -8  13-5.37252 18.7385  25
   3   8 -12 125.047 30.8141   6
   3   8 -12 125.267 28.5693   5
  -3  -8  12 93.7673 26.9084  25
  -3   8  12 97.8927 13.3535  18
  -3   8  12 74.2333 13.0407  29
   3   8 -11 267.155 22.8468  37
   3   8 -11 268.668 39.9390   6
   3   8 -11 244.833 37.0274   5
  -3  -8  11 287.105 42.3621  25
  -3   8  11 275.090 21.1284  18
  -3   8  11 257.568 21.3828  29
   3   8 -10 29.3967 9.99682  37
  -3   8  10 27.1569 8.63224  18
  -3  -8  10 14.4979 18.1215  25
   3   8 -10 13.7586 14.7336   6
   3   8 -10 7.65152 16.5681   5
  -3   8  10 12.7138 7.28652  29
  -3   8   9 669.789 35.7272  18
   3   8  -9 617.537 38.1139  37
  -3  -8   9 637.308 60.7683  25
   3   8  -9 551.705 52.6972   5
   3   8  -9 759.530 64.8322   6
  -3   8   9 616.556 35.4443  29
  -3   8   8 2367.11 100.196  18
   3   8  -8 2217.03 103.101  37
  -3   8   8 2470.99 136.466  38
   3   8  -8 2487.68 127.196   5
   3   8  -8 2673.80 137.806   6
  -3  -8   8 2231.90 133.274  25
  -3   8   8 2070.29 99.2181  29
  -3  -8   7-4.07612 16.7409  25
  -3   8   7 45.2992 8.20936  29
   3   8  -7 6.99490 7.50746  37
   3   8  -7 11.7838 15.6794   6
   3   8  -7 3.03358 12.1160   5
  -3   8   7 16.8826 14.1576  38
  -3   8   6 272.661 36.8003  38
   3   8  -6 282.253 36.5212   6
  -3  -8   6 285.216 35.9654  25
  -3   8   5 161.550 28.4903  38
   3   8  -5 185.839 28.5739   6
  -3  -8   5 169.767 27.9141  25
  -3   8   4 112.239 23.5604  38
   3   8  -4 148.790 25.6868   6
  -3   8   3 49.4196 16.9724  38
  -3   8   3 40.7001 15.2645   8
   3   8  -3 59.6092 18.3095   6
  -3   8   2 45.3144 13.7670   8
  -3   8   2 24.9754 13.5753  38
  -3   8   1 44.5141 14.5499   8
  -3   8   1 23.9071 12.6661  38
  -3   8   0 2886.37 143.126   8
  -3   8   0 2815.18 143.546  38
  -3   8  -1 5509.35 247.816  38
  -3   8  -1 5499.25 248.349   8
  -3   8  -1 5472.44 243.984   2
  -3   8  -2 2633.87 135.846   8
  -3   8  -2 2681.11 134.182   2
  -3   8  -3 1961.35 102.446  39
  -3   8  -3 1962.28 108.631   8
  -3   8  -3 1933.50 107.415   2
  -3   8  -4 696.798 49.1209  39
  -3   8  -4 636.182 53.3366   2
  -3   8  -4 621.375 52.1310   7
  -3   8  -5 20.2146 12.4701  39
   3   8   5 12.3798 6.18487  28
   3   8   5 10.0173 6.12594  21
  -3   8  -5-3.44792 14.1563   2
   3   8   6 1162.99 59.2465  22
   3   8   6 1123.46 53.4015  21
  -3   8  -6 1042.07 76.8564   2
  -3   8  -6 1234.33 73.2865  39
   3   8   6 1127.16 54.7122  24
   3   8   7 1831.53 87.8672  22
   3   8   7 1793.06 80.4436  21
  -3   8  -7 1944.86 112.260   2
  -3   8  -7 1651.39 99.7199  39
   3   8   7 1837.07 82.1611  24
   3   8   8 1383.91 73.7953  22
   3   8   8 1500.57 68.2980  24
   3   8   8 1412.96 66.2002  21
  -3   8  -8 1427.04 87.2432  39
  -3   8  -8 1354.13 93.6052   2
   3   8   9 1315.65 69.2547  22
   3   8   9 1249.04 61.3804  24
   3   8   9 1213.55 59.2982  29
   3   8   9 1244.68 59.6619  21
  -3   8  -9 1195.49 80.5929  39
  -3   8  -9 1347.20 89.2737   2
   3   8  10 35.0150 14.5129  22
   3   8  10 23.5562 8.43309  21
   3   8  10 33.9857 9.88826  24
   3   8  10 41.8042 9.62056  29
  -3   8 -10 21.0765 18.2826   2
  -3   8 -10 59.4001 19.7521  39
   3   8  11 32.7936 13.9563  22
   3   8  11 54.0731 10.6519  21
   3   8  11 26.9054 13.0961  17
   3   8  11 39.5035 10.9004  24
   3   8  11 28.1483 9.93352  29
  -3   8 -11 29.3091 16.6877  39
  -3   8 -11 59.7812 21.9068   2
   3   8  12 64.9482 15.7391  17
   3   8  12 60.1257 12.3031  21
   3   8  12 44.3945 11.1769  29
   3   8  12 60.9822 16.9187  22
  -3   8 -12 64.6819 20.6111  39
   3   8  13 19.9583 10.5961  29
   3   8  13 2.08973 13.7164  17
   3   8  13 14.7889 9.34639  21
   3   8  13-2.09398 12.9765  22
   3   8  14 145.640 17.2974  29
   3   8  14 162.458 22.0714  22
   3   8  14 132.144 16.6579  21
   3   8  15 1015.12 52.2199  29
   3   8  15 870.067 50.9549  19
   3   8  15 1062.93 58.9783  22
   3   8  15 836.842 48.8091  21
   3   8  16 229.611 22.1354  29
   3   8  16 230.181 21.9634  19
   3   8  16 224.851 24.4381  22
   3   8  16 215.926 19.9582  21
   3   8  17 237.584 21.5570  29
   3   8  17 209.962 20.6510  19
   3   8  17 226.905 23.0982  22
   3   8  17 203.419 19.4795  21
   3   8  18 275.383 22.7152  29
   3   8  18 240.567 22.0231  19
   3   8  18 237.195 20.7109  21
   3   8  19 147.937 15.9798  29
   3   8  19 147.835 16.0656  21
   3   8  20 10.7549 7.45586  29
   3   8  20 7.22957 8.16182  21
   3   8  21 87.8610 10.8719  29
   3   8  21 103.429 11.2473  21
  -3   9  23 50.2860 8.56995  17
  -3   9  22 27.9782 9.59053  17
  -3   9  22 14.2476 7.77710  23
  -3  -9  22 17.5910 6.98587  12
  -3   9  21 39.7994 11.4238  17
  -3  -9  21 27.5778 8.31202  12
  -3   9  21 36.2774 10.7989  23
  -3  -9  20 13.5080 7.99180  12
  -3   9  20 13.1202 9.98538  23
  -3  -9  19 21.9541 9.56189  12
  -3   9  19 6.73212 12.3083  23
  -3   9  18 44.4298 13.9461  29
  -3   9  18 54.2562 15.7894  23
  -3   9  17 387.031 30.4495  29
  -3   9  17 294.908 29.8191  23
  -3   9  16 533.156 37.4297  29
  -3   9  16 520.337 40.7402  23
  -3   9  15 213.077 21.9638  29
  -3   9  15 181.846 25.2552  23
  -3   9  14 703.888 40.0188  18
  -3   9  14 632.483 45.5494  23
  -3   9  14 692.312 42.2440  29
   3   9 -14 589.520 61.8061   5
  -3  -9  14 545.881 63.8956  25
  -3   9  13 375.331 28.2384  29
  -3  -9  13 320.158 47.8927  25
   3   9 -13 387.245 48.0380   5
  -3   9  13 351.355 26.3938  18
  -3  -9  12 451.381 54.8682  25
   3   9 -12 401.934 29.2018  37
  -3   9  12 434.624 29.5489  29
   3   9 -12 353.839 47.9422   6
   3   9 -12 441.571 50.1035   5
  -3   9  12 416.613 28.4236  18
   3   9 -11 192.200 19.9188  37
  -3   9  11 157.068 16.9116  29
  -3  -9  11 191.870 37.2180  25
   3   9 -11 249.758 39.1495   6
   3   9 -11 201.764 35.0056   5
  -3   9  11 187.436 17.7275  18
  -3  -9  10 497.993 55.7920  25
  -3   9  10 500.059 31.5967  29
   3   9 -10 516.254 34.0848  37
   3   9 -10 481.155 50.0572   5
   3   9 -10 575.555 57.6747   6
  -3   9  10 490.915 31.2775  18
  -3  -9   9 849.208 73.2321  25
   3   9  -9 844.278 65.3426   5
   3   9  -9 748.684 67.6603   6
  -3   9   9 753.123 42.3312  29
   3   9  -9 832.215 45.8709  37
  -3   9   9 776.535 42.6048  18
  -3   9   8 129.479 14.2119  18
  -3   9   8 129.481 13.6654  29
  -3  -9   8 139.807 29.3362  25
   3   9  -8 130.002 30.0997   6
   3   9  -8 138.423 25.3717   5
   3   9  -8 142.394 16.4352  37
  -3   9   7 108.513 27.1976  38
  -3   9   7 83.8803 11.3941  29
   3   9  -7 100.554 14.1156  37
  -3  -9   7 75.2638 23.3387  25
   3   9  -7 103.044 25.1553   6
  -3   9   6 200.366 32.2252  38
   3   9  -6 123.219 15.8412  37
  -3  -9   6 157.510 28.6856  25
   3   9  -6 233.721 33.8025   6
   3   9  -5 32.1608 9.11505  37
   3   9  -5 33.1611 16.3826   6
  -3   9   5 31.9510 16.8881  38
  -3   9   4 559.928 51.0585  38
  -3   9   3 66.6920 19.3944  38
  -3   9   3 70.1026 18.7436   8
  -3   9   2 1545.15 94.4815  38
  -3   9   2 1557.48 94.2764   8
  -3   9   1 19.0990 12.3370  38
  -3   9   1 16.2377 14.4133   8
  -3   9   0 1170.90 77.7321  38
  -3   9   0 1361.11 83.6228   8
  -3   9  -1 2779.25 141.282  38
  -3   9  -1 2734.70 143.929   8
  -3   9  -1 2796.62 139.332   2
  -3   9  -2 1264.12 82.2127   8
  -3   9  -2 1233.80 78.4003   2
   3   9   3 2240.63 101.693  28
  -3   9  -3 2314.01 129.018   8
   3   9   3 2486.69 101.491  21
  -3   9  -3 2339.03 102.963  36
  -3   9  -3 2384.48 127.504   2
  -3   9  -4 841.505 58.6855  39
  -3   9  -4 801.792 63.3449   2
   3   9   4 826.489 42.4133  28
   3   9   4 891.706 42.0995  21
  -3   9  -4 736.968 62.9405   8
  -3   9  -5 1394.74 83.1360  39
   3   9   5 1365.22 65.1710  24
   3   9   5 1435.62 68.2401  22
   3   9   5 1442.69 64.0801  21
  -3   9  -5 1335.45 89.1517   2
   3   9   5 1355.08 64.6736  28
   3   9   6 2.56925 7.85943  22
   3   9   6-1.90150 7.24181  24
  -3   9  -6 2.89914 10.4935  39
   3   9   6-2.40852 5.70704  21
  -3   9  -6 7.82172 13.6405   2
   3   9   7 67.8540 14.0336  22
   3   9   7 54.5060 10.9639  24
  -3   9  -7 60.9404 18.0903  39
   3   9   7 59.2288 9.70740  21
  -3   9  -7 88.9529 22.5975   2
   3   9   8 395.497 30.0327  22
   3   9   8 347.705 24.8883  24
  -3   9  -8 291.077 35.8636  39
   3   9   8 358.123 23.6975  21
  -3   9  -8 328.542 41.9501   2
   3   9   9 1231.11 65.7178  22
   3   9   9 1180.92 58.7540  24
   3   9   9 1114.69 56.2585  21
  -3   9  -9 1246.79 86.0085   2
  -3   9  -9 1066.63 76.5194  39
  -3   9 -10 189.687 30.1869  39
   3   9  10 211.080 23.8767  22
   3   9  10 178.178 18.4374  24
   3   9  10 171.543 16.0805  29
  -3   9 -10 128.849 27.1790   2
   3   9  10 180.625 16.7829  21
  -3   9 -11 44.6113 18.7566  39
   3   9  11 50.0521 12.2722  24
   3   9  11 45.8979 15.0544  22
   3   9  11 36.0569 10.0248  21
  -3   9 -11 34.6256 18.7943   2
   3   9  11 39.7721 10.0506  29
   3   9  12 800.813 44.9340  29
   3   9  12 811.803 44.4932  21
   3   9  12 915.037 56.5260  22
   3   9  13 991.218 53.7898  29
   3   9  13 1061.26 53.8247  21
   3   9  13 1057.99 63.6695  22
   3   9  14 31.6567 10.4302  29
   3   9  14 42.6167 11.8869  21
   3   9  14 47.1186 16.6426  22
   3   9  15-3.88616 9.29354  29
   3   9  15-2.29684 10.1821  21
   3   9  15 2.02456 13.2832  22
   3   9  16 59.5347 13.0032  29
   3   9  16 34.6213 11.2021  21
   3   9  16 38.8226 15.2709  22
   3   9  17 91.9996 14.1232  29
   3   9  17 60.0602 11.8550  21
   3   9  17 94.4181 17.5865  22
   3   9  18 244.623 21.2999  29
   3   9  18 224.039 19.5897  21
   3   9  18 278.817 24.4178  22
   3   9  19 142.393 14.4318  21
   3   9  19 135.233 15.2431  29
   3   9  20 36.3504 8.04861  21
   3   9  20 40.8610 9.12510  29
   3   9  21 28.0730 6.53398  21
   3   9  21 36.4957 7.30109  29
  -3  10  22 19.3431 8.08380  17
  -3  10  21 51.4478 11.5827  23
  -3  10  21 29.8353 10.3120  17
  -3  10  20 44.7885 12.4349  17
  -3  10  20 35.7688 12.0093  23
  -3  10  19 84.9528 16.3749  23
  -3  10  18 157.892 21.0215  23
  -3  10  17 127.421 20.7934  23
  -3  10  17 176.500 20.8017  29
  -3  10  16 13.9920 10.5543  29
  -3  10  16 28.7806 14.2218  23
  -3  10  15 2174.75 107.827  23
  -3  10  15 2091.78 100.993  29
  -3  10  14 3.81812 9.69416  18
  -3  10  14-1.44788 10.1000  29
  -3  10  14-1.99657 12.9562  23
  -3  10  13 1111.20 61.5428  23
  -3  10  13 940.414 54.4271  29
   3  10 -13 1083.69 83.4144   5
  -3 -10  13 1071.17 88.1097  25
   3  10 -13 1029.25 54.9338  37
  -3  10  13 1000.25 53.9298  18
  -3  10  12 2380.49 112.345  23
  -3  10  12 2358.67 106.290  18
  -3 -10  12 2424.63 147.298  25
  -3  10  12 2208.07 106.222  29
   3  10 -12 2330.29 138.663   5
   3  10 -12 2389.89 107.735  37
  -3  10  11 1047.31 54.0837  18
   3  10 -11 1024.64 55.6712  37
   3  10 -11 1149.19 82.4496   5
  -3  10  11 987.266 53.7634  29
  -3 -10  11 1008.56 85.0520  25
   3  10 -10 119.512 26.4742   5
  -3  10  10 106.374 13.9694  18
   3  10 -10 133.438 16.4031  37
  -3  10  10 104.483 14.1106  29
  -3  10   9 174.746 17.5997  29
   3  10  -9 210.236 32.7985   5
   3  10  -9 246.750 21.7085  37
  -3  10   9 197.075 18.6127  18
  -3 -10   8-4.88564 16.3732  25
  -3  10   8 7.67510 8.14963  18
   3  10  -8 5.46753 9.53721  37
   3  10  -7 1175.73 56.5233  37
  -3  10   7 1071.32 52.4618  18
   3  10  -6 1170.59 60.8198  37
   3  10  -5 21.6337 10.1878  37
  -3  10   5 20.3639 6.93155  28
  -3  10   5 37.9798 20.4292  38
   3  10  -4 33.6299 9.99034  37
  -3  10   4 23.7845 14.8941  38
  -3  10   4 27.1760 7.33865  28
  -3  10   3 1084.10 75.5565   8
  -3  10   3 891.025 70.5865  38
   3  10  -3 942.960 51.0048  37
  -3  10   3 1040.61 50.1531  28
  -3  10   2 99.7090 22.2546  38
   3  10  -2 111.839 12.3112  21
  -3  10   2 118.027 12.7680  28
  -3  10   2 151.690 27.3370   8
  -3  10   1 1592.92 101.447  38
  -3  10   1 1781.87 80.4831  28
   3  10  -1 1820.83 79.5092  21
  -3  10   1 1732.96 106.915   8
   3  10   0 1319.52 60.3252  21
  -3  10   0 1164.95 84.0186   8
  -3  10   0 1314.08 61.5153  28
  -3  10   0 1266.69 82.5583  38
   3  10   1 806.916 40.5755  21
  -3  10  -1 763.507 63.6912   8
  -3  10  -2 810.371 42.6433  36
  -3  10  -2 748.582 63.8827   8
   3  10   2 817.664 40.8950  21
   3  10   3 1721.83 75.3520  21
  -3  10  -3 1728.09 102.269   2
  -3  10  -3 1615.06 77.3220  36
  -3  10  -3 1542.53 103.506   8
   3  10   3 1691.02 76.7553  28
  -3  10  -4 12.4268 13.9045   8
   3  10   4 21.6217 7.31222  21
   3  10   4 22.9417 7.61242  24
  -3  10  -4 16.4040 8.39628  36
   3  10   4 22.8677 7.12626  28
  -3  10  -4 22.3294 16.5176   2
  -3  10  -5 405.012 46.0275   8
   3  10   5 341.790 25.4444  22
  -3  10  -5 398.791 43.9495   2
   3  10   5 352.967 22.5203  21
   3  10   5 340.585 23.6803  28
  -3  10  -5 355.399 36.8409  39
   3  10   5 332.177 23.8572  24
   3  10   6 3506.36 153.393  22
  -3  10  -6 3526.38 182.280   2
   3  10   6 3692.69 148.794  21
   3  10   6 3430.84 149.781  28
  -3  10  -6 3431.74 172.963  39
   3  10   6 3444.67 150.433  24
   3  10   7 1254.22 58.3869  21
  -3  10  -7 1216.17 87.1297   2
   3  10   7 1257.76 64.0813  22
  -3  10  -7 1138.38 78.3767  39
   3  10   7 1168.02 59.9391  24
   3  10   8 7.40717 7.70603  21
  -3  10  -8-12.7134 17.3931   2
   3  10   8 7.92196 9.44897  22
  -3  10  -8 10.3063 13.2938  39
   3  10   8-1.14972 8.96774  24
   3  10   9 674.112 37.5801  21
  -3  10  -9 674.812 61.6390   2
   3  10   9 710.667 45.1676  22
  -3  10  -9 542.679 53.2175  39
   3  10   9 717.972 40.0820  24
   3  10  10 20.5996 9.42852  21
   3  10  10 9.51480 12.0937  22
  -3  10 -10-4.33643 15.1428   2
   3  10  10 41.4751 11.6848  24
  -3  10 -10 18.6604 16.9496  39
   3  10  11 531.589 33.4322  21
   3  10  11 558.715 33.2704  29
   3  10  11 566.572 35.9587  24
   3  10  11 602.730 42.9704  22
   3  10  12 109.121 21.1696  22
   3  10  12 84.3902 13.7275  29
   3  10  12 114.813 14.6647  21
   3  10  13 259.697 29.4505  22
   3  10  13 219.378 20.2675  29
   3  10  13 218.630 20.2828  21
   3  10  14 34.3631 15.8839  22
   3  10  14 26.5079 9.91997  29
   3  10  14 51.4905 12.7046  21
   3  10  15 32.6674 14.8222  22
   3  10  15 32.8203 11.6942  29
   3  10  15 23.0273 10.4530  21
   3  10  16 70.9029 16.7451  22
   3  10  16 49.1637 11.6914  29
   3  10  16 36.5663 10.9041  21
   3  10  17 80.0988 16.6083  22
   3  10  17 77.4174 12.5282  29
   3  10  17 67.2055 11.3191  21
   3  10  18 72.6889 14.6413  22
   3  10  18 65.4881 11.4794  29
   3  10  18 62.5792 10.8675  21
   3  10  19 10.9176 8.32270  22
   3  10  19 7.66981 7.48476  29
   3  10  19 7.83787 6.74746  21
   3  10  20 16.1279 6.87097  29
   3  10  20 14.5418 5.85571  21
  -3  11  22 36.1705 8.85174  17
  -3  11  21 10.8419 8.39411  23
  -3  11  21 2.21046 8.14627  17
  -3  11  20 157.706 18.0053  23
  -3  11  20 166.372 18.5371  17
  -3  11  19 3.16148 10.9209  23
  -3  11  18 143.040 20.1959  23
  -3  11  17 17.0196 13.5831  23
  -3  11  16 13.6565 12.5300  23
  -3  11  15-7.24052 10.1031  29
  -3  11  15 1.94818 13.1932  23
  -3  11  14 311.087 30.0264  23
  -3  11  14 273.027 24.8662  29
   3  11 -14 287.614 24.0288  37
  -3  11  13 1716.77 84.6784  29
  -3  11  13 1834.86 90.6005  23
  -3  11  13 1792.19 84.5306  18
   3  11 -13 1724.81 83.9353  37
  -3  11  12 761.977 44.7946  29
   3  11 -12 770.603 45.4026  37
  -3  11  12 786.024 48.9458  23
  -3  11  12 834.359 46.2015  18
   3  11 -11 1165.50 85.7035   5
   3  11 -11 1146.74 59.4267  37
  -3  11  11 1130.90 61.2620  23
  -3 -11  11 1120.39 90.1864  25
  -3  11  11 1109.67 58.1621  18
  -3  11  11 1055.34 57.5152  29
  -3  11  10 193.526 19.3653  18
  -3  11  10 230.141 21.9037  23
   3  11 -10 245.386 22.9535  37
  -3 -11  10 183.916 36.2196  25
  -3  11   9 7.38178 8.59422  18
  -3 -11   9 15.5084 21.2211  25
   3  11  -9 16.7685 10.3047  37
   3  11  -8 838.610 46.3965  37
  -3  11   8 874.643 45.0450  18
   3  11  -7 224.435 21.3896  37
  -3  11   7 175.609 18.0446  18
   3  11  -6 26.5908 10.6260  37
  -3  11   6 27.0093 8.41343  28
   3  11  -5 39.7071 10.7212  37
  -3  11   5 43.2999 9.77534  28
  -3  11   4 148.003 15.1976  28
   3  11  -4 156.861 17.1916  37
  -3  11   3 283.448 21.3598  28
  -3  11   3 293.397 39.6403   8
  -3  11   3 282.199 37.4697  38
   3  11  -3 263.935 22.3935  37
  -3  11   2 29.3875 8.59509  28
  -3  11   2 30.5581 16.9167   8
  -3  11   2 7.58269 12.1986  38
  -3  11   1 532.053 31.6500  28
  -3  11   1 443.729 46.3757  38
   3  11  -1 570.853 31.6191  21
  -3  11   1 463.235 51.2662   8
  -3  11   0 145.214 28.9372   8
  -3  11   0 187.438 17.3604  36
   3  11   0 198.920 16.8585  21
  -3  11   0 213.540 17.7491  28
   3  11   1 330.770 22.3983  21
  -3  11  -1 302.222 40.7519   8
  -3  11  -1 322.627 22.4766  28
  -3  11  -1 331.673 24.1433  36
   3  11   2 211.786 16.9029  21
  -3  11  -2 184.340 33.6909   8
  -3  11  -2 205.323 16.7018  28
  -3  11  -2 160.667 16.9972  36
   3  11   3 162.043 15.0072  21
  -3  11  -3 168.806 16.9498  36
   3  11   3 182.478 16.8371  28
  -3  11  -3 177.175 15.4637  28
   3  11   4 244.084 18.5358  21
   3  11   4 239.321 19.8899  24
  -3  11  -4 228.088 19.9985  36
  -3  11  -4 247.444 38.7411   8
   3  11   4 232.109 19.5665  28
   3  11   5 218.064 17.6627  21
   3  11   5 232.059 19.5079  24
  -3  11  -5 266.328 20.9438  36
  -3  11  -5 169.600 32.2306   8
   3  11   5 197.090 18.6664  28
   3  11   6 356.986 25.8137  28
   3  11   6 385.052 27.4843  22
  -3  11  -6 341.198 39.4011  39
   3  11   6 331.096 25.1455  24
  -3  11  -6 347.495 42.8786   2
  -3  11  -6 355.824 45.2373   8
   3  11   6 369.809 24.0789  21
   3  11   7 437.584 25.8984  21
   3  11   7 371.165 28.8173  22
  -3  11  -7 396.949 45.5386   2
  -3  11  -7 337.770 39.4017  39
   3  11   7 351.236 27.0637  24
   3  11   8 439.318 27.0444  21
   3  11   8 403.379 30.8682  22
  -3  11  -8 377.962 45.2397   2
  -3  11  -8 388.120 43.0231  39
   3  11   8 397.160 28.5973  24
   3  11   9 0.99528 7.39558  21
   3  11   9 3.35947 11.8296  22
  -3  11  -9 4.29488 17.1303   2
   3  11   9 3.83087 10.2611  24
  -3  11  -9-3.76292 13.1246  39
   3  11  10 109.013 15.2491  24
   3  11  10 72.4514 16.5514  22
   3  11  10 91.5748 12.7899  21
   3  11  11 143.212 18.6459  24
   3  11  11 131.416 21.3404  22
   3  11  11 155.638 16.8369  21
   3  11  12-4.03947 13.5400  22
   3  11  12 16.2523 10.4334  21
   3  11  13 212.685 26.3895  22
   3  11  13 229.809 20.2050  21
   3  11  13 213.258 19.5135  29
   3  11  14 374.498 26.4840  21
   3  11  14 387.174 27.1101  29
   3  11  15 50.7529 15.5671  22
   3  11  15 38.5353 9.68967  21
   3  11  15 59.0783 12.1494  29
   3  11  16 1.78928 11.6116  22
   3  11  16-0.95275 7.65668  21
   3  11  16 7.56602 7.82522  29
   3  11  17 3.13333 11.0353  22
   3  11  17 7.80821 7.22290  21
   3  11  17 4.09976 8.29824  29
   3  11  18 19.5605 10.1020  22
   3  11  18 5.38736 6.54892  21
   3  11  18 15.9483 7.82008  29
   3  11  19-2.03984 7.83107  22
   3  11  19 2.62956 5.96554  21
   3  11  19-0.82375 6.27444  29
  -3  12  21 4.77653 7.22004  17
  -3  12  20 16.7240 9.68322  17
  -3  12  20 10.7939 9.65212  23
  -3  12  19 38.0236 12.0756  17
  -3  12  19 17.0509 10.6967  23
   3  12 -18 117.033 13.9968  34
  -3  12  18 132.385 18.0396  23
  -3  12  17 1.71304 11.4810  23
  -3  12  16 212.913 23.8836  23
   3  12 -15 114.568 15.4367  37
  -3  12  15 133.801 19.7248  23
   3  12 -14 554.182 34.7405  37
  -3  12  14 529.156 39.0263  23
   3  12 -13-3.83868 9.97938  37
  -3  12  13 3.38187 10.8502  23
  -3  12  13 2.65609 10.5938  18
  -3  12  12 995.470 56.1035  23
   3  12 -12 922.704 52.9085  37
  -3  12  12 1022.80 53.7399  18
  -3  12  11 69.9308 14.4449  23
  -3  12  11 80.2062 14.6015  18
   3  12 -11 60.9970 13.7759  37
   3  12 -10 558.143 58.8834   7
   3  12 -10 519.920 35.4194  37
  -3  12  10 567.442 36.0653  18
  -3 -12  10 477.805 57.8316  25
  -3  12   9 62.6222 12.7666  18
   3  12  -9 86.1503 15.9646  37
   3  12  -9 93.5265 26.5377   7
  -3  12   8-1.32839 9.95380  18
   3  12  -8-4.55171 18.1545   7
   3  12  -8 1.42848 10.4327  37
  -3  12   7 1180.88 59.1413  28
   3  12  -7 1171.69 86.4868   7
   3  12  -7 1137.62 61.7653  37
  -3  12   7 1172.75 60.8066  18
   3  12  -6 2505.87 116.233  37
   3  12  -6 2706.10 145.819   7
  -3  12   6 2489.84 112.724  28
   3  12  -5 372.586 29.1005  37
  -3  12   5 375.609 27.0028  28
   3  12  -5 402.097 45.5887   7
   3  12  -4 12.6829 10.4817  37
  -3  12   4 11.7414 7.80109  28
  -3  12   3 19.4977 9.31400  28
  -3  12   2 507.738 32.5759  24
  -3  12   2 422.363 52.3397   8
  -3  12   2 479.010 30.6450  28
  -3  12   1 9.96787 15.9905   8
  -3  12   1 3.19253 7.70428  28
  -3  12   1-1.14147 8.33719  36
   3  12   0 8.98756 8.21890  21
  -3  12   0 20.5470 8.68466  28
  -3  12   0 20.0252 18.1303   8
  -3  12   0 16.4364 9.91904  36
  -3  12  -1 309.345 24.3540  36
   3  12   1 364.905 23.7391  21
  -3  12  -1 286.256 42.1693   8
  -3  12  -1 277.777 21.8138  28
   3  12   2 125.347 14.2327  21
  -3  12  -2 80.4883 24.1813   8
  -3  12  -2 94.1911 13.9365  36
  -3  12  -2 99.1187 12.9190  28
   3  12   3 352.274 23.3394  21
  -3  12  -3 250.543 40.5001   8
  -3  12  -3 301.122 24.6313  36
   3  12   3 318.139 24.6383  28
  -3  12  -3 334.151 23.0975  28
  -3  12  -4 197.589 19.3929  36
  -3  12  -4 188.604 35.9771   8
   3  12   4 229.075 20.6514  24
   3  12   4 233.179 18.6724  21
   3  12   4 217.042 20.1045  28
  -3  12  -4 217.339 18.4097  28
  -3  12  -5 161.370 17.2793  36
  -3  12  -5 142.162 30.5724   8
   3  12   5 159.638 17.3648  24
   3  12   5 137.239 14.7336  21
  -3  12  -5 159.521 15.5469  28
   3  12   5 146.013 16.9501  28
  -3  12  -6 1677.36 80.2218  36
  -3  12  -6 1502.83 108.656   8
   3  12   6 1658.23 81.2381  24
   3  12   6 1734.55 78.1953  21
  -3  12  -6 1769.91 78.6431  28
   3  12   7 943.321 52.4262  22
   3  12   7 962.627 51.4955  24
   3  12   7 912.292 47.5360  21
  -3  12  -7 937.607 70.7657  39
   3  12   8 154.309 15.7194  21
   3  12   8 180.990 20.5493  22
   3  12   8 151.058 17.8911  24
   3  12   9 34.8653 10.8455  21
   3  12   9 27.1057 12.4975  22
   3  12   9 32.3003 11.7111  24
   3  12  10 214.533 19.4579  21
   3  12  10 253.308 25.0898  22
   3  12  10 227.318 21.8757  24
   3  12  11 76.5375 13.1811  21
   3  12  11 86.9841 17.8662  22
   3  12  11 76.3256 15.4043  24
   3  12  12 467.694 36.0100  22
   3  12  12 424.097 28.3960  21
   3  12  13-1.86238 13.4829  22
   3  12  13 7.11720 8.51951  21
   3  12  14 9.18445 12.0633  22
   3  12  14 15.6560 8.48282  21
   3  12  15 8.78325 12.0257  22
   3  12  15 18.9306 8.41646  29
   3  12  15 8.27731 8.02183  21
   3  12  16 37.1230 14.0126  22
   3  12  16 25.5256 8.84709  29
   3  12  16 30.1513 8.57504  21
   3  12  17 83.4166 14.9942  22
   3  12  17 65.5746 10.2183  29
   3  12  17 72.0417 10.3165  21
   3  12  18 216.382 19.5790  22
   3  12  18 204.590 16.1704  29
   3  12  19-2.68209 6.58729  22
  -3  13  20-2.89251 6.46290  17
  -3  13  19-2.36716 7.68059  17
  -3  13  19 4.77653 8.48867  23
   3  13 -19-2.84039 6.25823  34
  -3  13  18 4.10693 8.58405  17
  -3  13  18 1.35798 9.91928  23
   3  13 -18 6.82811 7.70304  34
  -3  13  17 210.857 21.2193  23
   3  13 -17 203.923 18.6347  34
  -3  13  16 27.8201 11.1298  23
   3  13 -16 21.8158 10.3297  34
  -3  13  15 196.974 22.0714  23
   3  13 -14 225.795 21.2034  37
  -3  13  14 259.557 24.1670  23
  -3  13  13 9.35193 12.0546  18
   3  13 -13-4.97026 10.8847  37
  -3  13  13 1.54410 10.7713  23
  -3  13  12 1022.79 55.4437  18
  -3  13  12 1057.84 57.0547  23
   3  13 -12 984.688 54.2573  37
  -3  13  11 270.615 24.2994  18
   3  13 -11 289.077 24.7896  37
  -3  13  10 1111.94 58.1627  18
   3  13 -10 1007.09 56.3260  37
   3  13  -9-2.80668 11.7569  37
  -3  13   9 7.10529 10.9115  18
  -3  13   8 1197.52 63.4877  18
   3  13  -8 1197.51 63.3253  37
   3  13  -8 1239.09 90.3808   7
  -3  13   7 70.7263 13.9747  18
   3  13  -7 90.4519 27.5409   7
  -3  13   7 101.805 14.6978  28
   3  13  -7 95.6456 16.1137  37
  -3  13   6 21.7600 10.7053  18
  -3  13   6 10.2900 9.49626  28
   3  13  -6 13.1616 11.0663  37
   3  13  -6 26.3809 18.5500   7
  -3  13   5 352.350 26.8097  28
   3  13  -5 353.241 28.6073  37
  -3  13   4 1119.92 56.3275  28
  -3  13   4 1028.73 54.6100  36
   3  13  -4 1003.54 57.0762  37
  -3  13   3 165.856 17.4124  28
  -3  13   3 164.047 17.6454  36
  -3  13   3 110.657 16.3712  24
  -3  13   2 39.2784 11.0230  36
  -3  13   2 40.4073 11.1658  28
  -3  13   2 48.3268 12.1485  24
  -3  13   1 456.378 31.5555  36
  -3  13   1 437.272 31.9024  24
  -3  13   1 512.313 31.4334  28
  -3  13   1 501.088 58.4463   8
  -3  13   0 722.131 42.0725  36
  -3  13   0 717.358 40.3856  28
  -3  13   0 656.841 68.3081   8
  -3  13  -1 174.350 19.4395  36
  -3  13  -1 226.736 19.1566  28
  -3  13  -1 166.128 34.7461   8
  -3  13  -2 403.839 29.5268  36
  -3  13  -2 453.419 28.1703  28
  -3  13  -2 356.631 49.4211   8
  -3  13  -3 62.7026 13.1577  36
   3  13   3 45.2775 12.5088  28
  -3  13  -3 73.6331 12.0992  28
  -3  13  -3 48.6110 22.2901   8
  -3  13  -4 2097.83 99.3952  36
   3  13   4 1990.37 99.4488  24
   3  13   4 2205.96 100.532  28
  -3  13  -4 2297.98 97.1772  28
  -3  13  -4 2142.71 136.343   8
  -3  13  -5 153.575 17.9662  36
   3  13   5 149.906 18.4117  28
  -3  13  -5 153.633 15.6304  28
  -3  13  -5 154.402 32.7429   8
   3  13   5 111.709 16.2536  24
   3  13   6 1559.64 78.9526  24
  -3  13  -6 1658.25 75.2056  28
   3  13   7 60.1769 13.6076  24
   3  13   8 930.315 51.9459  24
   3  13   9 104.553 16.8512  22
   3  13   9 117.826 17.9106  24
   3  13  10 151.641 19.9703  22
   3  13  10 144.863 18.1533  24
   3  13  11 7.94343 10.1957  22
   3  13  11 1.36761 9.90173  24
   3  13  12 11.2792 11.9809  22
   3  13  13 6.44282 12.8511  22
   3  13  14 239.389 24.1814  22
   3  13  15 11.9542 12.6102  22
   3  13  16 8.21566 9.82859  22
   3  13  17 11.9451 9.60981  22
   3  13  18 317.020 22.6932  22
   3  14 -19 0.58122 4.96564  34
  -3  14  18 7.54007 8.33789  23
   3  14 -18 2.92376 6.40543  34
  -3  14  17 20.3564 9.38052  23
   3  14 -17 24.1677 8.14319  34
  -3  14  16 5.12963 9.03416  23
   3  14 -16 1.96113 8.38049  34
   3  14 -16 9.55419 7.70401  20
  -3  14  15 117.648 15.9042  23
   3  14 -15 93.0437 14.2410  34
   3  14 -15 122.329 14.1283  20
  -3  14  14 150.007 17.7899  23
   3  14 -13 277.020 23.6091  37
  -3  14  12 46.3036 13.0231  18
   3  14 -12 42.2673 11.8479  37
  -3  14  11 11.2393 11.3708  18
   3  14 -11-6.47217 10.8444  37
  -3  14  10 20.1948 11.3395  18
   3  14 -10-2.67613 11.1381  37
  -3  14   9 8.85391 10.8809  18
   3  14  -9 15.0766 12.0877  37
   3  14  -8 144.145 18.7910  37
  -3  14   8 156.143 17.7225  28
  -3  14   8 194.141 22.7286  18
   3  14  -7 414.403 30.5852  34
   3  14  -7 402.697 30.9205  37
  -3  14   7 425.886 29.8779  28
  -3  14   7 415.768 31.5744  18
  -3  14   6 2941.82 131.563  36
   3  14  -6 2978.98 133.523  37
  -3  14   6 3053.18 133.118  28
  -3  14   6 2881.21 133.991  18
  -3  14   5 96.6785 14.8635  28
  -3  14   5 87.0284 16.2352  18
  -3  14   5 96.2738 15.0680  36
   3  14  -5 82.8031 15.4860  37
  -3  14   4 101.684 15.6075  36
  -3  14   4 100.501 15.5196  28
  -3  14   3 2.59239 9.55081  36
  -3  14   3 5.88978 9.97213  24
  -3  14   3 5.18033 10.1793  28
  -3  14   2 488.978 34.4996  24
  -3  14   2 453.444 32.3879  36
  -3  14   2 513.508 32.6295  28
  -3  14   1 22.5778 11.0263  36
  -3  14   1 33.5172 11.3345  28
  -3  14   1 24.8140 11.2558  24
  -3  14   1 24.1579 19.4048   8
  -3  14   0 469.388 33.4085  36
  -3  14   0 553.030 35.3443  24
  -3  14   0 532.740 33.0240  28
  -3  14  -1 14.9153 10.9802  36
  -3  14  -1 4.46688 8.84979  28
  -3  14  -1 17.7884 19.8730   8
  -3  14  -1 8.36422 10.7098  24
  -3  14  -2 184.421 19.4680  36
  -3  14  -2 206.465 18.8143  28
  -3  14  -3 644.243 39.9323  36
  -3  14  -3 672.383 37.8794  28
   3  14   3 639.357 40.0653  28
   3  14   4 276.145 24.5753  24
  -3  14  -4 251.954 23.2450  36
   3  14   4 243.387 23.2040  28
  -3  14  -4 281.804 21.7365  28
  -3  14  -5 125.928 14.6827  28
   3  14   5 121.940 17.5283  24
  -3  14  -6 2222.83 96.0020  28
   3  14   6 2029.69 100.462  24
   3  14   7 28.0113 12.3995  24
   3  14   8 154.617 19.1112  24
   3  14   9 174.920 20.6854  24
   3  14  10 19.5692 10.7428  24
   3  14  10 5.51765 9.99668  22
   3  14  11 82.1036 14.8796  24
   3  14  11 88.7013 15.1225  22
   3  14  12 283.180 24.3629  22
   3  14  13 13.4401 10.0846  22
   3  14  14 163.952 17.9879  22
   3  14  15 254.994 21.8734  22
   3  14  16 355.865 25.3312  22
   3  14  17 90.7677 11.7831  22
   3  15 -18 29.6923 6.74117  34
   3  15 -17 30.1838 7.86209  34
   3  15 -16 70.5871 10.5612  34
   3  15 -16 64.2739 9.92001  20
  -3  15  16 59.9987 10.5930  23
   3  15 -15 4.23219 7.50469  20
   3  15 -15-1.89412 8.19440  34
   3  15 -14 35.6854 10.0826  20
   3  15 -14 47.7605 10.6581  34
   3  15 -13 33.5823 10.4673  20
   3  15 -13 38.9696 11.4352  34
   3  15 -12 322.620 25.2390  37
   3  15 -12 348.398 25.5515  34
   3  15 -12 346.782 24.7425  20
  -3  15  12 354.243 26.7572  18
  -3  15  11 19.1434 10.4205  18
   3  15 -11 11.3761 9.97062  20
   3  15 -11-3.65857 10.0155  34
   3  15 -11 9.72869 9.84781  37
  -3  15  10 9.94522 10.1037  18
   3  15 -10 11.3026 10.3838  34
   3  15 -10 1.26528 11.8705  37
  -3  15   9 83.7049 14.9464  18
   3  15  -9 92.5516 14.4877  34
   3  15  -9 106.726 15.7522  37
   3  15  -8 137.653 17.6199  34
   3  15  -8 157.203 18.2012  37
  -3  15   8 105.397 15.9867  28
  -3  15   8 163.108 19.1932  18
   3  15  -7 37.9870 12.3411  37
  -3  15   7 52.5124 15.3169  18
   3  15  -7 53.8759 13.1766  20
  -3  15   7 25.6766 10.9716  28
   3  15  -6 682.542 41.7376  37
  -3  15   6 658.931 40.4937  36
   3  15  -6 695.734 41.0286  20
  -3  15   6 640.996 42.2952  18
  -3  15   6 743.595 42.4650  28
  -3  15   5 31.5636 11.4872  18
   3  15  -5 41.0513 11.1451  20
  -3  15   5 22.5094 10.7833  36
   3  15  -5 16.7180 11.0963  37
  -3  15   5 44.0272 12.1116  28
  -3  15   4 11.9374 10.9762  36
  -3  15   4 13.5385 10.8925  28
  -3  15   4 17.3354 10.6854  18
   3  15  -4 9.56017 9.11874  20
  -3  15   4 19.7096 11.7457  24
  -3  15   3 73.1587 14.6212  36
  -3  15   3 96.2476 15.4745  24
  -3  15   3 76.0233 14.4180  28
  -3  15   2 5.34689 9.51620  36
  -3  15   2 7.58169 10.4880  24
  -3  15   2 29.1037 10.6836  28
  -3  15   1 314.748 25.6250  36
  -3  15   1 327.909 25.3806  28
  -3  15   1 322.139 27.5377  24
  -3  15   0 210.926 22.0090  36
  -3  15   0 275.361 22.0100  28
  -3  15   0 236.434 22.6389  24
  -3  15  -1 431.804 31.4360  36
  -3  15  -1 449.976 29.6829  28
  -3  15  -1 424.086 31.2954  24
  -3  15  -2 700.914 44.4591  36
  -3  15  -2 801.838 43.5079  28
  -3  15  -2 838.734 46.5671  24
  -3  15  -3 314.306 26.4038  36
  -3  15  -3 370.433 27.5426  24
  -3  15  -3 341.595 24.6675  28
   3  15   4 144.446 18.9272  24
  -3  15  -4 154.893 16.5920  28
   3  15   4 156.326 18.2304  28
   3  15   5 1242.43 68.9348  24
  -3  15  -5 1422.22 65.1500  28
   3  15   6 118.846 17.1247  24
   3  15   7 37.5134 12.3190  24
   3  15   8 155.280 19.0882  24
   3  15   9 2.84062 9.61824  24
   3  15  10-1.36102 9.67508  24
   3  15  12 10.1980 8.49987  22
   3  15  13 144.964 15.8874  22
   3  15  14 150.102 15.3294  22
  -3  15 -14 122.361 12.3558  37
   3  15  15 24.9940 8.06912  22
   3  16 -16 18.8167 6.87480  34
   3  16 -16 12.9303 5.39653  20
   3  16 -15 41.4493 8.69813  34
   3  16 -15 37.8852 8.00739  20
   3  16 -14 165.046 15.0958  34
   3  16 -14 140.730 13.8591  20
   3  16 -13 82.4978 12.3195  34
   3  16 -13 83.2091 11.9080  20
   3  16 -12 16.4020 9.15189  34
   3  16 -12 5.76963 8.17293  20
   3  16 -11 40.9668 11.2637  34
   3  16 -11 45.1434 10.9141  20
  -3  16  11 43.8543 12.2990  18
  -3  16  10 94.7697 14.5929  18
   3  16 -10 99.3791 13.6004  20
   3  16 -10 91.8360 13.9390  34
   3  16 -10 88.6950 14.8624  37
   3  16  -9 317.486 25.3004  37
   3  16  -9 308.031 24.0061  34
   3  16  -9 331.944 24.4603  20
  -3  16   9 271.917 24.2771  18
  -3  16   9 297.866 23.8232  28
   3  16  -8 151.933 18.1156  37
   3  16  -8 174.623 18.7221  20
  -3  16   8 177.665 19.3342  18
  -3  16   8 166.878 18.2154  28
   3  16  -7 2.49852 11.6564  37
   3  16  -7 12.7926 9.41523  20
  -3  16   7 2.92004 9.15603  18
  -3  16   7 5.19628 10.9578  28
   3  16  -6 70.9758 13.3466  37
   3  16  -6 65.3860 12.3794  20
  -3  16   6 38.6686 12.2537  18
  -3  16   6 62.0516 13.7094  28
  -3  16   5 88.6767 14.8864  36
   3  16  -5 80.2171 13.3759  20
  -3  16   5 131.940 17.6976  18
  -3  16   5 103.225 15.3541  28
  -3  16   4 47.7430 12.2304  36
  -3  16   4 60.0664 13.3641  28
  -3  16   4 65.8614 14.2045  18
  -3  16   4 49.3422 14.0411  24
  -3  16   3 429.110 30.9453  36
  -3  16   3 470.910 31.8195  28
  -3  16   3 487.500 33.9733  24
  -3  16   3 503.245 34.1584  18
  -3  16   2 357.251 28.7528  24
  -3  16   2 358.226 27.7421  36
  -3  16   2 395.626 27.9955  28
  -3  16   1 188.920 19.4668  36
  -3  16   1 153.250 19.5511  24
  -3  16   1 133.717 17.0143  28
  -3  16   0 16.8145 10.7637  36
  -3  16   0 2.83896 10.6368  24
  -3  16   0-5.78096 8.80720  28
  -3  16  -1 55.3774 12.9638  36
  -3  16  -1 57.5982 13.2671  24
  -3  16  -1 37.0655 10.6459  28
  -3  16  -2 41.1947 12.9808  24
  -3  16  -2 49.9338 11.6909  28
  -3  16  -3 49.0074 13.1596  24
  -3  16  -3 47.1560 10.8437  28
   3  16   4 19.3831 10.4444  24
  -3  16  -4 15.0137 8.81936  28
   3  16   5 16.3996 10.0591  24
  -3  16  -5 45.1398 12.1488  24
  -3  16  -5 32.2119 9.81127  28
  -3  16  -6 85.0613 13.7182  24
   3  16   6 91.4769 15.3606  24
  -3  16  -7 36.3714 11.6856  24
   3  16   7 20.2343 10.5177  24
   3  16   8 40.6110 12.3698  24
   3  16   9 174.400 19.1935  24
   3  16  10 5.06695 9.17208  24
  -3  16 -12 28.0442 7.99358  24
  -3  16 -13 12.7177 6.20133  24
  -3  16 -13 12.2147 7.02595  37
  -3  16 -14 5.28771 5.01626  24
  -3  16 -14 5.60455 5.55955  37
   3  17 -15 21.8187 6.60507  34
   3  17 -15 36.3511 6.37452  20
   3  17 -14 5.50721 6.59405  34
   3  17 -14 2.55269 5.69354  20
   3  17 -13 186.583 15.9662  34
   3  17 -13 211.322 15.8637  20
   3  17 -12 8.45355 7.13866  34
   3  17 -12 10.5151 7.34933  20
   3  17 -11 487.101 29.3036  34
   3  17 -11 505.345 29.5207  20
   3  17 -10 13.3001 8.69804  34
   3  17 -10 23.6202 9.69781  20
   3  17  -9 12.9420 9.39347  20
  -3  17   9 6.32463 8.22890  28
   3  17  -8 83.6364 12.4088  20
  -3  17   8 64.0066 12.1471  28
   3  17  -7 12.6654 8.97708  20
  -3  17   7 16.4213 9.37378  28
   3  17  -6 43.6793 10.6294  20
  -3  17   6 17.9474 10.6769  28
  -3  17   5 147.628 17.2160  36
   3  17  -5 176.156 16.9375  20
  -3  17   5 195.072 19.8362  28
  -3  17   4 27.0501 10.7630  36
  -3  17   4 16.6545 10.3437  24
  -3  17   4 17.9255 11.0569  28
  -3  17   3 15.3453 10.1653  36
  -3  17   3 11.1713 10.5658  24
  -3  17   3 17.5491 11.0458  28
  -3  17   2 7.08587 9.42969  36
  -3  17   2 8.28561 10.0939  24
  -3  17   2 17.1562 10.4460  28
  -3  17   1 9.43114 10.5276  36
  -3  17   1 13.5543 10.3381  24
  -3  17   1 17.8317 10.3546  28
  -3  17   0 269.350 24.4564  24
  -3  17   0 321.863 23.9829  28
  -3  17  -1 546.931 35.6051  24
  -3  17  -1 561.074 33.8137  28
  -3  17  -2 6.20019 9.89336  24
  -3  17  -2 3.05154 9.07348  28
  -3  17  -3 11.9958 10.6407  24
  -3  17  -3 6.79336 7.80554  28
   3  17   4 66.8422 13.2685  24
  -3  17  -4 61.4363 13.8102  24
  -3  17  -4 73.4333 11.1635  28
  -3  17  -5 47.9905 11.6764  24
   3  17   5 46.8833 12.4330  24
  -3  17  -6 11.7669 10.7583  24
   3  17   6 5.30212 8.79613  24
  -3  17  -7 12.1396 10.3339  24
   3  17   7 23.2998 10.1966  24
  -3  17  -8 15.1116 8.97891  24
   3  17   8 21.2016 10.1895  24
  -3  17  -9-8.65854 8.12129  24
   3  17   9 8.27482 8.70937  24
  -3  17 -10 3.88788 6.47238  24
  -3  17 -11 97.8116 10.5649  24
  -3  17 -11 78.1357 10.2378  37
  -3  17 -12 87.6142 9.55037  24
  -3  17 -12 79.5360 9.76723  37
   3  18 -13 2.19725 4.69348  20
   3  18 -13-4.47266 4.98665  34
   3  18 -12 0.63248 5.40382  20
   3  18 -12-3.16981 5.48550  34
   3  18 -11 7.78832 6.85595  20
   3  18 -10 92.1598 11.2935  20
  -3  18   9 51.8038 9.50059  28
   3  18  -9 37.2747 8.76386  20
  -3  18   8-1.88649 7.24243  28
   3  18  -8 3.48297 7.24592  20
  -3  18   7 71.3569 11.9590  28
   3  18  -7 72.0633 10.9327  20
  -3  18   6 33.5923 10.0659  28
   3  18  -6 28.3746 9.06632  20
  -3  18   5-5.16099 7.54123  28
  -3  18   4 159.640 16.7934  24
  -3  18   4 155.107 16.1594  28
  -3  18   3 292.053 23.5048  24
  -3  18   3 245.293 21.3671  28
  -3  18   2 43.3688 11.6403  24
  -3  18   2 15.1638 9.28228  28
  -3  18   1 23.7515 11.4160  24
  -3  18   1 26.7478 10.4574  28
  -3  18   0 102.212 15.4735  24
  -3  18   0 108.969 14.0798  28
  -3  18  -1 79.1600 13.5766  24
  -3  18  -1 96.4169 12.7301  28
  -3  18  -2 72.3704 12.7925  24
  -3  18  -2 47.4229 10.2663  28
  -3  18  -3 439.545 28.7143  24
  -3  18  -3 425.541 26.2062  28
  -3  18  -4 38.6646 10.8410  24
  -3  18  -4 37.8943 8.76890  28
  -3  18  -5 176.186 17.1961  24
   3  18   5 175.291 17.5470  24
  -3  18  -6-2.75277 7.53202  24
   3  18   6 7.61980 8.42423  24
  -3  18  -7 13.6792 8.32068  24
   3  18   7 6.35165 8.07269  24
  -3  18  -8 25.0163 8.14031  24
   3  18   8 28.2948 9.68296  24
  -3  18  -9 89.4912 11.0778  24
  -3  18  -9 78.2579 10.0470  37
  -3  18 -10 141.960 12.2052  24
  -3  18 -10 125.941 11.6843  37
  -3  18 -11 30.9245 6.08425  24
  -3  18 -11 19.7522 5.89729  37
   3  19 -11 11.7710 4.89769  20
   3  19 -10-0.57784 5.15353  20
   3  19  -9 148.922 12.4226  20
  -3  19   8 57.0376 9.05031  28
   3  19  -8 60.9900 9.04667  20
  -3  19   7 31.1361 7.57117  28
   3  19  -7 36.8303 8.01198  20
  -3  19   6 5.68480 6.80827  28
   3  19  -6 7.25056 6.62175  20
  -3  19   5-2.49248 6.77284  28
  -3  19   4 10.0959 7.23667  28
  -3  19   4 0.96212 7.33134  24
  -3  19   3 139.974 14.1900  28
  -3  19   3 154.613 15.3764  24
  -3  19   2 58.6244 10.0731  28
  -3  19   2 62.9318 10.8968  24
  -3  19   1 14.6261 8.39710  24
  -3  19   1 9.88967 7.82564  28
  -3  19   0 5.76294 7.32451  24
  -3  19   0 12.8989 8.03692  28
  -3  19  -1 86.4151 12.3714  24
  -3  19  -1 89.0945 11.0689  28
  -3  19  -2 228.355 16.6195  28
  -3  19  -2 208.833 18.0194  24
  -3  19  -3 275.481 18.5907  28
  -3  19  -3 290.045 20.9477  24
  -3  19  -4 112.794 12.7576  24
  -3  19  -5 118.568 12.5179  24
   3  19   6 9.64975 7.21964  24
  -3  19  -6 5.90087 7.14110  24
  -3  19  -6 6.93636 6.07618  37
  -3  19  -7 51.0537 8.51978  24
  -3  19  -7 33.8635 7.22973  37
   3  19   7 27.7497 7.95155  24
  -3  19  -8 15.9444 6.24191  37
  -3  19  -8 19.6798 6.03599  24
  -3  20   7 33.9138 6.47854  28
  -3  20   6 172.257 13.2662  28
  -3  20   5 31.0649 6.82896  28
  -3  20   4 69.4788 9.43509  24
  -3  20   4 82.3787 9.57258  28
  -3  20   3 4.35536 5.96533  24
  -3  20   3 10.3515 5.91129  28
  -3  20   2 32.4792 7.96143  24
  -3  20   2 52.3958 8.29942  28
  -3  20   1 13.3506 7.04091  24
  -3  20   1 7.65137 5.96117  28
  -3  20   0 188.589 15.0869  24
  -3  20   0 173.787 13.6167  28
  -3  20  -1 0.72352 6.49076  24
  -3  20  -1-2.36271 5.39071  28
  -3  20  -2 230.520 16.6923  24
  -3  20  -2 218.338 14.8426  28
  -3  20  -3 44.5618 7.92291  24
  -3  20  -4 7.00224 5.75022  24
  -3  20  -5 28.8879 6.47592  24
   4   0 -25 16.2259 5.99015  27
   4   0 -24 6.61047 7.19866  27
   4   0 -23 36.8771 10.5285  27
   4   0 -22 53.3041 11.7819  27
   4   0 -21 1.30670 10.0332  27
  -4   0  20 15.3580 10.8658  12
   4   0 -20-4.29882 10.4673  27
  -4   0  19 2.66582 9.98799  12
   4   0 -19 1.52940 10.7711  27
  -4   0  18 196.199 20.5823  12
   4   0 -18 189.084 21.2518  27
  -4   0  17 71.8841 15.1539  11
  -4   0  17 89.2309 15.2162  12
   4   0 -17 51.4504 14.4344  27
  -4   0  16 83.0625 14.0403  12
  -4   0  16 93.8323 16.1534  11
   4   0 -16 83.9671 15.0851  27
  -4   0  15 430.089 32.4479  11
  -4   0  15 509.320 32.0580  12
  -4   0  14 915.816 73.6862   9
   4   0 -14 942.402 51.8251  27
  -4   0  14 846.000 50.3264  11
  -4   0  14 967.813 51.1495  12
  -4   0  13 11.2227 9.02908  12
  -4   0  13 4.98062 8.34752  11
  -4   0  13 15.4531 15.4100   9
   4   0 -13-2.58875 8.21318  27
  -4   0  12 55.2577 10.8601  11
  -4   0  12 57.9634 11.0340  12
  -4   0  12 48.3433 19.0224   9
  -4   0  12 55.9698 18.0393  25
   4   0 -12 56.7443 11.0796  27
  -4   0  11 29.1223 8.42154  11
  -4   0  11 12.9624 12.5542  25
   4   0 -11 7.16479 7.02812  27
  -4   0  11 15.4726 15.2762   9
  -4   0  10 1790.84 100.168  25
  -4   0  10 1680.89 96.5457   9
  -4   0   9 106.785 20.9111  25
  -4   0   9 142.161 21.9493   9
  -4   0   8 7213.50 316.455  25
  -4   0   8 7319.66 312.937   9
  -4   0   7 27.8703 13.1172  14
  -4   0   7 27.4206 12.3136  25
  -4   0   7 8.68699 7.88857   9
  -4   0   6 9933.43 413.815  14
  -4   0   6 9601.60 416.332  25
  -4   0   6 10129.3 413.268   9
  -4   0   5 103.594 18.3906  25
  -4   0   5 98.0856 15.8655  14
  -4   0   4 1541.37 83.3740  25
  -4   0   4 1525.10 80.7599  14
  -4   0   3 1315.59 74.1955  25
  -4   0   3 1362.91 73.2469  14
  -4   0   2 1200.35 68.3435  25
   4   0  -2 1227.70 67.6600   3
  -4   0   1 265.937 25.9627  25
   4   0  -1 305.807 28.3231   3
  -4   0   0 6884.88 285.504  15
   4   0   0 6415.51 281.813   3
  -4   0  -1 352.276 30.6287  15
   4   0   1 320.925 28.8421   3
  -4   0  -2 474.811 37.1409  15
   4   0   2 475.160 35.8553   3
   4   0   2 434.063 35.0164   4
  -4   0  -3 1890.31 102.241  15
   4   0   3 1865.41 101.419   3
   4   0   4 100.281 16.6359   3
  -4   0  -4 89.5781 17.3370  15
   4   0   4 110.690 17.8337   4
  -4   0  -5 1408.21 85.4453  15
   4   0   5 1472.29 83.0386   3
  -4   0  -6 541.378 46.4057  15
   4   0   6 575.224 43.8638   3
  -4   0  -7 388.690 39.6526  15
   4   0   7 313.295 34.3727   3
   4   0   8 78.5606 18.2837   3
   4   0   9 6.51421 13.0677   3
   4   0   9 2.56913 7.48617  19
   4   0  10 40.0397 15.6364   3
   4   0  10 29.2365 9.98069  19
   4   0  11 84.5952 25.6942   3
   4   0  11 147.282 18.5500  19
   4   0  12 1951.21 66.7222  19
   4   0  12 1934.82 62.1199  33
  -4   0 -13 17.0278 19.0250  26
   4   0  13 10.7505 10.6183  19
   4   0  13 9.79733 8.63530  33
  -4   0 -14 298.491 47.7058  26
   4   0  14 243.177 24.3521  19
   4   0  14 304.213 24.0501  33
   4   0  15 22.1346 12.2945  19
   4   0  15 11.9823 8.92396  33
   4   0  16 23.9039 11.5723  19
   4   0  16 19.5725 10.0588  33
   4   0  17 13.1020 10.6930  19
   4   0  17 14.0716 9.26314  33
   4   0  19 9.58875 9.39705  35
   4   0  20 273.498 20.4845  35
   4   0  21 3.04544 6.29384  35
   4   0  22 84.3709 9.30098  35
   4   1 -25 40.3818 7.34453  27
   4  -1 -25 36.9903 7.19011  27
   4   1 -24 29.9786 8.12929  27
   4  -1 -24 17.8156 7.75393  27
  -4  -1  23 19.3076 8.70684  12
   4   1 -23 46.4847 10.4229  27
   4  -1 -23 39.1948 10.0120  27
  -4  -1  22 178.136 17.3856  12
   4   1 -22 146.111 16.9439  27
   4  -1 -22 182.073 18.6888  27
  -4  -1  21 121.733 15.6619  12
   4   1 -21 101.239 15.5175  27
   4  -1 -21 103.676 16.6658  27
  -4  -1  20 134.051 17.0836  12
   4   1 -20 104.041 15.8371  27
   4  -1 -20 122.745 17.2818  27
  -4  -1  19 50.5644 13.1223  12
   4   1 -19 56.2502 13.9167  27
   4  -1 -19 63.7432 15.1857  27
  -4  -1  18 213.825 21.4959  12
   4   1 -18 219.429 21.7467  27
   4  -1 -18 171.066 22.4363  27
   4   1 -17 26.0216 12.6839  27
   4  -1 -17 32.9749 12.3735  27
  -4  -1  17 64.5818 13.7309  12
  -4  -1  17 29.6394 13.5248  11
  -4  -1  16 19.1733 9.87468  12
  -4   1  16 15.9663 11.4970  11
  -4  -1  16 38.2541 13.4403  11
   4   1 -16 27.4309 12.1072  27
   4  -1 -16 32.0737 12.2552  27
  -4  -1  15 67.1863 14.8295  11
  -4   1  15 39.5493 14.0365  11
  -4  -1  15 87.7479 14.4555  12
   4   1 -15 35.5686 11.6559  27
   4  -1 -15 46.9783 13.5955  27
   4   1 -14 388.370 28.5955  27
   4  -1 -14 411.425 29.5996  27
  -4  -1  14 347.573 27.0172  12
  -4  -1  14 387.911 28.5342  11
  -4   1  14 331.231 27.7407  11
  -4   1  14 347.821 45.2727   9
  -4  -1  13 923.957 68.3339   9
  -4   1  13 791.282 64.7137   9
  -4  -1  13 795.693 65.5207  25
   4  -1 -13 796.094 44.9740  27
   4   1 -13 754.414 44.9319  27
  -4  -1  13 754.647 44.2545  11
  -4   1  13 763.274 44.5129  11
  -4  -1  13 851.425 45.4750  12
  -4  -1  12 2591.61 139.800   9
  -4   1  12 2597.77 140.424   9
  -4  -1  12 2487.18 140.217  25
   4   1 -12 2597.34 116.821  27
   4  -1 -12 2771.90 116.655  27
  -4  -1  12 2621.55 116.717  12
  -4  -1  12 2545.80 115.342  11
  -4   1  12 2617.15 116.121  11
   4   1 -11 3047.25 132.596  27
   4  -1 -11 3095.79 131.823  27
  -4  -1  11 3113.40 154.873   9
  -4   1  11 2951.71 153.586   9
  -4  -1  11 2927.31 155.350  25
  -4  -1  11 3071.83 131.514  11
  -4   1  11 3040.34 131.841  11
  -4   1  11 3178.80 156.592  25
  -4  -1  10 259.568 32.1949  25
  -4   1  10 311.368 34.0872  25
  -4  -1  10 291.220 32.3496   9
  -4   1  10 282.351 33.0421   9
  -4  -1   9 3161.04 157.102  25
  -4   1   9 3192.79 156.253  25
  -4  -1   9 3167.30 153.066   9
  -4   1   9 3234.19 154.972   9
  -4  -1   8 905.444 61.1106  25
  -4  -1   8 857.352 57.0075   9
  -4   1   8 898.663 58.5166   9
  -4   1   8 926.225 61.2270  25
  -4  -1   7 449.220 40.1277  25
  -4  -1   7 602.406 41.2352   9
  -4   1   7 444.740 38.1843   9
  -4   1   7 518.540 41.6856  25
  -4   1   7 497.256 40.5444  14
  -4  -1   7 521.871 40.6448  14
  -4  -1   6 2296.43 118.482  25
  -4  -1   6 2374.31 116.164  14
  -4   1   6 2333.52 116.985  14
  -4  -1   6 2349.14 114.828   9
  -4   1   6 2410.39 116.662   9
  -4   1   6 2400.15 119.330  25
  -4  -1   5 3497.77 162.175  14
  -4   1   5 3457.81 163.114  14
  -4  -1   5 3703.39 161.783   9
  -4  -1   5 3588.19 166.117  25
  -4   1   5 3550.02 166.380  25
  -4  -1   4 7315.09 310.843  14
  -4   1   4 7550.73 312.644  14
  -4  -1   4 7207.30 313.725  25
  -4   1   4 7343.61 314.637  25
   4   1  -3 1489.55 83.3336   3
  -4   1   3 1466.66 83.9042  14
  -4  -1   3 1548.44 81.7979  14
  -4  -1   3 1660.76 84.8950  25
  -4   1   3 1768.02 87.1392  25
   4  -1  -2 2192.05 107.085   3
   4   1  -2 2187.85 108.661   3
  -4  -1   2 2186.18 108.584  25
  -4   1   2 2293.87 110.724  25
   4  -1  -1 717.933 47.7331   3
   4   1  -1 740.513 48.9776   3
  -4  -1   1 726.269 47.5034  25
   4  -1   0 7143.14 310.165   3
   4   1   0 7387.31 312.970   3
  -4  -1   0 7756.28 314.079  15
  -4   1   0 7725.98 315.081  15
  -4  -1   0 7007.48 309.470  25
   4   1   1 2155.94 101.473   3
   4  -1   1 2146.46 99.2751   3
  -4  -1  -1 2220.41 102.680  15
  -4   1  -1 2112.96 102.863  15
   4   1   2 1809.02 87.1649   3
   4  -1   2 1670.41 83.9061   3
   4  -1   2 1622.48 84.4289   4
   4   1   2 1695.85 86.2043   4
  -4   1  -2 1558.78 86.4952  15
  -4  -1  -2 1621.00 85.7910  15
   4  -1   3 1172.78 66.8872   4
   4   1   3 1180.42 67.3353   4
   4   1   3 1156.54 66.9105   3
   4  -1   3 1196.82 65.6138   3
  -4   1  -3 1094.68 68.1140  15
  -4  -1  -3 1111.69 66.9819  15
   4  -1   4 567.787 41.8868   4
   4   1   4 563.181 42.3747   4
   4   1   4 558.452 42.0036   3
   4  -1   4 587.584 41.2852   3
  -4   1  -4 623.313 45.6810  15
  -4  -1  -4 501.319 41.2508  15
   4   1   5 174.602 24.9845   3
   4  -1   5 210.346 26.4265   4
   4   1   5 264.648 28.8354   4
   4  -1   5 288.109 27.8617   3
  -4  -1  -5 209.933 26.0097  15
  -4   1  -5 264.354 30.1264  15
   4   1   6 747.534 52.8988   3
   4  -1   6 704.608 50.3135   3
  -4  -1  -6 707.806 53.7967  15
  -4   1  -6 679.784 54.4787  15
   4   1   7 252.655 30.4016   3
   4  -1   7 211.558 27.2630   3
  -4   1  -7 250.220 33.4487  15
  -4  -1  -7 232.501 31.0262  15
  -4  -1  -8 556.453 49.1879  15
  -4   1  -8 629.638 53.2786  15
   4   1   8 719.600 32.9871  19
   4   1   8 619.977 47.8080   3
   4  -1   9 1462.18 43.1911  19
   4   1   9 1356.02 42.9942  19
   4   1   9 1455.01 72.0317   3
   4  -1   9 1328.35 66.5608   3
   4  -1  10 588.880 29.8927  19
   4   1  10 607.815 31.5674  19
   4   1  10 686.240 53.2742   3
   4  -1  10 640.872 49.7718   3
   4  -1  11 158.319 18.1975  19
   4   1  11 173.003 19.9444  19
   4   1  11 146.988 28.8187   3
   4  -1  11 131.451 27.9221   3
   4   1  11 160.197 20.3037  32
   4  -1  12 313.369 25.8881  19
   4   1  12 248.907 25.0108  19
   4  -1  12 253.758 22.6283  33
   4   1  12 258.315 23.2984  33
   4   1  12 242.194 37.9926   3
   4   1  13 1.64717 9.82304  19
   4  -1  13 4.22656 10.1079  19
  -4  -1 -13 11.5148 20.0812  26
  -4   1 -13-5.57355 20.8819  26
   4  -1  13 3.56024 9.53676  33
   4   1  13 3.78716 8.80679  33
   4  -1  14 138.172 17.3926  19
   4   1  14 153.948 19.5058  19
  -4   1 -14 152.238 35.3390  26
  -4  -1 -14 122.030 33.6903  26
   4  -1  14 127.835 15.7905  33
   4   1  14 137.037 16.7930  33
   4  -1  15 117.119 15.4656  33
   4   1  15 144.154 16.8420  33
   4  -1  15 121.052 16.2921  19
   4   1  15 154.342 19.9623  19
   4  -1  16 67.8401 12.3856  33
   4   1  16 92.3697 14.4292  33
   4   1  16 67.9958 15.2664  19
   4   1  17 159.144 16.7342  29
   4  -1  17 142.889 15.8156  33
   4   1  17 135.910 16.3276  33
   4   1  17 165.515 18.9305  19
   4   1  18 443.616 30.1545  19
   4  -1  18 377.047 25.8932  33
   4   1  18 431.416 29.2591  35
   4   1  19 16.4180 9.91115  35
   4  -1  19 26.7213 10.3657  35
   4  -1  20 10.6685 7.70052  35
   4   1  20 7.56178 7.71286  35
   4  -1  21 16.8882 7.00150  35
   4   1  21 22.5579 7.45039  35
   4  -1  22 25.6158 5.89196  35
   4   1  22 26.9800 6.40990  35
  -4  -2  25-4.34686 5.50580  12
   4  -2 -25 1.95111 5.14996  27
   4   2 -25-0.57838 4.84567  27
  -4  -2  24 106.260 12.4723  12
   4   2 -24 122.316 12.3279  27
   4  -2 -24 116.464 12.6349  27
  -4  -2  23 52.0535 10.5114  12
   4  -2 -23 53.1604 11.1526  27
   4   2 -23 55.3635 10.3262  27
  -4  -2  22 28.2919 9.96341  12
   4   2 -22 9.29798 8.86337  27
   4  -2 -22 30.6780 12.1327  27
  -4  -2  21 212.680 19.6240  12
   4   2 -21 169.188 18.4537  27
   4  -2 -21 205.894 21.1894  27
  -4  -2  20 67.7042 14.2215  12
   4   2 -20 68.3503 14.5159  27
   4  -2 -20 88.3948 16.4717  27
  -4  -2  19 463.127 31.7457  12
   4   2 -19 407.575 30.5011  27
   4  -2 -19 422.230 32.5145  27
  -4  -2  18 1441.64 70.2667  12
   4   2 -18 1379.85 69.5896  27
   4  -2 -18 1276.34 71.2131  27
  -4  -2  17 153.585 19.1905  12
  -4  -2  17 153.733 19.6161  11
  -4   2  17 151.137 20.3644  11
   4  -2 -17 155.375 20.3936  27
   4   2 -17 201.263 20.8554  27
   4   2 -16 979.622 53.7066  27
   4  -2 -16 947.403 54.7274  27
  -4  -2  16 1033.99 54.2514  12
  -4   2  16 900.180 54.6231  11
  -4  -2  16 947.053 54.0085  11
   4  -2 -15 365.191 29.1442  27
   4   2 -15 404.911 29.5607  27
  -4  -2  15 401.636 29.5762  12
  -4  -2  15 397.123 29.3267  11
  -4   2  15 329.300 28.9589  11
  -4   2  15 332.744 46.5480   9
  -4   2  14 181.029 20.1146  11
  -4  -2  14 151.418 17.8305  11
  -4   2  14 198.414 33.3013   9
   4   2 -14 119.999 16.5533  27
   4  -2 -14 140.356 17.6971  27
  -4  -2  14 172.013 18.1805  12
  -4  -2  14 147.273 29.7979  25
  -4  -2  13 735.668 62.4353   9
  -4   2  13 868.034 66.1946   9
  -4  -2  13 761.417 65.3710  25
   4   2 -13 711.597 42.3188  27
   4  -2 -13 746.756 41.9616  27
  -4   2  13 753.929 43.0850  11
  -4  -2  13 685.437 41.5356  11
  -4  -2  13 723.023 42.6587  12
  -4  -2  12 447.350 45.3859   9
  -4   2  12 492.721 47.0709   9
  -4  -2  12 490.486 48.1552  25
   4  -2 -12 405.827 27.7099  27
  -4  -2  12 488.761 29.7753  11
  -4   2  12 530.877 30.9548  11
  -4  -2  12 457.684 29.7615  12
  -4  -2  11 279.169 33.0341   9
  -4   2  11 261.753 33.0956   9
  -4  -2  11 227.756 19.5092  12
   4   2 -11 156.007 17.4443  27
   4  -2 -11 182.435 16.8723  27
  -4  -2  11 197.377 30.1040  25
  -4   2  11 204.062 28.4093  25
  -4  -2  11 232.976 18.1275  11
  -4   2  11 265.685 19.6928  11
  -4   2  10 499.948 44.4493  25
  -4  -2  10 556.708 45.1995   9
  -4   2  10 515.630 44.7633   9
  -4  -2  10 457.957 44.7340  25
  -4   2   9 5435.78 247.997  25
  -4  -2   9 5617.87 245.676   9
  -4   2   9 5450.31 247.357   9
  -4  -2   9 5487.37 250.363  25
  -4   2   8 3729.76 168.791  25
  -4  -2   8 3366.34 166.791  25
  -4  -2   8 3382.86 162.008   9
  -4   2   8 3486.30 165.552   9
  -4   2   7 383.395 35.6978  14
  -4  -2   7 436.510 36.0446  14
  -4   2   7 400.600 36.1712  25
  -4  -2   7 381.221 36.3985  25
  -4  -2   7 477.965 36.1615   9
  -4   2   7 373.326 36.4835   9
  -4  -2   6 347.720 31.0705  14
  -4   2   6 361.734 33.1194  14
  -4   2   6 340.460 33.3906  25
  -4  -2   6 318.649 32.2492  25
  -4  -2   6 400.074 31.4507   9
  -4   2   5 694.461 47.1745  14
  -4  -2   5 637.281 44.4655  14
  -4   2   5 674.344 48.5721  25
  -4  -2   5 717.695 49.1229  25
  -4  -2   5 705.418 45.1729   9
  -4  -2   4 409.947 34.7615  25
  -4   2   4 375.821 34.4537  25
  -4   2   4 408.231 33.5316  14
  -4  -2   4 432.154 32.7706  14
  -4  -2   3 2439.17 116.013  14
  -4   2   3 2451.55 118.191  14
  -4  -2   3 2449.86 118.953  25
   4  -2  -3 2402.03 115.601   3
   4   2  -3 2445.08 119.748   3
  -4   2   2 1837.25 95.0125  14
  -4  -2   2 1925.44 93.6059  14
  -4  -2   2 1870.58 94.7488  25
   4  -2  -2 1823.38 92.2702   3
   4   2  -2 1874.10 96.2711   3
   4   2  -1 468.316 45.1639  40
   4  -2  -1 609.744 40.0088   3
   4   2  -1 560.233 41.0288   3
  -4  -2   1 570.653 39.3408  25
  -4   2   0 639.879 44.3654  15
   4  -2   0 660.911 41.1002   3
   4   2   0 631.224 44.4384   3
  -4  -2  -1 111.340 16.7356  15
  -4   2  -1 107.530 18.2981  15
   4   2   1 148.880 19.8498   3
   4  -2   1 95.3571 14.8599   3
  -4  -2  -2 533.468 39.6146  15
  -4   2  -2 562.523 42.0979  15
   4   2   2 499.261 39.3638   3
   4  -2   2 547.839 37.3169   3
   4  -2   2 498.413 37.6331   4
   4   2   2 519.277 39.6337   4
   4   2   2 453.164 44.3407  40
  -4  -2  -3 476.945 37.5766  15
  -4   2  -3 459.109 38.7404  15
   4  -2   3 426.536 35.4188   4
   4   2   3 448.999 36.8965   4
   4  -2   3 496.828 35.9420   3
   4   2   3 458.475 37.4980   3
   4   2   3 568.698 47.6001  40
  -4   2  -4 1699.61 91.6157  15
  -4  -2  -4 1496.02 85.8338  15
   4  -2   4 1565.18 85.1334   4
   4   2   4 1740.24 89.2810   4
   4  -2   4 1532.27 82.6135   3
   4   2   4 1594.90 87.2108   3
  -4   2  -5 1054.35 74.2540  15
  -4  -2  -5 1264.43 74.2376  15
   4  -2   5 1188.21 69.5716   3
   4  -2   5 1275.72 73.0451   4
   4   2   5 1317.09 75.5750   4
   4   2   5 1324.90 75.2499   3
  -4  -2  -6 1851.99 97.5893  15
  -4   2  -6 1657.09 98.9162  15
  -4   2  -6 1957.58 97.7597   2
   4   2   6 1486.51 92.6294   3
   4  -2   6 1586.36 90.2742   3
  -4  -2  -7 1180.52 74.6204  15
  -4   2  -7 999.810 74.4683  15
   4  -2   7 1101.59 68.2455   3
   4   2   7 1150.45 72.9711   3
  -4   2  -8 812.552 65.3905  15
  -4  -2  -8 958.146 66.7087  15
   4   2   8 651.185 43.2245  32
   4   2   8 777.127 43.1613  19
   4  -2   8 953.213 60.0158   3
   4   2   8 954.408 64.0012   3
  -4   2  -9 762.399 71.1204  15
   4   2   9 920.101 70.9571   3
   4  -2   9 831.230 64.7598   3
   4   2   9 814.856 51.8912  19
   4   2  10 158.686 30.9473   3
   4  -2  10 88.4332 23.4610   3
   4   2  10 170.950 19.9146  19
   4   2  11 632.207 56.9555   3
   4   2  11 615.848 34.0928  33
   4   2  11 537.775 35.0740  19
   4   2  12 431.630 34.0222  32
   4   2  12 389.420 28.3276  33
   4   2  12 323.871 29.1129  19
   4   2  12 458.149 51.3484   3
   4   2  12 391.709 26.7563  21
   4   2  13 198.686 22.3753  19
   4   2  13 127.373 17.1682  33
   4  -2  13 178.890 17.8567  33
   4   2  13 198.034 19.2294  21
  -4   2 -13 217.769 40.3620  26
   4   2  14 69.4493 16.2059  19
   4  -2  14 67.2975 12.6227  33
   4   2  14 59.4336 13.0366  33
   4   2  14 56.3973 12.6673  21
  -4   2 -14 55.0000 25.6319  26
  -4  -2 -14 64.1389 28.3072  26
   4   2  15 695.845 45.0209  19
   4   2  15 719.543 42.1570  21
   4  -2  15 635.774 38.6648  33
   4   2  15 694.203 40.7902  33
   4   2  16 787.871 45.9689  19
   4  -2  16 653.861 38.1356  33
   4   2  16 658.773 39.7862  33
   4   2  16 648.850 41.1998  21
   4   2  17 21.0368 10.5253  21
   4   2  17 15.8772 11.8840  35
   4   2  17 17.9495 12.0338  19
   4   2  17 3.41174 10.4533  33
   4  -2  17 18.8479 8.91856  33
   4   2  17 12.8759 10.0178  29
   4   2  18 328.657 26.9778  21
   4   2  18 376.281 27.7483  35
   4   2  18 429.134 30.1805  19
   4  -2  18 377.202 24.6811  33
   4   2  18 400.725 26.5506  29
   4   2  19 59.4730 11.9531  21
   4   2  19 62.1156 11.4893  35
   4  -2  19 73.7873 11.8176  35
   4   2  20 108.808 13.4189  21
   4  -2  20 102.469 12.6459  35
   4   2  20 110.870 13.3230  35
   4   2  21 80.0324 10.7430  21
   4   2  21 83.6047 10.5263  35
   4  -2  21 87.7435 10.1462  35
   4  -2  22 5.89753 5.06318  35
   4   2  22 8.93488 5.38222  35
   4   3 -25 44.2591 6.48229  27
   4  -3 -25 36.2083 6.94988  27
  -4  -3  24 122.603 12.1702  12
   4   3 -24 83.2068 10.7116  27
   4  -3 -24 92.0479 11.8759  27
  -4  -3  23 59.7117 10.8909  12
   4   3 -23 64.7105 10.4411  27
   4  -3 -23 62.3248 11.2303  27
  -4  -3  22 134.074 15.2802  12
   4  -3 -22 90.5458 15.3050  27
   4   3 -22 87.6535 13.0599  27
  -4  -3  21 53.1804 12.0447  12
   4   3 -21 44.4327 11.5114  27
   4  -3 -21 56.1387 13.9698  27
   4  -3 -20 560.572 38.4590  27
   4   3 -20 550.302 36.0222  27
  -4  -3  19 5.32013 12.0030  12
   4   3 -19 8.81154 10.3351  27
   4  -3 -19 3.14599 11.0802  27
  -4  -3  18 609.162 38.5044  12
   4   3 -18 606.647 37.5205  27
   4  -3 -18 569.233 40.0018  27
   4   3 -17 887.425 48.0180  27
   4  -3 -17 754.657 48.1108  27
  -4  -3  17 867.073 48.4100  12
  -4  -3  17 813.099 48.3058  11
  -4   3  17 826.220 50.6281  11
   4   3 -16 535.925 36.6472  27
   4  -3 -16 497.566 37.3248  27
  -4  -3  16 592.263 38.1867  11
  -4   3  16 633.611 41.5262  11
   4   3 -15 1197.50 63.0317  27
   4  -3 -15 1210.45 63.5281  27
  -4  -3  15 1358.49 64.8776  12
  -4  -3  15 1175.66 63.3429  11
  -4   3  15 1181.32 65.6483  11
  -4   3  15 1316.83 94.9536   9
  -4   3  14 386.660 48.5110   9
  -4  -3  14 478.162 54.7820  25
   4   3 -14 500.125 33.3293  27
   4  -3 -14 466.194 32.4641  27
  -4  -3  14 599.395 35.4479  12
  -4   3  14 535.524 36.3690  11
  -4  -3  14 481.787 33.1188  11
  -4   3  13 109.573 25.3215   9
   4   3 -13 67.1363 12.5807  27
   4  -3 -13 55.2635 11.4325  27
  -4  -3  13 58.9879 23.0108  25
  -4  -3  13 102.796 14.3001  11
  -4   3  13 80.7215 13.6056  11
  -4  -3  13 97.1751 14.3752  12
  -4  -3  12 420.879 43.6064   9
  -4   3  12 374.301 42.2898   9
  -4  -3  12 352.598 42.9968  25
   4   3 -12 410.689 27.9582  27
   4  -3 -12 381.266 25.8354  27
  -4  -3  12 401.863 26.5430  11
  -4   3  12 399.925 28.1564  11
  -4  -3  12 390.553 27.5028  12
  -4  -3  11 3286.62 164.193   9
  -4   3  11 3366.91 166.195   9
  -4  -3  11 3142.99 167.982  25
   4   3 -11 3261.56 140.832  27
   4  -3 -11 3330.78 138.785  27
  -4  -3  11 3120.08 141.058  12
  -4   3  11 3246.96 140.840  11
  -4  -3  11 3292.23 139.234  11
  -4  -3  10 1386.42 77.6367   9
  -4   3  10 1249.76 77.4171   9
  -4  -3  10 949.761 73.3174  25
  -4   3  10 1088.29 73.3400  25
  -4   3   9 790.573 56.1743   9
  -4  -3   9 732.551 56.5131  25
  -4   3   9 645.836 51.6320  25
  -4   3   8 1382.39 80.5851   9
  -4   3   8 1418.86 81.9740  25
  -4  -3   8 1242.24 80.2361  25
  -4   3   7 459.281 37.5209   9
  -4  -3   7 437.602 35.0557  14
  -4   3   7 345.192 34.0206  14
  -4   3   7 391.429 35.2889  25
  -4  -3   7 385.260 36.1762  25
  -4  -3   6 521.650 38.8651  14
  -4   3   6 439.711 38.8649  14
  -4   3   6 563.005 48.6017  38
  -4  -3   6 465.181 40.6660  25
  -4   3   5 26.5894 10.5408  14
  -4  -3   5 18.9383 9.90833  14
  -4  -3   5 25.9392 11.8886  25
  -4  -3   4 1376.80 80.7826  25
  -4   3   4 1533.32 81.6347  14
  -4  -3   4 1540.97 78.5687  14
  -4  -3   3 614.177 39.5683  14
  -4   3   3 626.115 42.2773  14
   4  -3  -3 461.771 37.3284   3
   4   3  -3 539.125 42.5405   3
   4   3  -3 453.681 45.2321  40
  -4  -3   3 589.638 41.9836  25
   4  -3  -2 3559.68 159.028   3
   4   3  -2 3387.16 164.706   3
   4   3  -2 3328.19 171.768  40
  -4  -3   2 3609.07 162.561  25
  -4  -3   2 3587.71 159.664  14
  -4   3   2 3700.21 163.957  14
   4  -3  -1 4147.11 186.724   3
   4   3  -1 4332.24 194.125   3
   4   3  -1 4400.22 204.606  40
   4   3   0 2271.01 116.720   3
   4  -3   0 2324.51 111.656   3
   4   3   1 6312.85 272.939   3
   4  -3   1 6056.95 267.524   4
   4   3   1 6174.88 270.815   4
   4  -3   1 6217.98 266.043   3
  -4  -3  -1 6492.80 270.806  15
  -4   3  -1 6709.72 276.721  15
   4   3   1 6105.47 285.858  40
  -4   3  -2 12.2100 9.47476  15
  -4  -3  -2 12.3850 9.39157  15
   4   3   2 20.2655 10.2404   3
   4  -3   2 30.1962 10.9760   4
   4   3   2 12.9066 9.78502   4
   4   3   2 28.4614 15.0175  40
   4   3   3 129.628 21.5604   3
   4  -3   3 138.179 19.5529   4
   4   3   3 122.177 21.1039   4
  -4  -3  -3 146.714 20.0810  15
  -4   3  -3 144.253 21.3791  15
   4  -3   4 1312.99 75.8760   4
   4   3   4 1419.12 80.1150   4
   4   3   4 1457.83 80.9447   3
  -4  -3  -4 1375.07 78.1601  15
  -4   3  -4 1404.54 82.8477  15
  -4   3  -5 972.484 62.1661   2
   4   3   5 926.594 62.8623   3
  -4   3  -5 944.599 66.0332  15
  -4  -3  -5 954.009 61.3355  15
  -4   3  -6 1436.99 89.5106  15
  -4  -3  -6 1381.87 83.4412  15
  -4   3  -6 1410.37 84.8264   2
   4   3   6 1544.78 86.9825   3
  -4   3  -7 3834.11 190.547  15
  -4  -3  -7 3690.72 182.944  15
  -4   3  -7 3841.99 185.533   2
   4   3   7 3928.62 184.950   3
   4   3   8 882.841 45.3280  21
  -4   3  -8 1080.98 72.9182   2
   4   3   8 930.919 68.0669   3
  -4  -3  -8 957.801 68.2218  15
  -4   3  -8 844.292 69.4417  15
   4   3   8 979.616 49.1141  19
   4   3   9 196.314 20.1651  19
  -4  -3  -9 205.008 32.1539  15
  -4   3  -9 261.473 38.1299  15
   4   3   9 168.678 29.8687   3
   4   3   9 222.172 18.1689  21
   4   3  10 287.047 24.0525  19
  -4   3 -10 334.991 43.6381  15
  -4  -3 -10 316.942 40.1884  15
   4   3  10 375.797 43.7762   3
   4   3  10 307.283 21.0160  21
   4   3  11 1117.94 63.5643  19
  -4   3 -11 1328.27 94.8317  15
   4   3  11 1432.88 95.4044   3
   4   3  11 924.599 62.3491  32
   4   3  11 1475.24 64.5032  33
   4   3  11 1216.10 58.9681  21
   4   3  12 358.918 25.5267  21
   4   3  12 325.221 28.9055  19
  -4  -3 -12 439.981 56.6633  26
  -4   3 -12 418.477 50.1716  15
   4   3  12 562.067 37.7847  32
   4   3  12 268.008 25.2217  33
   4   3  12 274.529 42.9101   3
   4   3  13 2291.75 104.810  21
  -4   3 -13 2445.34 144.147  15
  -4  -3 -13 2432.94 148.914  15
   4   3  13 2114.66 109.845  19
   4   3  13 2500.57 107.759  33
   4  -3  13 2369.01 104.184  33
  -4   3 -13 1997.44 138.016  26
  -4  -3 -13 2270.62 147.474  26
   4   3  14 161.722 21.8014  19
   4   3  14 136.956 17.7786  33
   4  -3  14 136.152 16.2964  33
   4   3  15 603.786 41.3729  19
   4   3  15 586.984 37.3416  21
   4   3  15 576.920 36.8316  33
   4  -3  15 579.110 34.2689  33
   4   3  16 31.0383 11.1728  35
   4   3  16 20.4024 13.0707  19
   4   3  16 16.7073 10.7100  21
   4  -3  16 11.0242 8.58715  33
   4   3  16 12.3095 8.69349  33
   4   3  17 1088.86 58.9734  19
   4   3  17 1103.66 55.1535  29
   4   3  17 1001.14 54.9058  35
   4   3  17 982.305 55.3315  21
   4   3  17 1053.50 54.1597  33
   4  -3  17 1000.33 51.0183  33
   4   3  18 209.419 18.8684  29
   4   3  18 198.803 19.6588  21
   4   3  18 193.995 21.0971  19
   4   3  18 189.817 19.2871  35
   4   3  19 501.795 32.0591  21
   4   3  19 483.187 29.7537  29
   4  -3  19 486.030 29.3940  35
   4   3  19 467.583 30.5343  35
   4   3  20 11.2553 8.34194  21
   4   3  20-0.80386 6.73645  29
   4   3  20 6.62072 7.65681  35
   4  -3  20 3.18824 6.58993  35
   4   3  21 204.828 16.2806  21
   4  -3  21 192.046 14.6256  35
   4   3  21 183.285 15.4869  35
   4   3  22 6.41359 5.29298  21
   4  -3  22 1.96127 4.27129  35
  -4  -4  24 116.787 12.4912  12
   4   4 -23 28.0312 8.48910  27
   4  -4 -23 22.0682 8.75526  27
  -4  -4  22 19.7597 9.51594  12
   4   4 -22 15.1363 8.85264  27
   4  -4 -22 18.2515 9.05866  27
  -4  -4  21 421.659 28.4013  12
   4   4 -21 397.285 26.9082  27
   4  -4 -21 408.882 29.0236  27
  -4  -4  20 121.810 15.6135  12
   4   4 -20 78.2037 14.1055  27
   4  -4 -20 90.0907 15.1941  27
  -4  -4  19 1175.04 59.0258  12
   4  -4 -19 1106.09 59.9274  27
   4   4 -19 1062.51 56.2775  27
   4  -4 -18 151.290 19.3376  27
   4   4 -18 127.283 17.4154  27
   4   4 -17 821.755 46.1492  27
   4  -4 -17 830.432 48.3051  27
  -4  -4  17 846.065 48.0174  12
   4   4 -16 2592.80 115.823  27
   4  -4 -16 2473.64 116.446  27
  -4  -4  16 2779.52 118.357  12
  -4  -4  16 2362.69 115.848  11
  -4   4  16 2722.00 122.471  11
  -4   4  15 1232.60 70.5506  11
  -4   4  15 1262.95 97.3042   9
   4   4 -15 1350.37 66.9727  27
   4  -4 -15 1328.91 67.2967  27
  -4  -4  15 1471.30 69.4419  12
  -4  -4  15 1182.49 98.4272  25
  -4   4  14 611.751 40.7504  11
  -4   4  14 633.504 61.6099   9
   4   4 -14 724.553 70.9665   6
   4   4 -14 574.520 36.6509  27
   4  -4 -14 549.742 35.3743  27
  -4  -4  14 695.764 39.7381  12
  -4  -4  14 564.310 61.3441  25
  -4   4  13 903.376 69.1587   9
  -4  -4  13 568.499 61.6049  25
   4  -4 -13 582.802 37.7865  27
  -4   4  13 753.870 44.7021  11
  -4  -4  13 863.334 43.8671  12
  -4  -4  12 966.070 50.3651  12
  -4   4  12 895.061 50.4236  11
  -4   4  12 953.549 71.4135   9
  -4  -4  11 90.7873 23.4532  25
  -4   4  11 86.6304 21.3938   9
  -4   4  11 56.6731 11.4961  11
  -4  -4  11 84.6745 12.8017  12
  -4  -4  10 785.425 41.0619  12
  -4  -4  10 620.891 56.9311  25
  -4   4  10 702.850 56.8895   9
  -4  -4   9 1753.00 105.476  25
  -4   4   9 1859.78 102.887   9
  -4  -4   8 1051.61 71.1705  25
  -4   4   8 1064.80 69.0233   9
  -4   4   7 96.0123 19.3300  14
  -4  -4   7 108.560 19.5219  25
  -4   4   7 95.8018 18.9503   9
  -4   4   7 86.1373 22.0684  38
  -4  -4   6 3457.29 151.487  25
  -4   4   6 3148.89 147.888  14
  -4  -4   6 3389.97 143.306  14
   4   4  -6 2980.80 151.623  40
  -4  -4   5 963.597 58.7081  25
  -4  -4   5 1022.00 54.6480  14
  -4   4   5 952.700 57.7338  14
  -4  -4   4 1380.96 80.0347  25
  -4  -4   4 1438.86 75.7298  14
  -4   4   4 1490.68 80.7562  14
   4   4  -4 1482.63 83.7733   3
   4   4  -4 1385.99 86.4454  40
  -4  -4   3 5786.94 248.537  25
  -4  -4   3 5636.51 242.667  14
  -4   4   3 5689.67 247.975  14
   4   4  -3 5720.50 252.052   3
   4   4  -3 5454.28 257.264  40
  -4  -4   2 1953.39 89.3371  14
  -4   4   2 1889.13 93.7671  14
   4   4  -2 1529.11 95.0679   3
   4   4  -2 1513.46 99.5203  40
   4   4  -1 7626.55 327.273   3
   4   4  -1 7626.40 339.052  40
   4   4   0 3766.25 170.012   3
   4   4   0 3403.74 179.656  40
  -4  -4  -1 280.657 26.9227  15
  -4   4  -1 235.234 28.6076  15
   4   4   1 310.637 29.8956   3
   4  -4   1 323.186 27.6127   4
   4   4   1 278.900 29.8331   4
   4   4   2 3461.18 159.213   4
   4   4   2 3470.56 160.896   3
   4  -4   2 3222.47 153.838   4
  -4   4  -2 3437.56 162.737  15
  -4  -4  -2 3431.03 156.933  15
   4  -4   3 9733.69 424.901   4
   4   4   3 10198.0 430.868   4
   4   4   3 10397.6 432.500   3
  -4   4  -3 10417.8 435.303  15
  -4  -4  -3 10687.8 429.262  15
   4   4   4 169.252 24.1334   3
   4  -4   4 111.405 18.6168   4
   4   4   4 131.330 21.1198   4
  -4  -4  -4 128.172 19.7926  15
  -4   4  -4 103.588 19.8995  15
  -4   4  -5 843.095 55.7981   2
   4   4   5 638.437 51.6338   3
  -4   4  -5 769.515 56.8644  15
  -4  -4  -5 640.712 48.6811  15
  -4   4  -6 747.315 55.0378   2
   4   4   6 646.730 52.0393   3
  -4   4  -6 538.993 50.7748  15
  -4  -4  -6 619.238 48.6502  15
  -4   4  -7 2274.23 129.860   2
   4   4   7 2415.08 130.567   3
   4   4   7 2196.84 106.068  19
   4   4   7 2398.01 104.904  21
   4   4   7 2526.02 113.611  22
  -4   4  -7 2560.68 136.169  15
   4   4   7 2754.47 106.517  31
   4   4   8 35.9034 17.4432   3
  -4   4  -8 22.2642 15.3175   2
   4   4   8 32.6011 8.66857  19
   4   4   8 24.5798 7.77763  21
   4   4   8 28.8975 11.2287  22
  -4   4  -8 35.4014 16.2269  15
  -4   4  -9 3117.60 124.740   2
   4   4   9 3078.71 125.338   3
   4   4   9 2746.26 80.6205  19
   4   4   9 2865.12 76.1541  21
   4   4   9 3178.71 90.3079  22
  -4   4  -9 3042.84 126.777  15
   4   4  10 3544.32 146.235   3
   4   4  10 2845.47 97.3535  19
   4   4  10 3038.52 92.2252  21
   4   4  10 3463.68 105.047  22
   4   4  10 3138.08 98.0847  33
  -4   4 -10 3228.49 141.073  15
   4   4  11 1210.18 60.7125  21
  -4   4 -11 1299.38 92.4782  15
   4   4  11 1077.45 64.0890  19
   4   4  11 1086.27 62.6014  33
   4   4  12 305.775 26.7466  19
   4   4  12 354.008 24.3525  21
   4   4  12 475.439 36.0398  32
  -4   4 -12 455.226 50.8850  15
   4   4  13 653.409 41.4797  19
  -4   4 -13 730.339 68.2460  26
   4   4  13 615.484 36.4864  21
  -4   4 -13 800.392 68.6565  15
   4   4  14 160.986 17.4897  21
   4   4  14 124.385 20.5331  19
   4   4  15 703.870 47.5264  19
   4   4  15 763.872 43.3366  35
   4   4  15 703.759 42.8591  21
   4   4  15 803.615 43.9790  33
   4   4  16 267.223 25.9380  19
   4   4  16 163.761 18.6252  35
   4   4  16 181.051 19.9751  29
   4   4  16 281.149 23.3734  21
   4   4  16 158.076 18.5605  33
   4   4  17 350.190 29.5832  19
   4   4  17 411.583 28.4247  29
   4   4  17 355.571 26.9879  35
   4   4  17 361.783 27.8876  21
   4   4  18 65.0497 12.6193  29
   4   4  18 62.6032 12.1080  35
   4   4  18 75.6145 14.0532  21
   4   4  19 110.348 13.5990  29
   4   4  19 75.3236 12.4220  35
   4   4  19 72.6494 12.8550  21
   4   4  20 167.224 15.1335  29
   4  -4  20 164.787 14.3261  35
   4   4  20 166.934 15.3200  35
   4   4  20 177.868 16.4667  21
   4   4  21 493.113 26.1995  29
   4   4  21 488.902 27.7624  21
   4   4  21 481.344 26.7069  35
   4  -4  21 439.984 24.9012  35
  -4  -5  24 70.3741 9.43069  12
  -4  -5  23 129.180 13.4829  12
  -4  -5  22 21.9136 10.1880  12
  -4  -5  21 258.076 21.1738  12
  -4  -5  20 172.516 18.3621  12
  -4  -5  19 425.650 29.8605  12
  -4  -5  18 175.725 19.3428  12
  -4  -5  17 1616.43 79.3754  12
  -4  -5  16 34.0813 12.7193  12
  -4  -5  15 375.363 52.8119  25
  -4  -5  15 510.976 33.5142  12
  -4   5  15 530.055 59.7643   9
   4   5 -15 553.909 64.7487   6
  -4  -5  14 67.2495 25.8475  25
  -4  -5  14 135.008 17.7240  12
  -4   5  14 98.6855 28.0382   9
   4   5 -13 1774.77 118.834   6
  -4   5  13 1676.33 77.8945  18
  -4  -5  13 1617.76 114.700  25
  -4  -5  13 1771.91 82.6330  12
  -4   5  13 1665.69 107.989   9
  -4   5  12 124.177 13.0252  18
  -4   5  12 105.834 14.9871  29
   4   5 -12 112.714 30.7321   6
  -4   5  12 144.710 27.7016   9
  -4  -5  12 138.455 16.4836  12
  -4  -5  12 113.322 28.2030  25
  -4   5  11 1490.47 92.4544   9
  -4  -5  11 1429.69 98.7728  25
  -4   5  11 1449.06 70.7853  29
  -4  -5  11 1375.90 68.4356  12
  -4  -5  10 697.003 40.5479  12
  -4   5  10 797.578 60.4210   9
  -4  -5  10 813.329 65.5287  25
  -4   5   9 50.0085 16.3384   9
  -4  -5   9 22.7908 14.2956  25
  -4   5   8 1388.84 71.3768   9
  -4  -5   8 1096.25 68.5018  25
  -4  -5   7 28.1448 12.9020  25
  -4   5   7 24.3974 19.3152  38
   4   5  -7 52.3976 18.2462  40
  -4   5   7 33.9200 13.4605   9
  -4   5   6 3192.13 156.469  14
   4   5  -6 3144.24 161.287  40
  -4   5   6 3464.64 172.260  38
  -4  -5   6 3140.91 157.685  25
  -4   5   5 1681.96 93.0373  14
   4   5  -5 1665.25 96.3476   3
   4   5  -5 1739.33 100.485  40
  -4   5   5 1774.15 105.215  38
  -4  -5   5 1685.98 94.1259  25
  -4   5   4 2939.73 134.075  14
   4   5  -4 2303.50 132.999   3
   4   5  -4 2686.91 141.545  40
  -4   5   4 2218.09 136.966  38
  -4  -5   4 3277.56 137.308  25
  -4   5   3 6754.37 301.955  38
   4   5  -3 6518.86 302.638  40
   4   5  -3 6854.71 296.602   3
  -4   5   3 6811.52 292.236  14
   4   5  -2 2269.98 126.809  40
   4   5  -2 2331.70 119.667   3
  -4   5   2 2321.60 116.090  14
   4   5  -1 1959.13 115.900  40
   4   5  -1 2031.76 107.632   3
  -4   5   1 2083.87 105.613  14
   4   5   0 1368.55 73.9375   3
   4   5   0 871.195 73.1526  40
   4   5   1 12667.9 527.163   3
  -4   5  -2 1448.40 83.8800  15
   4   5   2 1388.17 81.7880   3
  -4   5  -3 2389.82 125.985  15
   4   5   3 2471.02 125.246   3
  -4   5  -4 142.042 22.8176  15
  -4   5  -4 139.435 23.5282   2
   4   5   4 130.911 22.3799   3
  -4   5  -5 4255.96 202.061  15
  -4   5  -5 4122.00 199.908   2
   4   5   5 4365.69 201.033   3
   4   5   6 102.261 15.8111  22
  -4   5  -6 90.9177 20.7098  15
  -4   5  -6 92.2143 21.9538   2
[truncated: 1,775,843 more chars]
