# Supplementary material for: Syntheses and crystal structures of three tri­phenyl­sulfonium salts of manganese(II), iron(III) and cobalt(II)
Source: Acta Crystallogr E Crystallogr Commun. 2025 Jul 31;81(Pt 8):770–5. doi: 10.1107/S2056989025006668 (PMC12326499; doi:10.1107/S2056989025006668)
Supplement: Supplementary file 2 [file e-81-00770-Isup2.hkl]

data_I                                                                          
_shelx_title ' i1383a_auto_a.res in P2(1)/n'                                    
_shelx_refln_list_code          4                                               
_shelx_F_calc_maximum      290.74                                               
_exptl_crystal_F_000      1484.00                                               
_reflns_d_resolution_high  0.8133                                               
                                                                                
loop_                                                                           
 _space_group_symop_operation_xyz                                               
 'x, y, z'                                                                      
 '-x+1/2, y+1/2, -z+1/2'                                                        
 '-x, -y, -z'                                                                   
 'x-1/2, -y-1/2, z-1/2'                                                         
                                                                                
_cell_length_a     9.3550                                                       
_cell_length_b    17.7628                                                       
_cell_length_c    21.3952                                                       
_cell_angle_alpha  90.000                                                       
_cell_angle_beta   99.465                                                       
_cell_angle_gamma  90.000                                                       
                                                                                
_shelx_F_squared_multiplier     1.000                                           
                                                                                
loop_                                                                           
 _refln_index_h                                                                 
 _refln_index_k                                                                 
 _refln_index_l                                                                 
 _refln_F_squared_calc                                                          
 _refln_F_squared_meas                                                          
 _refln_F_squared_sigma                                                         
 _refln_observed_status                                                         
   2   0   0       3033.76       3171.10        80.58 o                         
   4   0   0       9950.05      10157.54       358.18 o                         
   6   0   0       8952.35       8631.40       188.73 o                         
   8   0   0         35.99         26.00        13.66 o                         
  10   0   0        800.19        794.98        48.76 o                         
   1   1   0        866.32        718.76        14.84 o                         
   2   1   0       7873.08       7541.39       126.67 o                         
   3   1   0        585.49        511.69        21.89 o                         
   4   1   0      10736.67      11322.56       213.37 o                         
   5   1   0         28.57         48.22        12.87 o                         
   6   1   0       2230.04       2250.63        39.12 o                         
   7   1   0          4.47          0.85         6.07 o                         
   8   1   0       2172.15       2511.33        62.77 o                         
   9   1   0          7.98         24.66         9.58 o                         
  10   1   0        141.65        136.94        14.12 o                         
  11   1   0          4.26          2.04         6.02 o                         
   0   2   0       7663.65       8716.26       196.03 o                         
   1   2   0        399.10        352.41         7.88 o                         
   2   2   0      11541.56      10771.61       166.10 o                         
   3   2   0         91.34         95.55         7.02 o                         
   4   2   0        261.09        972.63        37.61 o                         
   5   2   0       6162.01       6005.42       167.04 o                         
   6   2   0          7.41         14.45         4.58 o                         
   7   2   0        400.41        367.29        16.17 o                         
   8   2   0        410.59        469.09        22.69 o                         
   9   2   0        382.46        403.22        16.13 o                         
  10   2   0         81.25         76.85        11.84 o                         
  11   2   0          0.78          0.81         5.48 o                         
   1   3   0      24355.05      23197.73       307.27 o                         
   2   3   0       1179.18       1202.76        23.86 o                         
   3   3   0       3012.13       3048.26        59.42 o                         
   4   3   0       3662.80       3480.51       122.13 o                         
   5   3   0        616.45        680.87       130.89 o                         
   6   3   0        762.31        725.01        24.71 o                         
   7   3   0        108.95        115.80         9.84 o                         
   8   3   0        457.53        568.97        37.91 o                         
   9   3   0        240.16        236.11        18.52 o                         
  10   3   0          7.39          9.89         6.94 o                         
  11   3   0         99.54         58.45        29.49 o                         
   0   4   0       1356.87       1253.97        36.40 o                         
   1   4   0      76071.48      75465.10      1611.95 o                         
   2   4   0      15646.06      15174.40       231.50 o                         
   3   4   0       8974.83       8700.47       216.72 o                         
   4   4   0       3891.31       5456.18       274.40 o                         
   5   4   0       7494.40       7349.00       171.50 o                         
   6   4   0        158.31        169.82        11.25 o                         
   7   4   0        218.10        209.90        17.41 o                         
   8   4   0        123.92        150.79        17.87 o                         
   9   4   0          9.75         24.58        23.02 o                         
  10   4   0        446.91        402.11        35.41 o                         
  11   4   0          0.39        127.67        19.82 o                         
   1   5   0        469.12        509.77        26.24 o                         
   2   5   0         13.02          1.50         4.14 o                         
   3   5   0       5279.15       5138.36       169.22 o                         
   5   5   0        159.57         84.94        35.55 o                         
   6   5   0         24.38         13.22        10.50 o                         
   7   5   0        791.57        896.72        47.34 o                         
   8   5   0          3.75          4.57        12.70 o                         
   9   5   0         12.05         15.93         8.96 o                         
  10   5   0          2.27          8.75         7.41 o                         
  11   5   0          4.78         16.79        13.89 o                         
   0   6   0      14144.56      14684.83       918.47 o                         
   1   6   0      14096.73      13697.13       280.72 o                         
   2   6   0       1097.79       1048.44        29.88 o                         
   3   6   0        777.84        838.30        44.64 o                         
   4   6   0       5380.52       7320.38       225.82 o                         
   5   6   0       1072.09        970.86        40.65 o                         
   6   6   0       1212.81       1045.68        38.98 o                         
   7   6   0       1682.95       1467.67        84.85 o                         
   8   6   0         30.24         15.72        13.62 o                         
   9   6   0          9.97         39.20        21.54 o                         
  10   6   0        111.97        111.83        15.67 o                         
   1   7   0       1001.10        968.75        32.21 o                         
   2   7   0        310.59        416.95        19.94 o                         
   3   7   0        135.48        144.44        38.10 o                         
   4   7   0       1011.45       1153.10        75.38 o                         
   5   7   0        607.26        640.08        28.14 o                         
   6   7   0         36.82         22.25         8.70 o                         
   7   7   0        537.03        484.84        62.47 o                         
   8   7   0        309.02        263.80        22.80 o                         
   9   7   0         97.13        104.37        15.72 o                         
  10   7   0         73.50        114.51        53.99 o                         
   0   8   0       5999.29       6790.24       306.01 o                         
   1   8   0       1186.37       1330.60        41.82 o                         
   2   8   0       4373.64       3936.99        96.66 o                         
   3   8   0       4236.72       4316.21       153.42 o                         
   4   8   0         17.82        264.87        21.27 o                         
   5   8   0       1845.40       1875.95       165.83 o                         
   6   8   0        189.90        142.10        11.55 o                         
   7   8   0          0.66         -2.03        16.93 o                         
   8   8   0        398.11        463.40        30.42 o                         
   9   8   0          7.84          1.62        11.73 o                         
  10   8   0         32.84         79.84        45.64 o                         
   1   9   0       2809.68       2923.76        89.73 o                         
   2   9   0        469.17        399.29        22.52 o                         
   3   9   0       2017.30       1912.11       143.62 o                         
   4   9   0       1151.71       1474.05        46.87 o                         
   5   9   0       1068.34       1040.76        64.42 o                         
   6   9   0         71.82         98.55        12.57 o                         
   7   9   0         35.12         23.08        18.73 o                         
   8   9   0        393.45        462.45        39.20 o                         
   9   9   0         91.44         56.28        11.85 o                         
  10   9   0          1.74         -6.14        13.02 o                         
   0  10   0      27014.06      29011.33      1195.18 o                         
   1  10   0        120.19         84.16        14.17 o                         
   2  10   0        166.59        190.54        16.86 o                         
   3  10   0       2268.93       1939.87        52.50 o                         
   4  10   0        329.20        345.12        22.47 o                         
   5  10   0       2392.90       2343.49       205.89 o                         
   6  10   0       1824.94       1897.39       200.25 o                         
   7  10   0       1348.01       1434.39        79.88 o                         
   8  10   0         37.20         31.36        17.00 o                         
   9  10   0          2.32         13.86        22.20 o                         
   1  11   0        492.15        348.65        13.84 o                         
   2  11   0        383.52        345.46        19.55 o                         
   3  11   0        288.92        295.33        17.37 o                         
   4  11   0          8.99         60.66        14.44 o                         
   5  11   0         27.74         54.91        37.75 o                         
   6  11   0         77.11         95.73        18.03 o                         
   7  11   0          0.93          3.13        11.94 o                         
   8  11   0        554.68        493.94        38.03 o                         
   9  11   0        102.23         93.04        14.20 o                         
   0  12   0        928.72        924.76        24.91 o                         
   1  12   0       3258.68       2958.87        54.79 o                         
   2  12   0        112.19        136.85        12.45 o                         
   3  12   0         31.57         23.87         7.42 o                         
   4  12   0        281.57        247.89        14.58 o                         
   5  12   0       2449.27       2532.94       139.13 o                         
   6  12   0          0.09         -1.18         9.66 o                         
   7  12   0        425.19        387.46        30.60 o                         
   9  12   0        379.52        418.58        32.08 o                         
   1  13   0       1256.94       1248.32        33.27 o                         
   2  13   0          4.94         10.31         7.66 o                         
   3  13   0       1169.87       1072.16        40.43 o                         
   4  13   0        869.17        842.04        35.13 o                         
   5  13   0         94.59         82.28        13.23 o                         
   6  13   0          1.85         10.89        10.17 o                         
   7  13   0         92.63         69.76        15.39 o                         
   0  14   0         41.97         31.06         8.39 o                         
   1  14   0        184.47        191.08        10.73 o                         
   2  14   0        925.60        894.63        32.67 o                         
   3  14   0        829.78        783.74        34.38 o                         
   4  14   0         10.84         85.59        11.02 o                         
   5  14   0        708.60        719.63        34.63 o                         
   6  14   0         22.08         40.92        11.31 o                         
   7  14   0        289.12        322.94        25.79 o                         
   8  14   0        118.17        141.70        18.66 o                         
   1  15   0        166.06        186.44        12.01 o                         
   2  15   0        832.10        796.58        30.34 o                         
   3  15   0        316.94        367.76        25.57 o                         
   4  15   0        457.37        568.46        24.66 o                         
   5  15   0        167.92        162.68        16.73 o                         
   6  15   0          8.73         13.99         9.20 o                         
   7  15   0          4.99          1.06         8.30 o                         
   8  15   0          4.18         13.69        10.01 o                         
   0  16   0        757.83        816.87        51.90 o                         
   1  16   0        729.83        624.14        26.70 o                         
   2  16   0        401.94        356.21        19.14 o                         
   3  16   0          2.78          5.88         8.65 o                         
   4  16   0        159.85        172.37        13.65 o                         
   5  16   0        778.41        763.73        33.90 o                         
   6  16   0        130.12        113.88        12.07 o                         
   7  16   0         58.51         55.08         8.11 o                         
   1  17   0         93.34         97.94        12.25 o                         
   2  17   0          6.89          4.68        10.96 o                         
   3  17   0        430.86        449.95        39.59 o                         
   4  17   0         20.86         29.10         8.29 o                         
   5  17   0          2.40        -11.48        12.22 o                         
   6  17   0          6.26          6.93         6.87 o                         
   0  18   0        185.15        249.83        18.49 o                         
   1  18   0         34.66         23.23         8.78 o                         
   2  18   0         32.16         25.48        10.87 o                         
   3  18   0        128.54        159.79        15.70 o                         
   4  18   0          6.19         32.29         7.65 o                         
   5  18   0        125.11        144.60        13.46 o                         
   6  18   0         20.10         20.12         5.77 o                         
   1  19   0        252.71        243.76        21.17 o                         
   2  19   0         21.47         21.81         9.14 o                         
   3  19   0         17.41         13.81         8.16 o                         
   4  19   0          5.40         38.64         7.82 o                         
   5  19   0         33.30         33.10         6.65 o                         
   0  20   0        222.44        225.85        22.64 o                         
   1  20   0          0.65          0.32         6.02 o                         
   2  20   0          2.48         -1.48         6.93 o                         
   3  20   0        257.69        272.46        15.24 o                         
   4  20   0         12.53         19.69         7.22 o                         
   1  21   0         73.56         65.86        12.20 o                         
   2  21   0         10.72         16.17         5.68 o                         
 -11   0   1        223.73        250.48        21.54 o                         
  -9   0   1       3314.66       3426.81       156.58 o                         
  -7   0   1        926.61       1022.51        38.65 o                         
  -5   0   1      17568.41      17410.54       730.02 o                         
  -3   0   1       2534.04       2086.50       112.53 o                         
  -1   0   1       1902.27       1948.74        84.75 o                         
   1   0   1      52284.53      51320.41      2022.41 o                         
   3   0   1       1996.47       1990.64        71.72 o                         
   5   0   1        157.63        143.88        20.88 o                         
   7   0   1       1992.93       2026.31        76.04 o                         
  11   0   1        105.40         84.19        12.68 o                         
 -11   1   1         32.05         36.52         7.71 o                         
 -10   1   1         39.27         36.71        13.77 o                         
  -9   1   1         27.51         15.92        11.52 o                         
  -8   1   1        139.88        169.77        12.58 o                         
  -7   1   1         50.28         48.27         6.44 o                         
  -6   1   1       1661.84       1708.89        30.96 o                         
  -5   1   1       1304.35       1319.97        62.97 o                         
  -4   1   1        476.43       1098.06        41.84 o                         
  -3   1   1       4304.04       4282.62        95.91 o                         
  -2   1   1        155.63        155.42        12.06 o                         
  -1   1   1      12750.84      13114.96       260.12 o                         
   0   1   1       3458.84       3889.61        55.50 o                         
   1   1   1       1413.13       1631.05        27.39 o                         
   2   1   1       1397.98       1156.49        22.60 o                         
   3   1   1      21553.62      21891.07       362.01 o                         
   5   1   1       3716.96       3676.96        72.27 o                         
   6   1   1         10.45          9.31         4.67 o                         
   7   1   1       2571.37       2539.91        44.29 o                         
   8   1   1        339.36        375.53        16.08 o                         
   9   1   1       2176.69       2350.82        84.47 o                         
  10   1   1          4.21          4.35         7.90 o                         
  11   1   1        109.55         94.62        11.94 o                         
 -11   2   1        393.26        407.87        29.59 o                         
 -10   2   1         84.47         65.70        11.72 o                         
  -9   2   1        512.39        463.68        22.04 o                         
  -8   2   1        448.27        593.38        46.31 o                         
  -7   2   1        906.27        890.76        23.97 o                         
  -6   2   1        193.80        165.39         9.58 o                         
  -5   2   1        377.41        470.89        30.05 o                         
  -4   2   1        424.97        846.62        33.05 o                         
  -3   2   1        258.83        239.03        21.04 o                         
  -2   2   1       2833.49       2692.85        59.77 o                         
  -1   2   1      24820.88      24554.11       343.23 o                         
   0   2   1       1450.04       1846.22        26.66 o                         
   1   2   1       3109.53       3185.97        50.68 o                         
   2   2   1       7034.10       6631.46       105.03 o                         
   3   2   1      11308.07      10378.42       194.97 o                         
   4   2   1         59.67        173.79        14.20 o                         
   5   2   1         20.09         21.58         8.14 o                         
   6   2   1        346.68        372.39        12.90 o                         
   7   2   1       1346.82       1276.70        30.16 o                         
   8   2   1        430.20        456.16        19.85 o                         
   9   2   1        704.40        848.13        32.10 o                         
  10   2   1         50.74         28.73        10.86 o                         
  11   2   1          1.93         -2.53         5.47 o                         
 -11   3   1          1.93        286.63       231.97 o                         
 -10   3   1        217.18        186.34        12.42 o                         
  -9   3   1         50.89         61.96         9.93 o                         
  -8   3   1       1047.94       1097.13        46.50 o                         
  -7   3   1       1140.38       1149.92        28.17 o                         
  -6   3   1       1498.46       1481.15        33.14 o                         
  -5   3   1       4137.77       4249.59       175.96 o                         
  -4   3   1       6105.16       6510.86       170.70 o                         
  -3   3   1       1696.83       1754.18        46.83 o                         
  -2   3   1       4670.98       4455.74        86.36 o                         
  -1   3   1       6511.89       6528.23       110.13 o                         
   0   3   1       1647.86       1786.66        30.65 o                         
   1   3   1       5735.22       5446.39        74.64 o                         
   2   3   1       6335.37       6239.36       107.26 o                         
   3   3   1        575.12        517.83        16.64 o                         
   4   3   1       9821.94       9607.78       157.17 o                         
   5   3   1       3328.99       3298.87        89.59 o                         
   6   3   1       1603.88       1641.36        31.50 o                         
   7   3   1        537.48        515.86        17.89 o                         
   8   3   1        216.65        233.23        16.73 o                         
   9   3   1        140.03        153.21        11.67 o                         
  10   3   1          4.09         11.14         8.11 o                         
  11   3   1         31.23          3.05        12.79 o                         
 -11   4   1          2.79        -15.09        15.09 o                         
 -10   4   1        494.80        432.35        40.86 o                         
  -9   4   1        327.72        339.90        19.11 o                         
  -8   4   1          8.73         14.78        12.87 o                         
  -7   4   1       1558.24       1435.83        40.20 o                         
  -6   4   1         13.21         16.54         7.73 o                         
  -5   4   1          8.93          1.37        12.82 o                         
  -4   4   1      11498.60      11647.05       359.61 o                         
  -3   4   1       2703.50       2841.02        70.68 o                         
  -2   4   1       1173.19       1036.30        25.91 o                         
  -1   4   1       2359.28       2264.42        34.91 o                         
   0   4   1       3799.78       4483.55        75.86 o                         
   1   4   1      13008.92      12299.42       202.20 o                         
   2   4   1        847.89        709.98        20.66 o                         
   3   4   1       5739.30       5829.39        97.13 o                         
   4   4   1         36.80        435.71        19.31 o                         
   5   4   1       1913.58       1758.61        65.52 o                         
   6   4   1       2792.95       2929.06        55.30 o                         
   7   4   1        436.23        419.67        23.85 o                         
   8   4   1        970.20        881.97        40.89 o                         
   9   4   1         80.16         74.33        11.34 o                         
  10   4   1         11.53          8.18        10.21 o                         
  11   4   1        226.29         46.19        14.97 o                         
 -11   5   1         58.91         -1.72        13.63 o                         
 -10   5   1         22.55         15.41         7.56 o                         
  -9   5   1         52.05         44.67        10.74 o                         
  -8   5   1         49.31         71.45        12.48 o                         
  -7   5   1        101.99        130.10        13.97 o                         
  -6   5   1       1789.87       1795.55        64.17 o                         
  -5   5   1        328.09        329.37        33.24 o                         
  -4   5   1       2478.09       3067.97        95.50 o                         
  -3   5   1        151.57        143.39        10.94 o                         
  -2   5   1      29576.04      28538.57       468.71 o                         
  -1   5   1       9837.13       9887.56       167.01 o                         
   0   5   1      17529.75      20256.46       407.44 o                         
   1   5   1       5183.89       5057.06        98.51 o                         
   2   5   1        185.00        186.39        11.41 o                         
   3   5   1       3007.19       2857.70       114.41 o                         
   4   5   1      19602.06      19495.42       811.28 o                         
   5   5   1         70.71         80.18        29.26 o                         
   6   5   1       2546.01       2520.71        73.62 o                         
   7   5   1        187.56        196.13        21.43 o                         
   8   5   1        504.93        502.97        30.22 o                         
   9   5   1          4.51         16.04        10.17 o                         
  10   5   1         21.80         23.33        12.87 o                         
 -10   6   1        185.59        172.25        16.57 o                         
  -9   6   1        437.40        529.57        83.76 o                         
  -8   6   1        143.18        200.14        20.06 o                         
  -7   6   1        262.73        274.86        17.99 o                         
  -6   6   1        340.64        291.68        21.69 o                         
  -5   6   1       2105.68       1769.37        48.91 o                         
  -4   6   1       2590.87       2840.42       112.12 o                         
  -3   6   1        810.57        767.98        42.94 o                         
  -2   6   1        247.17        158.26        13.29 o                         
  -1   6   1      10011.55       9845.88       183.48 o                         
   0   6   1         56.31         50.41         7.90 o                         
   1   6   1      13450.73      12973.12       239.49 o                         
   2   6   1       8275.45       7717.11       217.31 o                         
   3   6   1        410.38        419.47        29.56 o                         
   4   6   1       1350.56       1501.91       126.16 o                         
   5   6   1       2243.57       2180.62        62.96 o                         
   6   6   1        132.01         99.39        10.93 o                         
   7   6   1         55.63         38.19        12.63 o                         
   8   6   1         41.44         74.66        16.59 o                         
   9   6   1         41.29         31.41        12.52 o                         
  10   6   1          6.56         10.46        20.82 o                         
 -10   7   1         54.69         71.89        25.13 o                         
  -9   7   1        647.75        673.68        34.88 o                         
  -8   7   1        145.91        169.69        19.40 o                         
  -7   7   1        411.20        405.30        23.68 o                         
  -6   7   1        586.32        573.83        27.92 o                         
  -5   7   1        938.26       1021.69        36.05 o                         
  -4   7   1          7.02        272.91        77.55 o                         
  -3   7   1       1856.85       1771.69        76.99 o                         
  -2   7   1       1065.65       1157.02        42.65 o                         
  -1   7   1       3335.11       3056.89        67.40 o                         
   0   7   1       1028.46       1038.40        51.99 o                         
   1   7   1       8042.80       7719.42       149.70 o                         
   2   7   1         92.05         85.29         9.52 o                         
   3   7   1       1605.44       1462.64        93.97 o                         
   4   7   1        580.52        918.49        78.02 o                         
   5   7   1        115.59         87.41         9.59 o                         
   6   7   1         39.95         36.70         7.59 o                         
   7   7   1         32.54         45.92        18.87 o                         
   8   7   1          3.77         29.57        13.38 o                         
   9   7   1        281.99        267.23        33.19 o                         
  10   7   1          1.17          8.26        10.94 o                         
 -10   8   1         25.73         22.55         9.36 o                         
  -9   8   1        623.77        590.52        31.85 o                         
  -8   8   1         54.02         85.38        39.53 o                         
  -7   8   1         19.22         11.32        11.53 o                         
  -6   8   1        508.12        446.71        37.99 o                         
  -5   8   1        825.57        800.18        32.77 o                         
  -4   8   1        750.47        702.30        30.74 o                         
  -3   8   1         72.87         50.64        15.53 o                         
  -2   8   1         62.55         26.87        10.18 o                         
  -1   8   1       1891.59       1965.61        56.14 o                         
   0   8   1          1.77          4.25         7.01 o                         
   1   8   1        140.89         94.45        10.65 o                         
   2   8   1        745.12        597.72        34.68 o                         
   3   8   1       9284.29       8358.38       216.71 o                         
   4   8   1        340.61        811.88        52.17 o                         
   5   8   1         80.06         70.42        10.82 o                         
   6   8   1       1320.95       1306.19        36.24 o                         
   7   8   1       1668.87       1660.30        61.34 o                         
   8   8   1        236.60        246.49        22.66 o                         
   9   8   1        291.89        319.31        19.56 o                         
  10   8   1         27.80         10.32        10.27 o                         
 -10   9   1         80.90         54.23        16.04 o                         
  -9   9   1         31.91         31.44        12.04 o                         
  -8   9   1        360.08        409.72        37.18 o                         
  -7   9   1         37.87         25.21        11.97 o                         
  -6   9   1          2.33          2.16         7.90 o                         
  -5   9   1         38.39         41.36        15.68 o                         
  -4   9   1        194.40        591.32        89.61 o                         
  -3   9   1         37.31         26.80        14.13 o                         
  -2   9   1       2561.51       2568.40        71.07 o                         
  -1   9   1        420.81        391.85        25.46 o                         
   0   9   1         22.93          9.99         8.77 o                         
   1   9   1       3859.72       3988.84       148.52 o                         
   2   9   1       2389.91       2379.38        68.17 o                         
   3   9   1       4351.56       4194.06       123.62 o                         
   4   9   1       2360.11       2414.83        67.69 o                         
   5   9   1        308.47        346.76        27.15 o                         
   6   9   1        378.47        430.02        29.45 o                         
   7   9   1       1551.42       1646.88        61.50 o                         
   8   9   1          9.33         27.80        19.52 o                         
   9   9   1        258.65        278.32        63.94 o                         
  10   9   1         55.97         53.68        13.93 o                         
 -10  10   1          0.57          5.41        10.72 o                         
  -9  10   1        978.20        974.98        73.88 o                         
  -8  10   1         26.55         70.20        20.90 o                         
  -7  10   1         55.76         43.29         9.26 o                         
  -6  10   1       1583.69       1384.09       118.07 o                         
  -5  10   1        876.18        823.64        43.66 o                         
  -4  10   1       2398.00       2405.17        64.26 o                         
  -3  10   1       2788.38       2648.25        67.76 o                         
  -2  10   1        509.86        309.76        30.36 o                         
  -1  10   1        269.45        265.46        22.56 o                         
   0  10   1         46.21         57.02        15.74 o                         
   1  10   1       1581.45       1452.66        71.31 o                         
   2  10   1        607.65        579.24        35.06 o                         
   3  10   1       1282.05       1199.38        51.64 o                         
   4  10   1        675.23        632.07        34.75 o                         
   5  10   1         67.05        142.18        47.79 o                         
   6  10   1        220.23        270.41        28.55 o                         
   7  10   1          8.49         20.60        17.39 o                         
   8  10   1        241.18        305.88        33.79 o                         
   9  10   1          0.92         -1.78        10.24 o                         
  -9  11   1         10.49         -2.34         9.07 o                         
  -8  11   1         18.40         41.76        16.65 o                         
  -7  11   1        284.09        277.83        26.53 o                         
  -6  11   1        177.70        171.00        20.84 o                         
  -5  11   1        254.05        241.60        22.01 o                         
  -4  11   1         38.49         94.66        20.09 o                         
  -3  11   1        812.75        794.12        42.65 o                         
  -2  11   1         51.57         32.93         7.46 o                         
  -1  11   1         74.20         75.02         6.35 o                         
   0  11   1       1749.84       1796.79        45.97 o                         
   1  11   1        360.40        350.23        11.98 o                         
   2  11   1       1707.87       1471.39        38.15 o                         
   3  11   1        488.29        491.45        19.01 o                         
   4  11   1       3452.94       3345.30       102.01 o                         
   5  11   1        517.40        543.51        36.46 o                         
   6  11   1         28.35         36.98        13.45 o                         
   7  11   1        351.59        373.19        30.74 o                         
   8  11   1         16.89         27.87        11.35 o                         
   9  11   1        194.04        225.04        25.75 o                         
  -9  12   1          1.59         27.48        13.31 o                         
  -7  12   1         60.31         59.93        15.45 o                         
  -6  12   1          6.45         16.91        10.56 o                         
  -5  12   1          4.16         15.62        10.43 o                         
  -4  12   1       2741.00       2702.76        88.50 o                         
  -3  12   1          0.60          4.35         8.04 o                         
  -2  12   1        277.53        253.96        13.94 o                         
  -1  12   1        346.79        328.38        10.72 o                         
   0  12   1       2159.88       2460.71        40.50 o                         
   1  12   1        212.51        180.64         8.87 o                         
   2  12   1        696.12        584.03        23.06 o                         
   3  12   1        476.03        477.30        27.13 o                         
   4  12   1        113.54        114.58        13.94 o                         
   5  12   1        166.99        210.36        25.25 o                         
   6  12   1        755.62        806.07        49.45 o                         
   7  12   1        581.01        559.82        37.95 o                         
   8  12   1        406.83        385.11        27.21 o                         
   9  12   1         30.11         28.98        12.29 o                         
  -9  13   1          0.35         -8.63        10.26 o                         
  -7  13   1        175.97        186.68        20.59 o                         
  -6  13   1         59.30         51.35        11.93 o                         
  -5  13   1        222.48        247.34        19.67 o                         
  -4  13   1         72.07         60.64        11.97 o                         
  -3  13   1        747.11        714.80        26.29 o                         
  -2  13   1        156.33        150.72        13.74 o                         
  -1  13   1        178.56        157.74         8.54 o                         
   0  13   1       2028.42       2166.23        41.08 o                         
   1  13   1        293.07        274.51        10.59 o                         
   2  13   1        254.47        300.07        15.56 o                         
   3  13   1        248.66        301.51        30.65 o                         
   4  13   1       2881.13       3126.90        82.60 o                         
   5  13   1         95.54         85.36        13.96 o                         
   6  13   1        103.82         91.39        14.42 o                         
   7  13   1          1.19         10.73        12.85 o                         
   8  13   1         26.96         19.20         7.72 o                         
  -8  14   1        127.70        145.83        20.63 o                         
  -7  14   1        113.09        109.52        12.55 o                         
  -6  14   1        799.72        833.29        36.97 o                         
  -5  14   1         34.00         33.75        13.80 o                         
  -4  14   1        721.38        751.07        35.40 o                         
  -3  14   1         39.14         39.91         9.25 o                         
  -2  14   1        397.39        369.80        18.46 o                         
  -1  14   1         12.48         16.90         6.13 o                         
   0  14   1        170.27        164.17         8.99 o                         
   1  14   1        434.93        384.44        13.13 o                         
   2  14   1          6.80          4.15         7.02 o                         
   3  14   1          1.34         15.34         8.38 o                         
   4  14   1       1014.89       1043.32        35.92 o                         
   5  14   1        153.05        172.67        16.73 o                         
   6  14   1         61.12         82.81        12.78 o                         
   7  14   1         59.47         54.07        12.04 o                         
   8  14   1        498.18        517.24        61.37 o                         
  -8  15   1        113.31        103.31        14.61 o                         
  -7  15   1         16.24         23.56         6.73 o                         
  -6  15   1          8.25          0.28         9.31 o                         
  -5  15   1        123.69        127.42        15.43 o                         
  -4  15   1        249.04        226.48        18.80 o                         
  -3  15   1        493.21        485.05        22.75 o                         
  -2  15   1        305.70        301.66        17.89 o                         
  -1  15   1         66.17         49.08         7.61 o                         
   0  15   1         27.88         26.69         7.00 o                         
   1  15   1        233.76        186.88        18.64 o                         
   2  15   1       1396.55       1376.12        38.29 o                         
   3  15   1        655.23        657.61        26.79 o                         
   4  15   1       1559.36       1709.37        51.34 o                         
   5  15   1         57.72         47.65        11.93 o                         
   6  15   1          8.30          4.63         8.70 o                         
   7  15   1          4.99          6.22         9.88 o                         
  -7  16   1          2.81          5.06         6.45 o                         
  -6  16   1         43.40         30.32         9.37 o                         
  -5  16   1         45.77         47.71        13.45 o                         
  -4  16   1       1732.45       1752.79        52.15 o                         
  -3  16   1        245.67        240.71        21.90 o                         
  -2  16   1         15.38         20.01         9.82 o                         
  -1  16   1         62.45         37.74         8.66 o                         
   0  16   1        339.10        375.35        24.90 o                         
   1  16   1        123.42        120.66        11.07 o                         
   2  16   1         26.44         29.58         9.97 o                         
   3  16   1         56.33         75.40        10.54 o                         
   4  16   1         10.81         35.94         9.86 o                         
   5  16   1          9.07         13.30         9.69 o                         
   6  16   1          2.89         -1.17         9.74 o                         
   7  16   1          5.14         11.52         6.21 o                         
  -6  17   1          0.39          1.14         6.91 o                         
  -5  17   1         17.27         22.94         9.46 o                         
  -4  17   1         96.33         75.93        10.57 o                         
  -3  17   1         13.74         20.54         9.05 o                         
  -2  17   1        120.81        146.07        16.60 o                         
  -1  17   1       1005.65        981.05        30.16 o                         
   0  17   1        167.41        206.44        17.38 o                         
   1  17   1         18.83         20.39         7.90 o                         
   2  17   1         12.33         12.87         8.37 o                         
   3  17   1        871.54        836.23        36.98 o                         
   4  17   1        172.23        280.45        19.00 o                         
   5  17   1         96.61         96.85        15.89 o                         
   6  17   1          2.11         10.04        10.53 o                         
  -6  18   1          0.10         -1.81         5.22 o                         
  -5  18   1         27.03         24.99         7.34 o                         
  -4  18   1         89.28        139.84        15.62 o                         
  -3  18   1         39.15         38.15        11.62 o                         
  -2  18   1        634.22        637.84        31.30 o                         
  -1  18   1        155.44        156.58        13.63 o                         
   0  18   1          8.28         14.24         8.53 o                         
   1  18   1         38.49         49.25         9.70 o                         
   2  18   1        203.74        251.36        15.13 o                         
   3  18   1        141.22        134.42        14.00 o                         
   4  18   1          0.12         39.70        16.24 o                         
   5  18   1         13.17         19.32         7.58 o                         
   6  18   1         54.01         65.57         7.18 o                         
  -5  19   1          2.82          6.97         8.86 o                         
  -4  19   1          2.43         10.59         9.51 o                         
  -3  19   1         13.12         18.35         8.63 o                         
  -2  19   1        217.64        197.02        15.94 o                         
  -1  19   1         39.42         56.33        12.04 o                         
   0  19   1          6.58         21.30         8.03 o                         
   1  19   1        103.69        109.10        10.51 o                         
   2  19   1         12.91         12.06         8.58 o                         
   3  19   1        118.81        132.53        12.43 o                         
   4  19   1        211.09        214.18        13.90 o                         
   5  19   1          0.80          9.32        11.18 o                         
  -4  20   1         84.07         98.17        12.18 o                         
  -3  20   1          8.59         15.47         6.86 o                         
  -2  20   1         81.58         73.96         9.66 o                         
  -1  20   1         67.62         69.09        12.23 o                         
   0  20   1         69.93         70.69        10.90 o                         
   1  20   1         23.85         26.99         8.70 o                         
   2  20   1         13.79          8.06         6.94 o                         
   3  20   1          2.87         -1.45         6.25 o                         
   4  20   1         68.95         78.04        10.37 o                         
  -2  21   1         37.28         26.28         8.61 o                         
  -1  21   1         36.15         36.09         7.16 o                         
   0  21   1         54.76         56.88         8.44 o                         
   1  21   1         31.79         44.56         7.48 o                         
   2  21   1        103.63         98.95        12.77 o                         
 -10   0   2         24.05         16.25        14.33 o                         
  -8   0   2       1419.21       1662.68        63.22 o                         
  -6   0   2         13.02         11.46         7.21 o                         
  -4   0   2       1852.00       1834.50        72.64 o                         
  -2   0   2        249.16        262.06        33.22 o                         
   0   0   2         81.58        140.10        10.62 o                         
   2   0   2      84531.12      84578.55      1924.08 o                         
   4   0   2        670.96        695.99        31.33 o                         
   6   0   2         31.66         24.24         8.00 o                         
   8   0   2       2588.57       2883.06       127.56 o                         
  10   0   2        111.94        101.74        17.85 o                         
 -11   1   2        189.13        172.16        12.85 o                         
 -10   1   2         38.79         38.68        10.51 o                         
  -9   1   2        157.71        212.70        16.83 o                         
  -8   1   2        543.47        619.84        45.14 o                         
  -7   1   2        329.28        346.18        14.64 o                         
  -6   1   2       1840.56       1827.82        34.88 o                         
  -5   1   2       8346.61       8722.97       173.60 o                         
  -4   1   2       2993.39       3351.07        82.26 o                         
  -3   1   2        322.57        351.14        22.86 o                         
  -2   1   2      33665.90      33072.98       578.70 o                         
  -1   1   2      13346.43      12340.61       186.14 o                         
   0   1   2       6831.40       8284.64       127.43 o                         
   1   1   2         61.87         52.85         2.93 o                         
   2   1   2        801.94        751.42        20.47 o                         
   3   1   2       2902.51       2755.90        50.81 o                         
   4   1   2       1404.63       2514.85        52.78 o                         
   5   1   2         17.06          9.86         6.57 o                         
   6   1   2        688.82        613.02        15.81 o                         
   7   1   2         29.15         29.56         6.36 o                         
   8   1   2        205.36        214.94        14.06 o                         
   9   1   2        491.35        527.87        44.08 o                         
  10   1   2         60.74         58.62        19.80 o                         
  11   1   2          7.01          6.48         5.39 o                         
 -11   2   2          5.07         -0.05         6.64 o                         
 -10   2   2         33.52         43.28        10.09 o                         
  -9   2   2        491.71        475.33        22.81 o                         
  -8   2   2        175.18        178.02        14.13 o                         
  -7   2   2        397.71        373.98        20.85 o                         
  -6   2   2        487.46        514.01        16.45 o                         
  -5   2   2      10171.71      10259.32       184.67 o                         
  -4   2   2       2703.00       2822.79        63.81 o                         
  -3   2   2         60.26         84.12        11.15 o                         
  -2   2   2        197.35        124.34         7.82 o                         
  -1   2   2       1513.69       1474.07        25.78 o                         
   0   2   2       9120.95      10327.73       137.49 o                         
   1   2   2       7139.30       6848.88        93.35 o                         
   2   2   2       3025.67       2955.85        55.38 o                         
   3   2   2       8026.78       7562.44       123.01 o                         
   4   2   2        637.65        783.70        22.70 o                         
   5   2   2       3485.68       3720.73        77.98 o                         
   6   2   2        195.11        177.32         8.51 o                         
   7   2   2       1620.37       1704.54        46.84 o                         
   8   2   2       2946.64       3173.28        92.11 o                         
   9   2   2         16.26         34.03        10.32 o                         
  10   2   2        255.06        260.88        28.77 o                         
 -11   3   2         57.32         27.82        18.27 o                         
 -10   3   2         92.30         71.63         9.19 o                         
  -9   3   2         22.10         39.16         9.60 o                         
  -8   3   2         19.84        174.77        12.43 o                         
  -7   3   2       1355.77       1299.33        33.95 o                         
  -6   3   2        415.38        406.19        17.38 o                         
  -5   3   2       5856.29       6015.79       144.56 o                         
  -4   3   2       4135.58       5358.12       101.08 o                         
  -3   3   2       7071.59       6611.45       128.85 o                         
  -2   3   2        896.64        699.81        15.56 o                         
  -1   3   2       1828.34       1882.67        32.11 o                         
   0   3   2        792.89        988.26        15.07 o                         
   1   3   2      42349.60      39049.46       584.11 o                         
   2   3   2        301.34        285.44         9.27 o                         
   3   3   2          5.44         12.55         4.23 o                         
   4   3   2         27.66         27.92         6.42 o                         
   5   3   2        231.10        231.03        15.07 o                         
   6   3   2         50.06         37.25         7.12 o                         
   7   3   2       1643.67       1646.12        61.00 o                         
   8   3   2         71.43         82.70        12.40 o                         
   9   3   2         26.75         48.68        10.81 o                         
  10   3   2         63.91         58.22        10.12 o                         
 -11   4   2          8.01         44.69        32.39 o                         
 -10   4   2         26.84         16.84        14.40 o                         
  -9   4   2        767.08        806.97        33.68 o                         
  -8   4   2        141.46        178.83        15.31 o                         
  -7   4   2        266.17        279.69        16.32 o                         
  -6   4   2        577.87        558.18        27.11 o                         
  -5   4   2       1359.45       1458.27        60.96 o                         
  -3   4   2        500.28        462.00        19.06 o                         
  -2   4   2       1237.71       1435.92        31.08 o                         
  -1   4   2       2051.90       1879.15        41.69 o                         
   0   4   2       3691.81       4216.98        63.97 o                         
   1   4   2      15489.88      14965.80       246.78 o                         
   2   4   2       1214.28       1116.65        28.34 o                         
   3   4   2      12458.55      11884.33       201.38 o                         
   4   4   2       4971.79       5158.87       107.51 o                         
   5   4   2       1838.48       1895.48        59.47 o                         
   6   4   2        213.34        206.47        16.23 o                         
   7   4   2       7680.63       7163.25       139.31 o                         
   8   4   2        232.31        277.56        18.83 o                         
   9   4   2          5.19         10.66         9.37 o                         
  10   4   2         33.33         59.36        16.81 o                         
 -11   5   2        235.26         19.20        14.83 o                         
 -10   5   2         57.26         59.62        11.91 o                         
  -9   5   2         36.15         31.20         9.55 o                         
  -8   5   2        604.85        657.49        27.64 o                         
  -7   5   2          3.90          1.15        10.37 o                         
  -6   5   2        758.45        739.38        32.53 o                         
  -5   5   2      14498.53      13973.54       354.96 o                         
  -4   5   2       3048.55       3492.84       105.30 o                         
  -3   5   2       2255.07       2012.42        45.60 o                         
  -2   5   2        670.51        668.81        19.06 o                         
  -1   5   2      21048.93      20481.62       336.98 o                         
   0   5   2       3195.68       3749.37        75.22 o                         
   1   5   2      13549.52      12875.92       214.61 o                         
   2   5   2       2536.89       2247.84        56.87 o                         
   3   5   2        336.04        343.30        21.41 o                         
   4   5   2       1827.94       2141.51        88.43 o                         
   5   5   2       3519.23       3626.42        95.00 o                         
   6   5   2       1048.54       1039.09        46.89 o                         
   7   5   2        183.02        170.71        18.20 o                         
   8   5   2        176.53        170.27        15.55 o                         
   9   5   2        232.82        218.07        15.25 o                         
  10   5   2          3.84         67.47        21.86 o                         
 -11   6   2         20.88        330.62        29.30 o                         
 -10   6   2         48.83         54.35        13.48 o                         
  -9   6   2        212.04        227.85        38.40 o                         
  -8   6   2          2.77        -12.06        13.91 o                         
  -7   6   2         17.07         27.58        13.45 o                         
  -6   6   2        423.51        389.23        48.73 o                         
  -5   6   2        278.44        294.02        19.00 o                         
  -4   6   2       3569.65       4051.59       122.32 o                         
  -3   6   2        998.18       1060.50        38.31 o                         
  -2   6   2      11864.18      12125.89       206.59 o                         
  -1   6   2       1906.93       1796.85        49.12 o                         
   0   6   2      16388.16      18322.64       424.90 o                         
   1   6   2         33.83         35.86         5.46 o                         
   2   6   2       4503.53       4266.10       136.30 o                         
   3   6   2        332.50        221.08        17.31 o                         
   4   6   2        901.45       1827.60       114.21 o                         
   5   6   2       5581.37       5458.40       119.30 o                         
   6   6   2        335.31        329.92        25.44 o                         
   7   6   2       1418.35       1388.41        50.73 o                         
   8   6   2        256.92        248.86        24.64 o                         
   9   6   2        456.31        475.59        30.35 o                         
  10   6   2        206.68        167.61       115.63 o                         
 -10   7   2        557.80        545.25        27.90 o                         
  -9   7   2        229.90        206.45        20.22 o                         
  -8   7   2        251.17        290.49        23.66 o                         
  -7   7   2         92.31        109.02        14.26 o                         
  -6   7   2       1568.73       1654.50       100.63 o                         
  -5   7   2        797.39        856.90        26.97 o                         
  -4   7   2       1610.08       1458.10       105.99 o                         
  -3   7   2       5509.42       5714.07       156.29 o                         
  -2   7   2         35.31         21.77        11.26 o                         
  -1   7   2       1574.95       1542.46        40.16 o                         
   0   7   2       4752.44       5582.93       116.00 o                         
   1   7   2       1511.63       1470.70        43.10 o                         
   2   7   2        133.83        127.66        11.64 o                         
   3   7   2        227.47        170.08        16.67 o                         
   4   7   2       4269.62       3711.79       197.48 o                         
   5   7   2       1244.01       1209.15        54.63 o                         
   6   7   2        454.57        498.31        22.41 o                         
   7   7   2        337.12        377.03        33.89 o                         
   8   7   2        357.63        462.88        67.53 o                         
   9   7   2         66.28        127.20        31.05 o                         
  10   7   2          5.81        188.71       150.70 o                         
 -10   8   2         55.39         57.63        11.07 o                         
  -9   8   2          2.64         22.88        26.98 o                         
  -8   8   2        152.93        214.26        42.71 o                         
  -7   8   2       1847.05       1962.70        80.87 o                         
  -6   8   2         87.40         82.04        16.90 o                         
  -5   8   2       1560.34       1698.23        66.10 o                         
  -4   8   2        419.04        453.87        65.90 o                         
  -3   8   2         29.13         53.57        15.33 o                         
  -2   8   2       4882.77       4939.04       254.76 o                         
  -1   8   2       9584.03       9715.59       210.40 o                         
   0   8   2       1107.95       1308.51        41.19 o                         
   1   8   2         15.93         31.69         9.79 o                         
   2   8   2       3136.24       2814.28        86.61 o                         
   3   8   2       4326.64       4023.52       144.51 o                         
   4   8   2       1078.17        964.17        43.08 o                         
   5   8   2          0.60         10.49        10.86 o                         
   6   8   2        654.66        589.15        30.01 o                         
   7   8   2        318.20        338.06        22.65 o                         
   8   8   2       1042.12        978.26       113.02 o                         
   9   8   2        102.35        120.97        13.75 o                         
  10   8   2         46.66         26.35        10.04 o                         
 -10   9   2        110.30         88.72        15.01 o                         
  -9   9   2          0.82         -5.74        11.41 o                         
  -8   9   2        679.45        672.56        49.40 o                         
  -7   9   2         32.97         37.24        13.77 o                         
  -6   9   2        653.99        573.78        36.93 o                         
  -5   9   2        367.19        344.04        19.54 o                         
  -4   9   2       2813.26       2887.05       130.81 o                         
  -3   9   2       2500.19       2343.80       100.83 o                         
  -2   9   2        956.01        773.14        82.07 o                         
  -1   9   2        194.93        262.35        20.84 o                         
   0   9   2       8903.07      10190.65       222.08 o                         
   1   9   2          0.23         14.29        11.42 o                         
   2   9   2       1252.94       1301.83        65.08 o                         
   3   9   2       2095.15       1885.31        85.68 o                         
   4   9   2        392.24        413.11        23.18 o                         
   5   9   2          7.62         10.70        13.78 o                         
   6   9   2         11.44         26.83        10.42 o                         
   7   9   2          8.17         12.75        12.15 o                         
   8   9   2        157.73        212.54        24.12 o                         
   9   9   2         94.56        148.52        18.31 o                         
 -10  10   2          0.18         -7.11        10.57 o                         
  -9  10   2        101.51        132.60        15.64 o                         
  -8  10   2        312.59        361.24        34.84 o                         
  -7  10   2         14.05         12.27        11.45 o                         
  -6  10   2         17.66         11.04         8.38 o                         
  -5  10   2         97.95         84.03        11.00 o                         
  -4  10   2        581.63        889.28        63.70 o                         
  -3  10   2        149.26        176.76        12.66 o                         
  -2  10   2         32.54         40.37        12.04 o                         
  -1  10   2        644.07        834.25        40.85 o                         
   0  10   2        135.90        119.73        13.67 o                         
   1  10   2        447.24        451.16        36.56 o                         
   2  10   2        184.84        206.97        16.19 o                         
   3  10   2       1363.22       1212.36        40.43 o                         
   4  10   2         34.67         90.06        10.15 o                         
   5  10   2          7.22          3.49        12.34 o                         
   6  10   2        839.58        792.83        50.96 o                         
   7  10   2        116.92        147.73        16.65 o                         
   8  10   2        764.60        719.46        64.09 o                         
   9  10   2        102.04         68.28        17.33 o                         
  -9  11   2        387.30        398.77        22.74 o                         
  -8  11   2         20.97         66.09        17.68 o                         
  -6  11   2       1196.82       1137.95        63.14 o                         
  -5  11   2       1169.08       1151.95        54.53 o                         
  -4  11   2        503.48        573.81        34.00 o                         
  -3  11   2         27.35         34.83        10.39 o                         
  -2  11   2        880.84        917.79        39.61 o                         
  -1  11   2        429.36        422.96        15.39 o                         
   0  11   2       6669.82       7370.11       139.98 o                         
   1  11   2       3566.40       3544.79        62.23 o                         
   2  11   2        234.97        247.88         9.63 o                         
   3  11   2        249.68        293.41        15.69 o                         
   4  11   2        179.14        398.17        21.45 o                         
   5  11   2       3030.12       3080.34       140.87 o                         
   6  11   2       1024.34       1054.93        62.64 o                         
   7  11   2         12.59          7.70        13.24 o                         
   8  11   2          4.22         14.80        11.27 o                         
   9  11   2         19.49         21.55        13.26 o                         
  -9  12   2         73.43         66.85        16.54 o                         
  -7  12   2        330.38        307.70        31.47 o                         
  -6  12   2        216.51        228.51        25.83 o                         
  -5  12   2         42.73         50.34        12.69 o                         
  -4  12   2         71.97        308.59        69.58 o                         
  -3  12   2        778.30        729.02        31.91 o                         
  -2  12   2         44.05         48.47         7.90 o                         
  -1  12   2        196.34        165.10         8.68 o                         
   0  12   2       1830.13       2121.22        43.52 o                         
   1  12   2       2130.90       2080.06        42.82 o                         
   2  12   2         10.66         14.36         5.01 o                         
   3  12   2        171.68        158.67        13.51 o                         
   4  12   2        877.23        897.04        34.17 o                         
   5  12   2          7.32         10.26        10.75 o                         
   6  12   2         61.06         93.00        13.87 o                         
   7  12   2          0.33         -7.16        13.00 o                         
   8  12   2        401.07        356.37        20.52 o                         
   9  12   2         51.29         40.21        11.72 o                         
  -9  13   2         43.84         29.48        11.22 o                         
  -7  13   2        633.28        615.85        29.33 o                         
  -6  13   2        428.13        411.60        29.25 o                         
  -5  13   2       1365.81       1289.60        51.21 o                         
  -4  13   2         36.83         22.65        10.28 o                         
  -3  13   2         81.56         64.35         9.93 o                         
  -2  13   2          0.49          6.63         6.16 o                         
  -1  13   2        217.86        213.39        10.23 o                         
   0  13   2        465.67        496.83        19.00 o                         
   1  13   2        748.67        703.95        19.67 o                         
   2  13   2        595.89        522.46        18.59 o                         
   3  13   2        633.79        636.33        40.85 o                         
   4  13   2         90.38        259.41        18.91 o                         
   5  13   2        224.74        273.12        16.54 o                         
   6  13   2         31.71         78.00        17.33 o                         
   7  13   2        156.31        142.53        17.69 o                         
   8  13   2         18.45         14.59         7.05 o                         
  -8  14   2         36.43         24.93        13.29 o                         
  -7  14   2        114.23        121.34        12.94 o                         
  -6  14   2         37.61         26.05        11.13 o                         
  -5  14   2         98.59        110.27        14.86 o                         
  -4  14   2         57.14        170.61        31.79 o                         
  -3  14   2        722.44        733.36        28.85 o                         
  -2  14   2         19.32         15.30         6.65 o                         
  -1  14   2       1719.56       1614.68        42.90 o                         
   0  14   2        783.30        754.00        24.29 o                         
   1  14   2         55.19         57.58         6.67 o                         
   2  14   2       1513.94       1495.81        41.93 o                         
   3  14   2        307.21        296.13        20.39 o                         
   4  14   2         92.06        108.70        15.72 o                         
   5  14   2        238.32        233.38        18.75 o                         
   6  14   2          0.14         10.01        14.05 o                         
   7  14   2        205.55        200.12        19.67 o                         
   8  14   2         92.65         94.26         9.22 o                         
  -8  15   2         96.27        104.73        14.69 o                         
  -7  15   2         35.97         26.79         7.84 o                         
  -6  15   2         16.83          7.93         9.11 o                         
  -5  15   2        636.19        632.63        31.53 o                         
  -4  15   2         94.76        105.14        14.69 o                         
  -3  15   2         17.11         20.55        10.59 o                         
  -2  15   2        395.16        418.34        21.02 o                         
  -1  15   2        147.07        150.80        15.62 o                         
   0  15   2       1561.54       1847.38        45.64 o                         
   1  15   2        975.38        926.63        40.37 o                         
   2  15   2       1083.96       1039.64        41.96 o                         
   3  15   2       1186.40       1181.75        55.57 o                         
   4  15   2          4.81        155.79        19.93 o                         
   5  15   2        399.57        419.03        24.01 o                         
   6  15   2         14.75         16.89        12.46 o                         
   7  15   2         19.71         18.94         9.43 o                         
  -7  16   2        163.13        156.62         9.67 o                         
  -6  16   2          4.79          8.29         6.89 o                         
  -5  16   2         15.53         20.55         9.81 o                         
  -4  16   2         60.03        321.22        83.23 o                         
  -3  16   2        506.42        559.95        24.51 o                         
  -2  16   2        393.42        435.50        21.62 o                         
  -1  16   2         22.90         17.75         8.81 o                         
   0  16   2        545.90        600.28        22.71 o                         
   1  16   2         14.07         36.20         8.75 o                         
   2  16   2        127.92        141.85        11.10 o                         
   3  16   2         68.86         69.98        13.09 o                         
   4  16   2         38.09         61.89        10.12 o                         
   5  16   2          3.54         13.78        12.23 o                         
   6  16   2         11.82         14.69        10.03 o                         
   7  16   2          5.31          9.36         5.56 o                         
  -7  17   2          0.27         -7.37         7.37 o                         
  -6  17   2        290.39        317.99        14.46 o                         
  -5  17   2         26.23         18.26         7.46 o                         
  -4  17   2         42.07         62.02        10.11 o                         
  -3  17   2         23.57         16.10         8.67 o                         
  -2  17   2         50.61         34.24        12.33 o                         
  -1  17   2         31.48         38.51         8.58 o                         
   0  17   2        761.66        820.21        32.45 o                         
   1  17   2         17.97         17.16         7.73 o                         
   2  17   2         10.54         15.75         8.81 o                         
   3  17   2          1.04          6.87        10.08 o                         
   4  17   2        487.46        497.81        40.82 o                         
   5  17   2          8.34         17.96        11.78 o                         
   6  17   2         59.56         65.95        11.30 o                         
  -6  18   2          6.91          3.01         5.57 o                         
  -5  18   2         24.82         12.96         7.09 o                         
  -4  18   2        508.24        494.95        24.35 o                         
  -3  18   2         41.24         44.01        21.25 o                         
  -2  18   2        206.79        195.18        21.86 o                         
  -1  18   2        270.92        257.25        15.77 o                         
   0  18   2        247.06        289.77        17.03 o                         
   1  18   2        147.85        106.45        11.84 o                         
   2  18   2         67.19         69.17         9.66 o                         
   3  18   2         82.64         90.12        18.80 o                         
   4  18   2         45.99         44.03         9.46 o                         
   5  18   2         79.54         69.64         8.91 o                         
  -5  19   2         70.00         91.99         8.49 o                         
  -4  19   2          7.05          3.21        10.29 o                         
  -3  19   2         86.35         91.47        11.15 o                         
  -2  19   2        236.85        215.82        16.79 o                         
  -1  19   2         78.25         82.57        11.58 o                         
   0  19   2         61.47         70.29         9.92 o                         
   1  19   2        205.14        203.77        13.40 o                         
   2  19   2        114.55        102.81        12.75 o                         
   3  19   2        354.68        331.39        18.42 o                         
   4  19   2         18.51         47.18         8.09 o                         
   5  19   2         55.10         42.15         8.54 o                         
  -4  20   2        106.09        124.18        12.90 o                         
  -3  20   2         65.21         66.89        15.01 o                         
  -2  20   2        157.09        199.12        13.84 o                         
  -1  20   2          3.33          3.22         7.78 o                         
   0  20   2        113.41        142.97        10.58 o                         
   1  20   2         15.12         19.73         9.62 o                         
   2  20   2        109.84        133.43        16.97 o                         
   3  20   2        356.42        337.54        16.72 o                         
  -2  21   2        297.93        252.81        25.90 o                         
  -1  21   2         69.76         65.41         8.16 o                         
   0  21   2         54.62         56.31         8.32 o                         
   1  21   2          7.49          5.41         6.35 o                         
   2  21   2         24.58         23.18         9.21 o                         
 -11   0   3         39.52         55.77        14.64 o                         
  -9   0   3        134.09        112.23        20.80 o                         
  -7   0   3        630.67        624.78        34.78 o                         
  -5   0   3       1620.89       1392.69        53.68 o                         
  -3   0   3      14742.22      15290.83       458.74 o                         
  -1   0   3       1473.92       1483.56        40.13 o                         
   1   0   3       5083.11       4944.95        92.10 o                         
   3   0   3      15898.37      15878.56       376.40 o                         
   5   0   3        449.64        408.78        26.87 o                         
   7   0   3       1319.94       1503.24        63.06 o                         
   9   0   3         14.24         -2.38        16.30 o                         
 -11   1   3         86.13         65.69         9.16 o                         
 -10   1   3        122.56         90.61        12.72 o                         
  -9   1   3        443.00        446.37        22.08 o                         
  -8   1   3        306.32        338.13        13.68 o                         
  -7   1   3        240.09        243.10        12.75 o                         
  -6   1   3        936.85        945.77        22.28 o                         
  -5   1   3        727.70        644.31        25.99 o                         
  -3   1   3      11009.02      11301.10       234.07 o                         
  -2   1   3      47574.12      48473.57       854.33 o                         
  -1   1   3       1004.34        974.49        17.41 o                         
   0   1   3      23282.06      27243.90       445.78 o                         
   1   1   3       4871.01       4176.41        62.55 o                         
   2   1   3        604.92        532.67        16.78 o                         
   3   1   3       2958.75       2914.19        53.80 o                         
   4   1   3       1321.73       1741.78        41.26 o                         
   5   1   3         79.95         74.78        10.06 o                         
   6   1   3        185.02        215.10         9.54 o                         
   7   1   3         43.71         43.58         6.53 o                         
   8   1   3        262.61        376.63        19.17 o                         
   9   1   3         24.98         21.49        19.20 o                         
  10   1   3         66.77         51.09        10.48 o                         
 -11   2   3         60.99         54.20        12.38 o                         
 -10   2   3          0.98          4.04         9.08 o                         
  -9   2   3        146.51        152.92        13.99 o                         
  -8   2   3        464.72        579.05        20.03 o                         
  -7   2   3         78.95         49.41         8.08 o                         
  -6   2   3       1017.60        915.63        21.44 o                         
  -5   2   3        335.43        340.02        18.73 o                         
  -4   2   3       3726.75       3690.30        79.68 o                         
  -3   2   3       1428.99       1550.95        42.28 o                         
  -2   2   3       5577.31       5447.49       119.15 o                         
  -1   2   3       1654.17       1797.16        35.89 o                         
   0   2   3         23.83         15.33         2.04 o                         
   1   2   3        332.74        295.12         7.90 o                         
   2   2   3       1139.01       1257.87        29.66 o                         
   3   2   3       1960.54       1923.95        38.80 o                         
   4   2   3        648.43        714.60        21.70 o                         
   5   2   3       1049.19        922.77        30.03 o                         
   6   2   3         38.07         49.33         6.38 o                         
   7   2   3         21.35         23.35         7.02 o                         
   8   2   3        321.91        349.52        18.52 o                         
   9   2   3        144.30        156.11        33.71 o                         
  10   2   3         60.12         78.01         9.93 o                         
 -11   3   3          0.69         -2.44        10.10 o                         
 -10   3   3        213.97        208.51        16.67 o                         
  -9   3   3          8.59          5.75         8.24 o                         
  -8   3   3        182.79        164.24        13.76 o                         
  -7   3   3        425.07        411.51        24.53 o                         
  -6   3   3          2.82         -6.89         8.38 o                         
  -5   3   3         52.63         53.00         8.95 o                         
  -4   3   3        163.96        837.88        42.17 o                         
  -3   3   3        283.97        334.00        17.93 o                         
  -2   3   3       6744.22       6734.53       114.46 o                         
   0   3   3       4102.73       5071.77        74.92 o                         
   1   3   3       2359.42       2131.83        38.00 o                         
   2   3   3      18694.34      17787.38       320.56 o                         
   3   3   3        441.46        438.96        15.37 o                         
   4   3   3         51.56        206.61        13.95 o                         
   5   3   3        169.05        226.47        17.71 o                         
   6   3   3        514.90        424.86        19.53 o                         
   7   3   3          7.99         11.02         7.03 o                         
   8   3   3        577.96        575.09        39.01 o                         
   9   3   3        136.84        157.82        26.08 o                         
  10   3   3         38.06         50.43         8.29 o                         
 -11   4   3          1.97          4.47         8.02 o                         
 -10   4   3         11.95         10.96         9.11 o                         
  -9   4   3          2.32         -1.86         9.66 o                         
  -8   4   3        148.65        147.53        13.88 o                         
  -7   4   3        118.15        116.96        11.72 o                         
  -6   4   3       2287.48       2221.22        67.23 o                         
  -5   4   3         29.11         18.21        12.72 o                         
  -4   4   3       7964.11       8611.45       169.75 o                         
  -3   4   3       3332.33       3134.29        68.62 o                         
  -2   4   3      38653.29      38188.01       620.69 o                         
  -1   4   3          7.51         17.48         5.81 o                         
   0   4   3       9720.39      11238.78       161.48 o                         
   1   4   3        294.78        287.45         9.64 o                         
   2   4   3        106.43         81.75         6.76 o                         
   3   4   3       1671.93       1491.46        38.34 o                         
   4   4   3      16264.87      15785.18       295.25 o                         
   5   4   3          2.06         -6.99         6.99 o                         
   6   4   3       2017.42       2058.51        50.57 o                         
   7   4   3        146.23        147.46        11.63 o                         
   8   4   3        864.89        972.10        48.33 o                         
   9   4   3        209.77        242.67        15.19 o                         
  10   4   3         16.74         20.92        30.07 o                         
 -11   5   3          1.11          2.60         6.73 o                         
 -10   5   3       1193.29       1117.83        36.28 o                         
  -9   5   3         73.74        261.75        37.39 o                         
  -8   5   3         16.21         11.08         8.50 o                         
  -7   5   3       1002.38        899.20        55.13 o                         
  -6   5   3        430.53        343.24        20.03 o                         
  -5   5   3          4.98         10.60        12.47 o                         
  -4   5   3      10654.73      10276.60       227.39 o                         
  -3   5   3       2302.64       2255.93        61.99 o                         
  -2   5   3         90.88         88.34         7.55 o                         
  -1   5   3         42.48         37.25         5.85 o                         
   0   5   3      15337.32      16902.42       306.96 o                         
   1   5   3      10720.07       9989.21       207.64 o                         
   2   5   3       1909.62       1867.03        49.56 o                         
   3   5   3        639.97        580.58        38.63 o                         
   4   5   3       2801.77       3675.00       134.26 o                         
   5   5   3          0.77          2.19         5.16 o                         
   6   5   3         18.53         17.02        11.33 o                         
   7   5   3        373.12        329.47        20.20 o                         
   8   5   3        147.84        137.77        14.47 o                         
   9   5   3        160.56        182.18        15.30 o                         
  10   5   3         69.99          4.51        17.87 o                         
 -11   6   3        111.27          6.56        12.59 o                         
 -10   6   3         32.05         46.35        11.29 o                         
  -9   6   3        274.05        309.79        23.33 o                         
  -8   6   3        827.88       1031.92        37.25 o                         
  -7   6   3        739.71        738.09        38.31 o                         
  -6   6   3       1212.50       1114.82        43.47 o                         
  -5   6   3        273.44        258.84        21.30 o                         
  -4   6   3      10219.53      10905.68       346.73 o                         
  -3   6   3       1350.63       1401.92        55.44 o                         
  -2   6   3       2143.97       1922.81        43.42 o                         
  -1   6   3       7855.70       7926.48       153.35 o                         
   0   6   3       2632.28       2857.79        56.70 o                         
   1   6   3        994.38       1017.41        57.52 o                         
   2   6   3       4033.71       3780.54       104.66 o                         
   3   6   3       6976.65       7162.70       159.43 o                         
   4   6   3      18613.99      17850.95       752.33 o                         
   5   6   3        212.38        185.33        11.43 o                         
   6   6   3       3322.04       3065.38       114.27 o                         
   7   6   3         12.76          6.04        12.00 o                         
   8   6   3        731.62        855.33        43.79 o                         
   9   6   3        216.29        198.30        80.83 o                         
  10   6   3          9.52         86.38        21.59 o                         
 -10   7   3        202.62        238.36        18.55 o                         
  -9   7   3        526.72        536.23        30.50 o                         
  -8   7   3        536.27        645.14        28.09 o                         
  -7   7   3        609.82        685.92        69.60 o                         
  -6   7   3        644.84        585.91        35.70 o                         
  -5   7   3       1494.01       1434.62        91.68 o                         
  -4   7   3       1390.96       1454.71       108.44 o                         
  -3   7   3       1288.66       1500.59        57.49 o                         
  -2   7   3       8641.60       8377.54       165.58 o                         
  -1   7   3       6197.32       6025.87       136.47 o                         
   0   7   3       3437.93       3931.68        82.73 o                         
   1   7   3         99.83        137.30        14.06 o                         
   2   7   3      16111.04      15926.55       463.89 o                         
   3   7   3         12.85         19.23        12.09 o                         
   4   7   3        124.53        487.18        31.61 o                         
   5   7   3       1458.30       1286.44        36.98 o                         
   6   7   3          2.97          7.86         8.89 o                         
   7   7   3        481.98        386.90        33.66 o                         
   8   7   3        180.19        221.90        48.07 o                         
   9   7   3         93.89        168.48        83.47 o                         
  10   7   3          6.58        -13.30        17.03 o                         
 -10   8   3         10.93          6.32         9.82 o                         
  -9   8   3        549.04        511.22        29.64 o                         
  -8   8   3        417.76        484.15        24.41 o                         
  -7   8   3        307.54        358.56        34.65 o                         
  -6   8   3       2156.71       2038.82       118.58 o                         
  -5   8   3         51.84         39.07        12.11 o                         
  -4   8   3       1478.30       1501.94        63.73 o                         
  -3   8   3        130.74         74.76        14.54 o                         
  -2   8   3         10.40          1.63         7.64 o                         
  -1   8   3      23314.36      23364.62       676.71 o                         
   0   8   3       4209.79       4727.99       110.84 o                         
   1   8   3        228.81        225.90        18.63 o                         
   2   8   3         35.52         22.98        10.64 o                         
   3   8   3       3207.49       2952.35        92.58 o                         
   4   8   3        969.26        869.28        35.79 o                         
   5   8   3        851.93        762.80        31.58 o                         
   6   8   3         16.71          8.99         9.04 o                         
   7   8   3         27.92          6.62        10.19 o                         
   8   8   3         19.12         36.35        20.27 o                         
   9   8   3        424.40        359.88       166.40 o                         
  10   8   3         12.53         -2.04        14.62 o                         
 -10   9   3        132.70        124.62        12.82 o                         
  -9   9   3        428.28        456.18        54.96 o                         
  -8   9   3        488.23        585.36        32.45 o                         
  -7   9   3        533.21        569.34        31.60 o                         
  -6   9   3         34.19         31.98        14.07 o                         
  -5   9   3        218.96        233.93        22.61 o                         
  -4   9   3       1654.20       1843.72        56.89 o                         
  -3   9   3        139.38        103.25        20.32 o                         
  -2   9   3        674.66        726.15        46.21 o                         
  -1   9   3         23.22         27.53         9.88 o                         
   0   9   3      13319.03      14643.65       358.82 o                         
   1   9   3       2280.80       2365.71        97.07 o                         
   2   9   3         10.46          7.12        10.02 o                         
   3   9   3       3872.11       3565.60        74.73 o                         
   4   9   3        533.30        551.28        28.37 o                         
   5   9   3         53.66         65.85        10.93 o                         
   6   9   3       1539.82       1469.59        50.49 o                         
   7   9   3        952.46        985.53        42.04 o                         
   8   9   3        112.94         63.79        26.99 o                         
   9   9   3          5.28          4.59         6.92 o                         
 -10  10   3          6.97         10.79         6.99 o                         
  -9  10   3        135.51        126.11        14.84 o                         
  -8  10   3        348.92        394.33        35.98 o                         
  -7  10   3         11.81         14.83        11.92 o                         
  -6  10   3          3.67         -1.51        13.66 o                         
  -5  10   3         78.49        101.06        12.39 o                         
  -4  10   3        229.89        283.14        22.51 o                         
  -3  10   3       1492.17       1499.45        63.33 o                         
  -2  10   3       1636.60       1570.00        86.50 o                         
  -1  10   3      11090.45      10670.55       334.83 o                         
   0  10   3        789.53        971.50        92.76 o                         
   1  10   3       4208.74       4051.17       149.97 o                         
   2  10   3        718.44        701.41        37.77 o                         
   3  10   3       2594.82       2520.41        57.01 o                         
   4  10   3        810.52        830.78        43.45 o                         
   5  10   3       1478.81       1593.39        68.76 o                         
   6  10   3        193.46        212.92        26.32 o                         
   7  10   3        374.62        403.23        34.56 o                         
   8  10   3        104.87        103.55        15.31 o                         
   9  10   3         93.12         82.37         9.81 o                         
  -9  11   3        340.57        335.18        23.00 o                         
  -8  11   3        358.07        377.67        33.67 o                         
  -7  11   3        127.61        112.03        22.33 o                         
  -5  11   3       2741.72       2712.05        81.21 o                         
  -4  11   3        276.29        220.95        21.26 o                         
  -3  11   3        452.77        418.85        20.27 o                         
  -2  11   3        345.97        309.93        14.13 o                         
  -1  11   3         21.71         11.58         6.72 o                         
   0  11   3        111.99        160.57        10.15 o                         
   1  11   3       5012.92       4832.20        89.28 o                         
   2  11   3       1078.59       1045.70        24.08 o                         
   3  11   3        254.49        260.14        12.06 o                         
   4  11   3        121.89        295.57        20.92 o                         
   5  11   3        299.97        342.54        31.30 o                         
   6  11   3          8.94         12.78        15.50 o                         
   7  11   3         65.25        101.20        20.02 o                         
   8  11   3          3.18          8.49         8.91 o                         
   9  11   3        243.59        228.44        32.78 o                         
  -9  12   3          7.43          6.69        12.22 o                         
  -7  12   3         64.11         84.97        20.77 o                         
  -6  12   3        492.37        459.65        34.81 o                         
  -5  12   3         53.31         47.34        16.37 o                         
  -4  12   3         72.84         97.97        27.28 o                         
  -3  12   3         28.86         29.39        14.04 o                         
  -2  12   3         36.07         27.64         6.91 o                         
  -1  12   3        768.95        779.47        34.71 o                         
   0  12   3       2069.70       2201.97        84.04 o                         
   1  12   3        308.43        298.97        12.71 o                         
   2  12   3       1038.74        991.41        22.98 o                         
   3  12   3        536.49        487.91        21.14 o                         
   4  12   3         58.25         64.45         9.07 o                         
   5  12   3        377.18        361.43        22.03 o                         
   6  12   3         54.18         42.71        14.15 o                         
   7  12   3         13.94         -1.40        11.96 o                         
   8  12   3          5.96          2.41         7.70 o                         
  -9  13   3         19.18         39.95        11.40 o                         
  -8  13   3        109.21        100.16        20.92 o                         
  -7  13   3         28.12         51.30        17.55 o                         
  -6  13   3         62.05         45.49        11.92 o                         
  -5  13   3        126.71        145.83        16.44 o                         
  -4  13   3         96.85        174.86        37.14 o                         
  -3  13   3        239.81        225.94        24.64 o                         
  -2  13   3         73.58         45.39         8.11 o                         
  -1  13   3          0.30          4.95         6.88 o                         
   0  13   3         66.26         81.23         8.84 o                         
   1  13   3        129.64        105.91         9.10 o                         
   2  13   3        361.76        313.47        12.02 o                         
   3  13   3         89.46         92.82        10.40 o                         
   4  13   3        522.65        494.02        21.50 o                         
   5  13   3          5.27         15.88         9.14 o                         
   6  13   3         36.63         22.56        13.37 o                         
   7  13   3         19.75         26.60        11.54 o                         
   8  13   3        116.74        100.65        10.24 o                         
  -8  14   3         20.14         54.74        14.95 o                         
  -7  14   3         16.84         23.47        17.05 o                         
  -6  14   3        130.89        114.75        14.52 o                         
  -5  14   3         72.28         76.80        13.29 o                         
  -4  14   3        549.38        491.91        27.62 o                         
  -3  14   3          2.70          6.81         8.61 o                         
  -2  14   3        675.49        667.41        27.17 o                         
  -1  14   3       1902.01       1897.01        52.09 o                         
   0  14   3       2298.20       2463.52        53.42 o                         
   1  14   3        829.35        840.58        24.97 o                         
   2  14   3        223.14        176.12        11.64 o                         
   3  14   3        985.60        985.06        34.18 o                         
   4  14   3       1764.86       1844.41        53.77 o                         
   5  14   3         55.69         35.79        11.26 o                         
   6  14   3          8.64          4.18        11.98 o                         
   7  14   3          0.33          1.12         9.49 o                         
   8  14   3         63.61         72.02         8.31 o                         
  -8  15   3        121.23        101.76        15.02 o                         
  -7  15   3        405.16        404.44        22.22 o                         
  -6  15   3         24.16         31.92         8.79 o                         
  -5  15   3        128.82        109.80        14.95 o                         
  -4  15   3       1128.75       1032.23        43.97 o                         
  -3  15   3        167.01        124.30        12.89 o                         
  -2  15   3        179.40        187.31        14.86 o                         
  -1  15   3       1465.92       1360.41        38.26 o                         
   0  15   3       1225.93       1333.92        52.75 o                         
   1  15   3        284.74        332.45        16.32 o                         
   2  15   3         77.16         81.79         9.56 o                         
   3  15   3        437.54        516.79        22.74 o                         
   4  15   3         56.13         64.73        10.25 o                         
   5  15   3        110.39        114.74        11.43 o                         
   6  15   3          1.05         -1.25        10.91 o                         
   7  15   3        541.88        565.00        32.94 o                         
  -7  16   3         91.98         99.78        10.92 o                         
  -6  16   3        112.91        114.70        10.34 o                         
  -5  16   3        309.20        321.74        17.51 o                         
  -4  16   3         92.66        107.19        12.25 o                         
  -3  16   3        692.77        712.01        24.61 o                         
  -2  16   3        177.50        147.54        11.63 o                         
  -1  16   3       3395.41       3310.96        77.49 o                         
   0  16   3         20.18         19.12         8.55 o                         
   1  16   3       1098.88        943.70        44.05 o                         
   2  16   3         13.73          7.57         8.00 o                         
   3  16   3         60.06         72.23        12.61 o                         
   4  16   3          9.82         28.15        10.74 o                         
   5  16   3         54.21         50.15        10.48 o                         
   6  16   3          9.96         15.14        10.26 o                         
   7  16   3         57.51         55.25         9.62 o                         
  -7  17   3          4.81         14.56         7.75 o                         
  -6  17   3          4.36          9.18         6.04 o                         
  -5  17   3       1159.78       1123.32        35.34 o                         
  -4  17   3          4.15         12.45         8.29 o                         
  -3  17   3         19.10         22.09         9.20 o                         
  -2  17   3         54.90         61.23        10.48 o                         
  -1  17   3        186.54        213.01        15.55 o                         
   0  17   3         50.81         46.08         9.24 o                         
   1  17   3        230.05        199.77        15.19 o                         
   2  17   3         18.60         12.38         7.53 o                         
   3  17   3          8.41         13.56         9.49 o                         
   4  17   3        105.02        130.40        13.42 o                         
   5  17   3        593.87        602.10        26.30 o                         
   6  17   3         48.95         43.89        10.54 o                         
  -6  18   3         39.67         46.17         6.81 o                         
  -5  18   3         15.03         14.92         7.27 o                         
  -4  18   3        246.04        239.20        16.66 o                         
  -3  18   3        432.71        404.79        35.25 o                         
  -2  18   3         37.14         47.52        18.19 o                         
  -1  18   3       1224.09       1132.66        46.62 o                         
   0  18   3         23.19         19.49         9.09 o                         
   1  18   3        224.70        237.19        16.93 o                         
   2  18   3        398.11        399.57        29.46 o                         
   3  18   3        660.09        651.48        29.19 o                         
   4  18   3         96.12        137.11        12.54 o                         
   5  18   3         14.95         10.12         8.91 o                         
  -5  19   3        138.61        113.61         9.12 o                         
  -4  19   3        191.64        175.46        18.07 o                         
  -3  19   3        217.87        221.70        15.72 o                         
  -2  19   3        321.69        280.27        18.68 o                         
  -1  19   3         10.11         12.50         9.34 o                         
   0  19   3          1.87          3.86         7.23 o                         
   1  19   3          0.62         -4.61         7.60 o                         
   2  19   3          2.99          2.61         9.25 o                         
   3  19   3        420.01        425.30        20.96 o                         
   4  19   3         40.96         64.65         8.35 o                         
  -4  20   3         12.51         17.13         7.41 o                         
  -3  20   3          8.62         11.10         6.33 o                         
  -2  20   3        411.28        414.24        22.20 o                         
  -1  20   3        359.29        305.99        20.44 o                         
   0  20   3        106.42        133.56        10.18 o                         
   1  20   3        396.11        395.09        16.55 o                         
   2  20   3         90.39         54.74         9.75 o                         
   3  20   3         51.51         67.16        11.94 o                         
  -2  21   3         10.73          6.25         9.82 o                         
  -1  21   3        251.60        221.33        13.15 o                         
   0  21   3         13.44         10.86         4.96 o                         
   1  21   3        127.26        143.22        20.83 o                         
   2  21   3          6.91          5.05         7.15 o                         
 -10   0   4         33.78         14.80        12.84 o                         
  -8   0   4         64.84        350.32        24.11 o                         
  -6   0   4       3249.25       3242.82        80.10 o                         
  -4   0   4       1922.54       2316.00        87.64 o                         
  -2   0   4      28103.70      27131.64       625.46 o                         
   0   0   4      21985.62      24929.53       705.88 o                         
   2   0   4        129.51        294.75        29.47 o                         
   4   0   4        130.20        151.80        15.01 o                         
   6   0   4         31.56         25.80         7.42 o                         
   8   0   4        321.02        461.25        41.60 o                         
  10   0   4        139.34        147.91        19.87 o                         
 -11   1   4         37.26         39.26         8.11 o                         
 -10   1   4        166.16        163.36        15.52 o                         
  -9   1   4          9.67         22.20        10.92 o                         
  -8   1   4         25.96        133.09        10.57 o                         
  -7   1   4         25.16         23.08         6.49 o                         
  -6   1   4        277.25        238.18        12.87 o                         
  -5   1   4       7613.34       7629.16       141.68 o                         
  -4   1   4      10766.91      11234.88       238.97 o                         
  -3   1   4       2830.91       2986.48        71.52 o                         
  -2   1   4       8236.38       7910.83       134.49 o                         
  -1   1   4        216.41        156.24        11.20 o                         
   0   1   4      19947.60      24377.74       399.08 o                         
   1   1   4      16440.48      14701.54       210.47 o                         
   2   1   4      59236.58      57307.59      1135.75 o                         
   3   1   4        125.83        172.10        11.82 o                         
   4   1   4        757.10        855.99        26.07 o                         
   5   1   4        199.88        283.65        16.37 o                         
   6   1   4        754.55        778.37        20.59 o                         
   7   1   4         71.27         66.28         9.22 o                         
   8   1   4        665.98        935.03        34.87 o                         
   9   1   4        180.15        114.09        81.41 o                         
  10   1   4         13.78         16.74         8.55 o                         
 -11   2   4         38.69         18.37         7.36 o                         
 -10   2   4         32.70         26.09         9.46 o                         
  -9   2   4        192.98        200.67        15.74 o                         
  -8   2   4         15.95         42.50         8.88 o                         
  -7   2   4         25.73         36.41         6.36 o                         
  -6   2   4       1434.06       1319.72        26.43 o                         
  -5   2   4        532.18        486.04        22.42 o                         
  -4   2   4        682.25        615.71        25.53 o                         
  -3   2   4       1281.27       1223.54        36.49 o                         
  -2   2   4       5949.58       5859.85        94.40 o                         
  -1   2   4       8922.01       8844.47       147.84 o                         
   0   2   4       8120.77       9823.24       161.73 o                         
   1   2   4      19911.36      18009.34       275.11 o                         
   2   2   4       5914.84       5861.55       126.50 o                         
   3   2   4       1451.58       1478.85        38.09 o                         
   4   2   4       2377.53       2424.71        53.55 o                         
   5   2   4        111.14         63.32         9.30 o                         
   6   2   4         24.41         19.20         6.10 o                         
   7   2   4        217.36        201.94        14.18 o                         
   8   2   4          6.58         47.31        12.00 o                         
   9   2   4         69.10        202.18        97.48 o                         
  10   2   4        296.38        267.55        16.55 o                         
 -11   3   4         54.80         47.44        12.40 o                         
 -10   3   4         71.22         57.34        11.20 o                         
  -9   3   4         24.40         27.12         8.89 o                         
  -8   3   4        980.00        919.98        38.29 o                         
  -7   3   4        634.71        601.03        18.26 o                         
  -6   3   4        449.21        515.82        19.14 o                         
  -5   3   4         23.73         28.15         7.92 o                         
  -3   3   4      15174.64      14161.13       336.77 o                         
  -2   3   4        480.47        493.40        16.25 o                         
  -1   3   4        320.52        419.94        18.05 o                         
   0   3   4         86.40        116.42         7.44 o                         
   1   3   4         10.15          8.46         3.21 o                         
   2   3   4        968.04       1010.26        34.77 o                         
   3   3   4      16553.65      16003.70       269.68 o                         
   4   3   4       1890.30       2104.09        53.68 o                         
   5   3   4         29.85         29.27         7.08 o                         
   6   3   4       1057.57       1041.21        26.40 o                         
   7   3   4       3337.62       3341.29        72.91 o                         
   8   3   4         33.22         51.96        12.18 o                         
   9   3   4        457.32        335.78       170.16 o                         
  10   3   4         12.34         26.13         7.84 o                         
 -11   4   4         33.47         40.55         7.69 o                         
 -10   4   4         10.82          3.80        13.73 o                         
  -9   4   4         75.90         74.74        11.35 o                         
  -8   4   4          4.43          8.43         8.38 o                         
  -7   4   4         73.18         52.61         8.46 o                         
  -6   4   4         25.11         36.21         7.55 o                         
  -5   4   4      10040.21       9469.52       215.15 o                         
  -4   4   4       2168.64       2172.22        54.80 o                         
  -3   4   4        578.18        515.48        20.43 o                         
  -2   4   4        126.05        172.52         8.72 o                         
  -1   4   4      12123.77      11350.67       209.69 o                         
   0   4   4        978.30        992.97        32.97 o                         
   1   4   4       1458.12       1329.20        30.31 o                         
   2   4   4       1667.05       1584.56        50.35 o                         
   3   4   4         13.21         11.37         5.85 o                         
   4   4   4        189.90        194.26        13.81 o                         
   5   4   4        666.28        681.86        30.43 o                         
   6   4   4       1426.38       1377.57        38.12 o                         
   7   4   4        725.38        740.09        23.96 o                         
   8   4   4         12.58         25.69        11.93 o                         
   9   4   4         57.86        372.32       246.07 o                         
  10   4   4        155.62        135.55        54.31 o                         
 -11   5   4         22.39         19.96         8.35 o                         
 -10   5   4          5.71         10.43         8.62 o                         
  -9   5   4       1662.56       1699.24        51.89 o                         
  -8   5   4         41.48        148.61        15.58 o                         
  -7   5   4        182.30        186.16        17.90 o                         
  -6   5   4        301.25        235.16        16.79 o                         
  -5   5   4        165.39        109.30        15.43 o                         
  -3   5   4          4.93         13.35         6.64 o                         
  -2   5   4          7.51          9.36         5.22 o                         
  -1   5   4       4338.14       4434.89        82.30 o                         
   0   5   4       1310.22       1503.41        43.46 o                         
   1   5   4       1334.26       1451.35        41.59 o                         
   2   5   4       7437.68       7357.34       185.23 o                         
   3   5   4      17626.23      17281.12       415.12 o                         
   4   5   4        196.89        207.28        19.92 o                         
   5   5   4       3617.75       3591.42        65.37 o                         
   6   5   4         24.04         20.24         8.82 o                         
   7   5   4        576.43        590.32        24.79 o                         
   8   5   4        192.02        234.27        17.40 o                         
   9   5   4        134.87        117.78        15.02 o                         
  10   5   4          2.10        231.65        30.12 o                         
 -11   6   4         31.55         44.96        14.51 o                         
 -10   6   4        215.91        238.64        18.25 o                         
  -9   6   4         91.44        108.48        16.38 o                         
  -8   6   4         22.88         25.93        10.55 o                         
  -7   6   4        693.59        738.58        42.11 o                         
  -6   6   4         19.25         16.56        13.17 o                         
  -5   6   4       9155.83       8876.18       200.49 o                         
  -4   6   4       1416.71       1614.03        54.58 o                         
  -3   6   4       6233.90       5813.64       137.30 o                         
  -2   6   4        388.28        367.08        23.13 o                         
  -1   6   4       7602.41       7434.41       145.87 o                         
   0   6   4         29.66         37.93         6.61 o                         
   1   6   4         15.95         21.21         8.03 o                         
   2   6   4        982.45        908.85        46.84 o                         
   3   6   4          6.44         10.70        13.11 o                         
   4   6   4         12.17          9.10        12.74 o                         
   5   6   4       1323.87       1360.99        35.99 o                         
   6   6   4        354.01        284.30        21.50 o                         
   7   6   4        961.18       1079.22        46.91 o                         
   8   6   4         13.42        287.14        22.76 o                         
   9   6   4          9.15          7.87        11.28 o                         
  10   6   4          1.10         -6.56        17.71 o                         
 -10   7   4        213.98        258.65        18.92 o                         
  -9   7   4        392.60        465.57        27.98 o                         
  -8   7   4          0.25         32.25        11.27 o                         
  -7   7   4       1086.32       1019.44        96.12 o                         
  -6   7   4        823.02        751.60        42.11 o                         
  -5   7   4       1242.69       1139.75        53.52 o                         
  -4   7   4       3098.42       3094.53       103.30 o                         
  -3   7   4        243.13        245.19        21.82 o                         
  -2   7   4       3919.83       4012.27        80.84 o                         
  -1   7   4       2956.16       2715.23        81.00 o                         
   0   7   4       7644.77       9219.51       176.91 o                         
   1   7   4        633.56        679.11        43.16 o                         
   2   7   4        104.21         98.26        17.15 o                         
   3   7   4      13254.06      12257.51       304.73 o                         
   4   7   4        731.85        878.16        35.57 o                         
   5   7   4         16.87         28.39         8.43 o                         
   6   7   4        240.19        213.89        15.74 o                         
   7   7   4        995.31       1012.81        45.57 o                         
   8   7   4        357.68        358.88        23.57 o                         
   9   7   4        209.61        167.41       109.98 o                         
  10   7   4         24.04        -12.76        16.72 o                         
 -10   8   4        436.45        415.66        23.22 o                         
  -9   8   4         10.79         37.17        15.94 o                         
  -8   8   4        467.72        498.93        30.47 o                         
  -7   8   4        413.04        371.84        35.40 o                         
  -6   8   4       2152.33       1989.79        89.74 o                         
  -5   8   4       1031.35        973.89        49.14 o                         
  -4   8   4       2824.44       2866.25       103.99 o                         
  -3   8   4        243.81        198.25        27.55 o                         
  -2   8   4        629.67        671.62        31.41 o                         
  -1   8   4        733.16        655.99        32.34 o                         
   0   8   4       3738.23       4158.62       148.71 o                         
   1   8   4          2.67          3.69         8.53 o                         
   2   8   4        320.56        340.84        33.81 o                         
   3   8   4        950.83        988.43        44.80 o                         
   4   8   4       1637.59       1958.22        72.18 o                         
   5   8   4         73.13         82.86        17.48 o                         
   6   8   4        389.99        364.92        21.02 o                         
   7   8   4       1047.83       1063.99        37.29 o                         
   8   8   4         58.57        123.21        26.59 o                         
   9   8   4        130.22        246.61       110.01 o                         
  10   8   4          1.91         25.28        14.96 o                         
 -10   9   4          2.53          4.43         7.87 o                         
  -9   9   4        380.84        452.79        27.07 o                         
  -8   9   4        142.00        249.94        18.92 o                         
  -7   9   4          3.47          9.06        16.11 o                         
  -6   9   4        256.29        240.88        25.04 o                         
  -5   9   4        669.39        500.00        33.08 o                         
  -4   9   4        526.52        941.40        60.45 o                         
  -3   9   4        686.07        844.43        77.00 o                         
  -2   9   4       8221.80       7966.48       182.84 o                         
  -1   9   4       9621.16       9764.48       249.13 o                         
   0   9   4       3040.90       3239.24       321.95 o                         
   1   9   4      14018.32      13875.69       465.14 o                         
   2   9   4       9881.36       9040.23       302.60 o                         
   3   9   4       1283.54       1261.21        34.51 o                         
   4   9   4       1080.23       1198.31        41.63 o                         
   5   9   4         29.68         23.12        10.05 o                         
   6   9   4        253.64        251.31        26.22 o                         
   7   9   4        205.00        213.45        18.32 o                         
   8   9   4       2163.68       1746.52      1034.85 o                         
   9   9   4          3.37          3.20         6.98 o                         
 -10  10   4        165.84        127.29        11.46 o                         
  -9  10   4          4.23          0.13        12.03 o                         
  -8  10   4        289.17        289.12        19.15 o                         
  -7  10   4        250.16        232.34        29.68 o                         
  -6  10   4       1240.97       1140.79        67.59 o                         
  -5  10   4        304.64        317.65        29.96 o                         
  -4  10   4          5.06         76.31        15.17 o                         
  -3  10   4         38.80         43.11         8.28 o                         
  -2  10   4          8.08          6.94         8.46 o                         
  -1  10   4        392.97        353.96        26.74 o                         
   0  10   4       5237.33       5351.93       382.58 o                         
   1  10   4        330.53        319.48        32.59 o                         
   2  10   4       1001.91        858.47        21.33 o                         
   3  10   4         41.46         30.61         5.37 o                         
   4  10   4        850.46        840.00        50.74 o                         
   5  10   4        813.38        747.82        32.52 o                         
   6  10   4        367.43        390.44        33.39 o                         
   7  10   4        370.41        442.13        35.81 o                         
   8  10   4         39.28         43.12        18.96 o                         
   9  10   4         71.49         71.84         8.92 o                         
  -9  11   4        173.17        159.93        24.07 o                         
  -8  11   4        554.89        563.74        41.13 o                         
  -7  11   4         28.47         30.95        12.03 o                         
  -6  11   4          2.87         -2.27        15.22 o                         
  -5  11   4       1773.77       1829.90        80.03 o                         
  -4  11   4        233.57        445.99        30.57 o                         
  -3  11   4        213.18        229.15        17.16 o                         
  -2  11   4        135.18        143.13         9.94 o                         
  -1  11   4        243.65        210.72        13.90 o                         
   0  11   4       4185.60       4738.44        96.81 o                         
   1  11   4         55.06         64.60         7.58 o                         
   2  11   4        718.94        603.49        16.52 o                         
   3  11   4        389.86        357.37        14.23 o                         
   4  11   4          0.14        462.95        34.25 o                         
   5  11   4       1692.35       1680.63        85.69 o                         
   6  11   4         12.01          1.80        15.31 o                         
   7  11   4        352.02        401.07        34.06 o                         
   8  11   4        302.57        317.31        35.28 o                         
   9  11   4         41.23         37.56         6.48 o                         
  -9  12   4          3.41         11.35        12.46 o                         
  -8  12   4        134.54        100.97        22.06 o                         
  -5  12   4       1985.86       1880.22        68.83 o                         
  -4  12   4         63.10         54.12        15.06 o                         
  -3  12   4         24.32         18.30         9.43 o                         
  -2  12   4          2.43          4.50         7.00 o                         
  -1  12   4        163.40        143.00        13.80 o                         
   0  12   4         96.78        103.74         9.31 o                         
   1  12   4          8.85         11.71         5.73 o                         
   2  12   4         41.43         65.88         6.31 o                         
   3  12   4        333.46        328.72        12.71 o                         
   4  12   4        315.63        758.93        35.88 o                         
   5  12   4         81.12         54.51        15.56 o                         
   6  12   4        145.96        166.73        16.20 o                         
   7  12   4         23.22         25.81        12.44 o                         
   8  12   4          0.62         -0.22         7.05 o                         
  -8  13   4         92.87         71.31        11.95 o                         
  -7  13   4        234.32        217.44        19.00 o                         
  -6  13   4        159.98        163.92        25.87 o                         
  -5  13   4        509.83        527.21        39.23 o                         
  -4  13   4        182.42        345.96        31.55 o                         
  -3  13   4       1644.54       1589.17        50.04 o                         
  -2  13   4       1014.41        963.19        27.66 o                         
  -1  13   4         72.75         80.30         9.58 o                         
   0  13   4       2821.79       3188.98        68.34 o                         
   1  13   4         26.17         27.97         7.76 o                         
   2  13   4        356.40        364.82        13.76 o                         
   3  13   4       3487.56       3255.92        70.40 o                         
   4  13   4       2468.18       2663.79        72.24 o                         
   5  13   4         86.39        116.85        23.17 o                         
   6  13   4         41.01         53.20        11.59 o                         
   7  13   4        392.62        401.56        29.11 o                         
   8  13   4         64.68         63.96        11.81 o                         
  -8  14   4         17.53         19.97         8.65 o                         
  -7  14   4          1.04         -2.68        10.18 o                         
  -6  14   4         23.85         15.10        12.13 o                         
  -5  14   4        974.79        935.65        40.90 o                         
  -4  14   4         16.86        151.96        68.88 o                         
  -3  14   4        172.11        152.38        16.59 o                         
  -2  14   4         38.02         29.63         6.98 o                         
  -1  14   4       2369.21       2224.99        51.80 o                         
   0  14   4       3493.84       3882.99        81.92 o                         
   1  14   4         39.17         44.02         9.33 o                         
   2  14   4         63.96         51.12         9.23 o                         
   3  14   4        449.14        398.97        17.43 o                         
   4  14   4          2.58         12.61         8.32 o                         
   5  14   4          4.70         22.06        11.36 o                         
   6  14   4          6.25         16.14        12.43 o                         
   7  14   4         30.98         31.87        10.85 o                         
   8  14   4         16.50         10.22         6.26 o                         
  -8  15   4          0.25         12.92         8.43 o                         
  -7  15   4         30.92         24.74         9.41 o                         
  -6  15   4        530.70        531.26        23.87 o                         
  -5  15   4         44.06         36.09         9.74 o                         
  -4  15   4        236.63        416.66        47.92 o                         
  -3  15   4         14.87         21.36         7.12 o                         
  -2  15   4       2010.56       2072.92        66.45 o                         
  -1  15   4        632.30        569.45        21.59 o                         
   0  15   4          7.76          8.86         7.59 o                         
   1  15   4          8.03         20.07         8.17 o                         
   2  15   4       1486.14       1528.67        61.54 o                         
   3  15   4        286.35        229.78        15.52 o                         
   4  15   4         82.16         72.18        17.04 o                         
   5  15   4        147.27        141.33        14.18 o                         
   6  15   4          8.20          8.38        11.47 o                         
   7  15   4        154.27        166.51        15.82 o                         
  -7  16   4        154.84        153.59        12.50 o                         
  -6  16   4        500.88        445.96        22.17 o                         
  -5  16   4          4.94          3.44         8.73 o                         
  -4  16   4        289.64        325.12        18.20 o                         
  -3  16   4         86.55         84.75        10.09 o                         
  -2  16   4        542.65        489.26        32.75 o                         
  -1  16   4        371.91        346.93        19.71 o                         
   0  16   4       1152.92       1301.21        42.83 o                         
   1  16   4         28.83         15.90         8.11 o                         
   2  16   4        736.33        715.82        34.00 o                         
   3  16   4         52.38         25.64        10.16 o                         
   4  16   4        457.93        529.96        28.13 o                         
   5  16   4         15.97         32.73         9.82 o                         
   6  16   4         13.59         17.32         9.53 o                         
   7  16   4         10.60         11.14         6.98 o                         
  -6  17   4          1.82          4.36         6.21 o                         
  -5  17   4         21.51         23.01         7.46 o                         
  -4  17   4       1090.76       1075.68        35.60 o                         
  -3  17   4         34.45         30.92         9.32 o                         
  -2  17   4        382.04        414.43        20.69 o                         
  -1  17   4         80.58         67.02        11.04 o                         
   0  17   4       1038.13       1188.97        34.54 o                         
   1  17   4        164.07        172.21        14.57 o                         
   2  17   4          4.09          7.87         8.87 o                         
   3  17   4        132.96        103.25        10.95 o                         
   4  17   4         90.23         90.98        13.20 o                         
   5  17   4        102.51        110.36        10.96 o                         
   6  17   4        765.78        748.22        38.86 o                         
  -6  18   4        150.02        122.23        14.50 o                         
  -5  18   4        174.43        198.81        33.09 o                         
  -4  18   4        303.31        263.42        14.13 o                         
  -3  18   4        224.39        237.14        17.55 o                         
  -2  18   4         11.80         19.13         8.12 o                         
  -1  18   4        176.35        155.61        13.28 o                         
   0  18   4        843.32        909.49        32.39 o                         
   1  18   4        148.15        176.88        13.90 o                         
   2  18   4         46.59         37.98         8.84 o                         
   3  18   4         51.60         57.58        10.28 o                         
   4  18   4        680.87        641.95        27.22 o                         
   5  18   4          9.77          7.57         5.90 o                         
  -5  19   4          9.80          7.66         5.57 o                         
  -4  19   4         11.46         46.37        11.13 o                         
  -3  19   4          9.21          8.38         7.76 o                         
  -2  19   4        902.25        849.93        35.89 o                         
  -1  19   4          1.44         -2.49         8.84 o                         
   0  19   4         22.62         17.60         7.48 o                         
   1  19   4          1.33          0.40         7.30 o                         
   2  19   4        171.32        182.72        15.21 o                         
   3  19   4        216.52        170.03        19.23 o                         
   4  19   4        513.69        500.99        21.20 o                         
  -4  20   4          0.88         16.69         7.69 o                         
  -3  20   4        136.16        115.14        10.13 o                         
  -2  20   4          4.57          5.37         7.05 o                         
  -1  20   4        250.96        256.11        17.49 o                         
   0  20   4        136.21        133.91         9.91 o                         
   1  20   4          9.59         11.08         7.85 o                         
   2  20   4         53.06         61.65         8.90 o                         
   3  20   4         23.69         10.55         8.67 o                         
  -2  21   4         47.47         44.86         6.61 o                         
  -1  21   4          3.57          2.76         5.92 o                         
   0  21   4         16.76          5.22         8.32 o                         
   1  21   4         40.10         43.93         7.05 o                         
 -11   0   5        526.84        520.58        33.79 o                         
  -9   0   5          7.39         15.47        15.78 o                         
  -7   0   5        139.75        125.38        14.11 o                         
  -5   0   5       1978.84       2035.70        86.48 o                         
  -3   0   5        151.48        177.63        20.21 o                         
  -1   0   5      11111.69      11136.08       225.86 o                         
   1   0   5       3238.07       3059.57        70.93 o                         
   3   0   5          2.04         23.44         9.14 o                         
   5   0   5       2539.85       2443.92        56.98 o                         
   7   0   5        545.73        546.54        41.77 o                         
   9   0   5        553.13        656.59        49.81 o                         
 -11   1   5         72.75         60.29         7.62 o                         
 -10   1   5          2.12          0.11         9.90 o                         
  -9   1   5        536.04        566.49        42.51 o                         
  -8   1   5        304.60        344.80        26.72 o                         
  -7   1   5       1575.65       1457.39        45.48 o                         
  -6   1   5         91.46         69.22         5.16 o                         
  -5   1   5       2307.72       2427.21        62.31 o                         
  -4   1   5       5261.95       5402.00       111.16 o                         
  -3   1   5       5724.10       5554.69       110.08 o                         
  -2   1   5      19358.96      19218.58       274.79 o                         
  -1   1   5      31726.11      31656.25       445.89 o                         
   0   1   5      12991.49      16141.06       324.91 o                         
   1   1   5       6785.46       6362.05        96.45 o                         
   2   1   5        546.96        498.16        18.27 o                         
   3   1   5       1980.39       1751.03        68.58 o                         
   4   1   5         44.30        358.70        24.97 o                         
   5   1   5        333.85        303.79        15.07 o                         
   6   1   5        149.49        187.15        11.23 o                         
   7   1   5        540.76        566.16        23.34 o                         
   8   1   5        183.52        168.75        31.82 o                         
   9   1   5          4.04        594.30       426.13 o                         
  10   1   5         22.32         19.96         8.64 o                         
 -11   2   5         63.33         41.08         6.84 o                         
 -10   2   5          4.66         -2.49         9.12 o                         
  -9   2   5         84.77        120.83        13.51 o                         
  -8   2   5       1227.66       1356.41        37.70 o                         
  -7   2   5        182.01        175.46         9.57 o                         
  -6   2   5         77.35         71.42         4.98 o                         
  -5   2   5       1856.98       1824.56        57.06 o                         
  -4   2   5        736.20       1034.54        31.57 o                         
  -3   2   5       2069.01       1999.99        46.83 o                         
  -2   2   5          1.51         13.72         3.32 o                         
  -1   2   5        941.57        959.14        24.45 o                         
   0   2   5        252.23        311.57        13.06 o                         
   1   2   5       5132.52       4735.25        79.31 o                         
   2   2   5        720.64        761.64        23.86 o                         
   3   2   5        241.66        304.05        18.97 o                         
   4   2   5        947.60       1874.65        51.09 o                         
   5   2   5         25.90          5.48         4.80 o                         
   6   2   5        405.23        340.67        15.09 o                         
   7   2   5       1628.45       1554.17        45.24 o                         
   8   2   5        641.64        821.95        37.05 o                         
   9   2   5        104.92         75.77        61.94 o                         
  10   2   5          1.81          4.02         6.93 o                         
 -11   3   5         89.69         97.62        10.50 o                         
 -10   3   5         69.14         61.93        11.77 o                         
  -9   3   5        163.47        155.64        12.00 o                         
  -8   3   5         30.11        230.79        33.06 o                         
  -7   3   5       1490.15       1459.88        32.49 o                         
  -6   3   5       4926.54       4872.70        72.32 o                         
  -5   3   5        314.33        298.07        17.97 o                         
  -4   3   5         25.12         35.62         9.30 o                         
  -3   3   5        248.95        300.26        12.94 o                         
  -2   3   5       2155.48       2024.71        46.18 o                         
  -1   3   5       4573.55       4262.71       129.69 o                         
   0   3   5       9227.34      11088.94       205.17 o                         
   1   3   5       1874.12       1802.09        35.59 o                         
   2   3   5       1453.63       1404.21        46.08 o                         
   3   3   5       2587.45       2539.20        75.51 o                         
   4   3   5       1284.14       1433.71        47.56 o                         
   5   3   5        238.78        203.29        15.15 o                         
   6   3   5        133.44        137.75        12.81 o                         
   7   3   5       1692.22       1782.76        55.23 o                         
   8   3   5       1337.22       1231.93       158.67 o                         
   9   3   5          8.06        136.56        91.69 o                         
  10   3   5          8.52         17.77         6.49 o                         
 -11   4   5          5.90         18.27         7.05 o                         
 -10   4   5        179.90        147.92        14.74 o                         
  -9   4   5         10.68         77.46        14.61 o                         
  -8   4   5         65.04         52.44        11.06 o                         
  -7   4   5         66.20         71.24         8.80 o                         
  -6   4   5         89.53         73.13         7.24 o                         
  -5   4   5         35.35         39.12        10.48 o                         
  -4   4   5        427.15       1480.97        49.58 o                         
  -3   4   5        668.82        628.86        22.77 o                         
  -2   4   5        369.23        383.43        18.08 o                         
  -1   4   5      29317.64      29178.79       657.72 o                         
   0   4   5        108.47        130.90         7.89 o                         
   1   4   5       7029.83       6300.07       118.23 o                         
   2   4   5       1966.45       1795.36        71.13 o                         
   3   4   5       6080.20       5887.15       134.97 o                         
   4   4   5        847.53       1092.20        72.60 o                         
   5   4   5        873.45        806.35        23.88 o                         
   6   4   5        681.06        723.68        26.59 o                         
   7   4   5        390.08        390.45        21.20 o                         
   8   4   5         10.22       1382.20       926.41 o                         
   9   4   5        315.19        210.38       115.53 o                         
  10   4   5          9.05         13.49        13.86 o                         
 -11   5   5          0.65         -1.06         8.58 o                         
 -10   5   5          0.11          6.10        10.63 o                         
  -9   5   5          9.53         -0.92         9.10 o                         
  -8   5   5        323.62        351.15        30.00 o                         
  -7   5   5        203.23        208.03        16.85 o                         
  -6   5   5        173.26        153.55        14.05 o                         
  -5   5   5       1307.94       1263.32        36.45 o                         
  -4   5   5       2341.44       2579.03        65.91 o                         
  -3   5   5       2648.77       2842.69        75.11 o                         
  -2   5   5       6763.14       6689.47       121.20 o                         
  -1   5   5        153.19        187.74        17.15 o                         
   0   5   5       2771.59       3616.95       122.46 o                         
   1   5   5       2448.06       2396.04        62.36 o                         
   2   5   5      11441.71      10907.89       268.35 o                         
   3   5   5        142.66        107.44        14.20 o                         
   4   5   5       6978.97       6448.79       176.09 o                         
   5   5   5       2993.68       2679.20        57.13 o                         
   6   5   5        843.61        873.98        36.92 o                         
   7   5   5        819.69        829.77        76.36 o                         
   8   5   5         23.58         95.05        19.52 o                         
   9   5   5         82.90        265.42       135.07 o                         
  10   5   5         93.66         -8.22        16.88 o                         
 -10   6   5        755.05        773.40        47.63 o                         
  -9   6   5        185.80        154.36        17.85 o                         
  -8   6   5        145.97        150.70        17.85 o                         
  -7   6   5        228.15        277.82        23.72 o                         
  -6   6   5        537.68        562.47        29.16 o                         
  -5   6   5          6.70          2.39         9.22 o                         
  -4   6   5       6189.91       6431.86       154.36 o                         
  -3   6   5       3802.24       3897.83       109.62 o                         
  -2   6   5       1569.96       1473.59        41.36 o                         
  -1   6   5        901.68       1016.96        39.91 o                         
   0   6   5       1954.56       1972.02        77.87 o                         
   1   6   5        608.86        552.15        28.31 o                         
   2   6   5         39.66         38.41        16.63 o                         
   3   6   5         40.57         32.61        12.97 o                         
   4   6   5        124.77        253.80        18.24 o                         
   5   6   5          6.38          7.59         6.44 o                         
   6   6   5        926.65        796.44        38.23 o                         
   7   6   5        733.26        748.84        37.55 o                         
   8   6   5          6.04         51.37        53.27 o                         
   9   6   5         18.96        119.98        97.10 o                         
  10   6   5         27.17        161.58        25.82 o                         
 -10   7   5        221.23        237.50        14.18 o                         
  -9   7   5        263.34        250.82        21.31 o                         
  -8   7   5         27.41         33.61        13.23 o                         
  -7   7   5        107.62        108.05        19.09 o                         
  -6   7   5       2439.60       2363.88        66.99 o                         
  -5   7   5       1642.27       1649.21        60.90 o                         
  -4   7   5         14.67        754.73       116.40 o                         
  -3   7   5       1169.46       1057.72        72.26 o                         
  -2   7   5       2446.32       2336.58        59.30 o                         
  -1   7   5       3363.10       3136.96       214.18 o                         
   0   7   5       1821.82       2049.62        71.33 o                         
   1   7   5       4019.98       4110.74       115.32 o                         
   2   7   5        172.16        143.92        15.93 o                         
   3   7   5         15.10         20.19        13.02 o                         
   4   7   5       1968.84       1857.59        57.52 o                         
   5   7   5         70.19         53.52         8.79 o                         
   6   7   5         20.41          8.74         9.25 o                         
   7   7   5         14.66         14.54        12.58 o                         
   8   7   5        317.36        265.75       163.03 o                         
   9   7   5          0.64         31.78        43.94 o                         
  10   7   5         17.57         34.16        16.66 o                         
 -10   8   5         33.64         37.04         9.83 o                         
  -9   8   5        259.89        238.53        29.98 o                         
  -8   8   5        176.47        192.85        16.18 o                         
  -7   8   5         14.59         24.46        17.76 o                         
  -6   8   5        235.18        197.03        16.79 o                         
  -5   8   5        481.05        428.38        30.31 o                         
  -4   8   5         57.65        194.84        16.31 o                         
  -3   8   5        225.59        260.65        24.65 o                         
  -2   8   5        314.23        268.56        17.23 o                         
  -1   8   5        614.13        587.18        38.41 o                         
   0   8   5       1035.51       1072.98        44.88 o                         
   1   8   5       2156.28       2072.57        71.13 o                         
   2   8   5       4055.75       3682.16       110.39 o                         
   3   8   5         10.53         15.88         5.95 o                         
   4   8   5         12.38         64.36        10.13 o                         
   5   8   5        400.68        343.57        27.52 o                         
   6   8   5          6.45         17.40         8.83 o                         
   7   8   5       1222.11       1166.20        30.59 o                         
   8   8   5        564.63        609.15        69.63 o                         
   9   8   5         41.26         -8.12        20.63 o                         
 -10   9   5         27.53         30.50         8.95 o                         
  -9   9   5         90.02        116.93        15.60 o                         
  -8   9   5        277.48        320.42        21.74 o                         
  -7   9   5       1531.35       1495.48        84.89 o                         
  -6   9   5         32.70         29.74        11.00 o                         
  -5   9   5          2.22         12.69        17.08 o                         
  -4   9   5        401.07        413.40        37.34 o                         
  -3   9   5         42.63         48.77        10.86 o                         
  -2   9   5         45.73         20.92        10.28 o                         
  -1   9   5      16789.36      16907.73       413.24 o                         
   0   9   5       1321.85       1555.39        76.80 o                         
   1   9   5        738.37        657.29        49.81 o                         
   2   9   5        531.33        565.55        33.77 o                         
   3   9   5       2326.80       2103.94        43.54 o                         
   4   9   5       1039.45        982.75        36.87 o                         
   5   9   5         35.94         32.12         9.87 o                         
   6   9   5          8.61         -1.73        13.79 o                         
   7   9   5        253.47        254.03        16.98 o                         
   8   9   5          4.61        576.32       451.86 o                         
   9   9   5        161.73        114.58        28.13 o                         
 -10  10   5          5.96          8.78         8.60 o                         
  -9  10   5        417.29        385.16        23.31 o                         
  -8  10   5        191.23        193.89        15.98 o                         
  -7  10   5         13.73         28.55        20.23 o                         
  -6  10   5         68.90         55.87        13.74 o                         
  -5  10   5       4155.33       4094.02       193.69 o                         
  -4  10   5        317.73        323.02        26.03 o                         
  -3  10   5         35.94         35.80         8.32 o                         
  -2  10   5        711.63        779.15        30.16 o                         
  -1  10   5        445.10        414.28        35.38 o                         
   0  10   5       1167.25       1355.25        68.67 o                         
   1  10   5        137.06        137.00         7.89 o                         
   2  10   5        384.60        354.49        14.50 o                         
   3  10   5        569.26        529.53        16.09 o                         
   4  10   5         46.89        158.28        30.64 o                         
   5  10   5          8.54         16.87        14.81 o                         
   6  10   5       1701.61       1779.25        90.28 o                         
   7  10   5       1258.21       1272.73        69.57 o                         
   8  10   5         18.77         26.75        16.14 o                         
   9  10   5         87.63         63.86        10.02 o                         
  -9  11   5         57.89         64.87        18.73 o                         
  -8  11   5        350.52        366.36        19.88 o                         
  -7  11   5        163.45        125.83        16.32 o                         
  -6  11   5       1487.05       1381.41        56.74 o                         
  -5  11   5        913.93        867.00        50.04 o                         
  -4  11   5       1057.65        983.44        33.82 o                         
  -3  11   5         53.91         62.92        10.89 o                         
  -2  11   5        769.51        782.92        34.19 o                         
  -1  11   5        406.75        387.28        18.27 o                         
   0  11   5        380.79        431.29        19.48 o                         
   1  11   5       4260.04       4226.99        79.34 o                         
   2  11   5        569.13        545.66        17.36 o                         
   3  11   5        368.01        339.05        20.88 o                         
   4  11   5         75.21         93.67        12.39 o                         
   5  11   5        123.62        155.55        33.37 o                         
   6  11   5        471.12        531.20        39.61 o                         
   7  11   5          5.46         18.59        15.35 o                         
   8  11   5         22.97         26.52         8.75 o                         
  -8  12   5         19.24        179.95        31.47 o                         
  -7  12   5        125.75        110.84        16.81 o                         
  -5  12   5       1109.59       1135.40        71.38 o                         
  -4  12   5         34.20        129.15        36.93 o                         
  -3  12   5        627.86        571.37        27.38 o                         
  -2  12   5        543.64        536.06        24.61 o                         
  -1  12   5         10.96          9.23         8.05 o                         
   0  12   5        171.80        169.60        11.18 o                         
   1  12   5        776.91        662.32        22.65 o                         
   2  12   5       4231.46       3907.64        75.90 o                         
   3  12   5        224.91        229.22        10.67 o                         
   4  12   5       3999.51       4239.64       130.88 o                         
   5  12   5         34.02         45.99        19.58 o                         
   6  12   5        771.92        834.00        48.84 o                         
   7  12   5        245.60        256.93        23.96 o                         
   8  12   5         29.42         41.12         8.19 o                         
  -8  13   5          3.54         37.63        13.94 o                         
  -7  13   5         42.59         30.91        12.01 o                         
  -6  13   5       1439.71       1513.83        85.36 o                         
  -5  13   5         21.34         26.51        11.09 o                         
  -4  13   5       1120.84       1128.11        47.63 o                         
  -3  13   5        560.34        531.91        29.50 o                         
  -2  13   5       5067.95       4915.95        99.67 o                         
  -1  13   5        835.27        842.74        28.74 o                         
   0  13   5         38.60         38.72         9.13 o                         
   1  13   5        153.99        176.03        12.32 o                         
   2  13   5        586.95        548.64        20.07 o                         
   3  13   5        232.43        217.83        12.37 o                         
   4  13   5        485.95        450.12        20.53 o                         
   5  13   5          0.33         -3.42        10.16 o                         
   6  13   5         79.81         83.96        12.26 o                         
   7  13   5        418.60        350.92        26.49 o                         
   8  13   5        382.88        386.88        24.09 o                         
  -8  14   5        126.47        130.79        16.63 o                         
  -7  14   5        188.30        196.23        17.05 o                         
  -6  14   5        236.03        245.00        21.90 o                         
  -5  14   5          6.41         17.99         9.18 o                         
  -4  14   5         97.33         87.77        11.51 o                         
  -3  14   5        152.57        137.73        11.60 o                         
  -2  14   5         47.72         31.99         7.82 o                         
  -1  14   5       1921.59       1879.27        45.50 o                         
   0  14   5        579.56        639.70        21.77 o                         
   1  14   5        235.37        237.67        15.04 o                         
   2  14   5       2168.36       1980.35        73.44 o                         
   3  14   5        240.68        187.39        16.97 o                         
   4  14   5        695.42        623.76        29.58 o                         
   5  14   5        196.86        187.59        16.20 o                         
   6  14   5       1454.07       1435.60        71.34 o                         
   7  14   5         75.17         54.72        11.86 o                         
  -8  15   5         35.17         55.42        10.66 o                         
  -7  15   5         40.62         50.78        10.38 o                         
  -6  15   5        251.15        229.82        21.02 o                         
  -5  15   5        433.35        427.75        21.06 o                         
  -4  15   5        950.80        928.10        33.86 o                         
  -3  15   5         36.94         47.93         7.62 o                         
  -2  15   5        807.09        722.78        24.96 o                         
  -1  15   5       1731.49       1748.88        46.05 o                         
   0  15   5        173.06        189.46        12.83 o                         
   1  15   5         49.80         50.29         8.80 o                         
   2  15   5         23.55         26.18        12.65 o                         
   3  15   5       2014.82       2027.98       135.70 o                         
   4  15   5         76.10        113.15        13.22 o                         
   5  15   5        284.98        248.64        23.73 o                         
   6  15   5         53.93         84.50        14.47 o                         
   7  15   5          5.88         15.58         7.91 o                         
  -7  16   5          4.10          2.08         6.56 o                         
  -6  16   5        321.36        343.38        21.12 o                         
  -5  16   5        107.88         93.93        12.78 o                         
  -4  16   5        144.09        135.42        14.79 o                         
  -3  16   5        153.08        152.02        14.42 o                         
  -2  16   5         82.69         90.50        10.19 o                         
  -1  16   5        206.07        240.20        14.25 o                         
   0  16   5        137.69        178.24        12.91 o                         
   1  16   5        795.86        809.61        26.96 o                         
   2  16   5          7.36          7.58        10.22 o                         
   3  16   5         42.38         47.33        10.50 o                         
   4  16   5         94.66        101.48        12.81 o                         
   5  16   5        181.59        178.79        14.16 o                         
   6  16   5         19.53         10.38         9.54 o                         
  -6  17   5         71.55         83.74        10.73 o                         
  -5  17   5         26.21         26.82         7.37 o                         
  -4  17   5          0.43         63.99        10.08 o                         
  -3  17   5        242.70        261.01        17.92 o                         
  -2  17   5        429.90        383.98        19.88 o                         
  -1  17   5        399.11        421.01        21.28 o                         
   0  17   5         21.86         21.95         7.17 o                         
   1  17   5       1134.26       1137.93        38.79 o                         
   2  17   5        126.25        110.09        12.22 o                         
   3  17   5         63.80         71.56        12.83 o                         
   4  17   5          2.80          6.81        12.34 o                         
   5  17   5          2.38          1.12         6.59 o                         
   6  17   5         27.71          7.34         6.59 o                         
  -6  18   5          2.02         -6.76         8.51 o                         
  -5  18   5         79.27         89.94         8.08 o                         
  -4  18   5         44.26         51.65         7.89 o                         
  -3  18   5          8.36         -7.78        11.37 o                         
  -2  18   5         30.48         23.56         8.05 o                         
  -1  18   5         46.60         69.89        10.41 o                         
   0  18   5          2.96          5.60         8.60 o                         
   1  18   5         63.88         38.62         9.57 o                         
   2  18   5         75.34         60.15        12.36 o                         
   3  18   5        272.50        264.94        18.51 o                         
   4  18   5         10.93         15.64         7.80 o                         
   5  18   5         57.63         41.05         6.52 o                         
  -5  19   5        131.63        133.30         9.33 o                         
  -4  19   5        112.82        115.10        14.60 o                         
  -3  19   5          6.35         -3.76        10.21 o                         
  -2  19   5        210.12        223.54        16.71 o                         
  -1  19   5       1034.24       1065.74        42.72 o                         
   0  19   5         46.92         33.00         8.12 o                         
   1  19   5         31.54         50.34         9.15 o                         
   2  19   5          0.52         -4.56         8.34 o                         
   3  19   5        180.91        178.73        18.87 o                         
   4  19   5        228.84        251.96        19.79 o                         
  -3  20   5         28.46         46.82        10.29 o                         
  -2  20   5         52.38         36.76         8.25 o                         
  -1  20   5        165.53        170.51        13.56 o                         
   0  20   5          5.54         -4.69        10.76 o                         
   1  20   5        127.33        138.12        12.63 o                         
   2  20   5         99.09         92.39         9.79 o                         
   3  20   5         35.79         43.54         9.76 o                         
  -1  21   5          2.50          7.64         5.49 o                         
   0  21   5          7.35          1.00         8.58 o                         
 -10   0   6        892.15        878.69        52.85 o                         
  -8   0   6        148.29        125.67        16.73 o                         
  -6   0   6       1214.17       1252.15        33.27 o                         
  -4   0   6      14660.34      15167.23       366.82 o                         
  -2   0   6       1794.29       1854.13        69.15 o                         
   0   0   6       3994.80       4573.81       115.97 o                         
   2   0   6       9761.73       9798.49       208.04 o                         
   4   0   6        992.51        844.50        48.09 o                         
   6   0   6         86.06         79.03        14.34 o                         
   8   0   6        902.15       1359.45        80.83 o                         
  10   0   6        491.85        381.32        28.64 o                         
 -11   1   6          6.20         10.78         5.98 o                         
 -10   1   6        223.82        202.72        16.95 o                         
  -9   1   6         37.68          8.40        12.53 o                         
  -8   1   6        657.80       1100.93        37.78 o                         
  -7   1   6        648.81        713.30        19.47 o                         
  -6   1   6       3302.84       3196.70        48.42 o                         
  -5   1   6        221.66        197.01        14.98 o                         
  -4   1   6       3270.97       3572.39        72.29 o                         
  -3   1   6          2.55          3.85         4.89 o                         
  -2   1   6        218.91        151.76         8.12 o                         
  -1   1   6      10565.03      10163.28       148.48 o                         
   0   1   6       2268.98       3090.64        85.52 o                         
   1   1   6        958.85        895.81        21.86 o                         
   2   1   6       3994.63       3664.62        79.32 o                         
   3   1   6         31.16         52.88        10.70 o                         
   5   1   6        298.41        298.33        12.67 o                         
   6   1   6       1149.53       1161.14        43.42 o                         
   7   1   6        741.35        792.97        30.25 o                         
   8   1   6        273.42        503.37        34.03 o                         
   9   1   6        107.69         94.03        17.25 o                         
  10   1   6        408.24        384.14        23.77 o                         
 -11   2   6        111.27         85.54         8.11 o                         
 -10   2   6        664.07        556.89        27.89 o                         
  -9   2   6         78.41        113.57        16.35 o                         
  -8   2   6        314.36        399.20        21.60 o                         
  -7   2   6        559.57        529.07        19.44 o                         
  -6   2   6          8.67         16.32         4.25 o                         
  -5   2   6       4302.69       4225.00       106.94 o                         
  -4   2   6        501.97        537.33        21.73 o                         
  -3   2   6        565.70        594.10        17.87 o                         
  -2   2   6      25209.20      23976.70       393.97 o                         
  -1   2   6        551.50        549.67        13.77 o                         
   0   2   6       7176.02       8383.35       178.07 o                         
   1   2   6       6806.76       6355.74       125.56 o                         
   2   2   6      26737.83      25366.42       462.78 o                         
   3   2   6       3302.00       3002.54        87.95 o                         
   4   2   6       1185.96       2590.89       120.21 o                         
   5   2   6         52.48         54.92         7.42 o                         
   6   2   6        313.74        284.35        14.35 o                         
   7   2   6         33.48         15.58        12.88 o                         
   8   2   6       1219.65       1522.17        53.03 o                         
   9   2   6         15.30         66.92        58.90 o                         
  10   2   6         18.11         19.90         7.31 o                         
 -11   3   6         88.73         77.42         9.76 o                         
 -10   3   6        147.40        157.15        15.26 o                         
  -9   3   6        224.04        233.57        13.65 o                         
  -8   3   6        885.87       1014.44        30.88 o                         
  -7   3   6         75.31         69.02         7.12 o                         
  -6   3   6        674.99        590.98        16.20 o                         
  -5   3   6       5748.85       5374.77       150.35 o                         
  -4   3   6        869.44        747.96        39.14 o                         
  -3   3   6        183.77        222.89        10.83 o                         
  -2   3   6         46.98         26.92         5.45 o                         
  -1   3   6        449.62        390.98        19.15 o                         
   0   3   6         11.53         14.72         5.92 o                         
   1   3   6      16309.71      15409.18       285.04 o                         
   2   3   6          5.79          5.12         5.63 o                         
   3   3   6        591.90        621.19        30.14 o                         
   4   3   6       2041.07       2181.51        65.01 o                         
   5   3   6          4.90         15.32         5.54 o                         
   6   3   6       1427.88       1481.98        58.91 o                         
   7   3   6        461.73        469.58        23.01 o                         
   8   3   6        318.91       1383.75       756.81 o                         
   9   3   6         42.17         45.57        19.34 o                         
  10   3   6         12.91         21.19         6.47 o                         
 -11   4   6          0.38          0.38         6.48 o                         
 -10   4   6        209.90        195.10        16.17 o                         
  -9   4   6         15.33         29.68        10.54 o                         
  -8   4   6        237.11        251.34        20.40 o                         
  -7   4   6         25.27         17.00         6.83 o                         
  -6   4   6       1431.23       1156.13        36.15 o                         
  -5   4   6        667.06        552.38        27.45 o                         
  -3   4   6       1817.14       1586.66        48.34 o                         
  -2   4   6       4963.97       4986.92       101.19 o                         
  -1   4   6        749.08        742.03        29.77 o                         
   0   4   6       5858.83       6675.26       196.51 o                         
   1   4   6         94.67         75.20         7.30 o                         
   2   4   6         86.30         67.31        13.72 o                         
   3   4   6       4338.35       4246.47       148.15 o                         
   4   4   6        434.56        967.38        51.32 o                         
   5   4   6        182.47        159.21        12.49 o                         
   6   4   6        112.91         69.43        14.38 o                         
   7   4   6        229.58        264.09        18.10 o                         
   8   4   6         28.61        482.79       323.94 o                         
   9   4   6        128.48        116.49        69.73 o                         
  10   4   6         20.12         18.85         8.17 o                         
 -11   5   6          5.89         -1.05         8.16 o                         
 -10   5   6          7.06          8.35         8.78 o                         
  -9   5   6          7.37         13.48         9.36 o                         
  -8   5   6          5.26          6.44         9.82 o                         
  -7   5   6         26.98         11.23         8.65 o                         
  -6   5   6        110.92        145.67        15.39 o                         
  -5   5   6         45.76         30.53         7.82 o                         
  -4   5   6       4675.97       4894.26       122.35 o                         
  -3   5   6       5022.60       4877.37       117.47 o                         
  -2   5   6       1404.30       1361.45        43.33 o                         
  -1   5   6       1350.56       1248.36        66.05 o                         
   0   5   6       6207.84       7530.60       233.42 o                         
   1   5   6        128.30        249.75        15.67 o                         
   2   5   6         11.03         14.02        10.61 o                         
   3   5   6       5477.13       5640.07       155.00 o                         
   4   5   6        176.19        149.99        14.70 o                         
   5   5   6        754.88        755.21        25.18 o                         
   6   5   6       1202.71       1077.44        45.81 o                         
   7   5   6        293.42        362.28        21.89 o                         
   8   5   6        169.31        127.07        63.32 o                         
   9   5   6        143.56        148.77        30.50 o                         
  10   5   6         13.17         36.43        16.55 o                         
 -10   6   6        256.97        247.36        17.63 o                         
  -9   6   6        843.88        875.17        49.19 o                         
  -8   6   6         71.67         54.42        14.28 o                         
  -7   6   6        121.76        115.75        15.88 o                         
  -6   6   6         56.87         72.39        13.86 o                         
  -5   6   6        868.64        828.06        31.50 o                         
  -4   6   6       2283.09       5359.40       292.99 o                         
  -3   6   6       1077.77       1093.45        36.40 o                         
  -2   6   6       1023.52        953.65        43.50 o                         
  -1   6   6       1662.33       1786.86        59.78 o                         
   0   6   6        809.59        950.52        88.76 o                         
   1   6   6        193.98        125.16        14.37 o                         
   2   6   6       1267.60       1293.55        62.46 o                         
   3   6   6       4256.04       4279.94       154.12 o                         
   4   6   6        971.68       1278.01        61.44 o                         
   5   6   6        105.39        144.55        13.54 o                         
   6   6   6        106.73        114.17        11.99 o                         
   7   6   6        470.99        427.52        23.57 o                         
   8   6   6          5.85        181.13       146.15 o                         
   9   6   6         12.02        129.82       120.89 o                         
  10   6   6          3.53          9.61        15.45 o                         
 -10   7   6        352.82        386.87        18.12 o                         
  -9   7   6         15.35         44.44        20.20 o                         
  -8   7   6         81.45        103.04        26.72 o                         
  -7   7   6         42.16         33.47        14.13 o                         
  -6   7   6         14.48         15.98        11.15 o                         
  -5   7   6        121.55        112.15        20.02 o                         
  -4   7   6       2045.33       1981.59        54.67 o                         
  -3   7   6        336.75        366.32        23.98 o                         
  -2   7   6         30.59         49.72         9.27 o                         
  -1   7   6       1641.14       1611.55        57.36 o                         
   0   7   6         43.27         42.51        12.22 o                         
   1   7   6        405.79        439.88        29.17 o                         
   2   7   6        582.23        546.58        31.20 o                         
   3   7   6       2304.60       2111.71       134.20 o                         
   4   7   6        138.71        163.00        14.57 o                         
   5   7   6         72.94         93.81        15.21 o                         
   6   7   6         20.37         18.87         9.68 o                         
   7   7   6         26.62        418.69       291.17 o                         
   8   7   6         12.83          8.30        14.83 o                         
   9   7   6         16.76         17.58        12.36 o                         
  10   7   6         50.80          3.70        14.53 o                         
 -10   8   6          7.83          0.04         7.65 o                         
  -9   8   6         69.20         71.85        16.03 o                         
  -8   8   6       1000.10       1054.17        89.69 o                         
  -7   8   6         14.83          9.18        18.85 o                         
  -6   8   6         28.90         26.82        12.71 o                         
  -5   8   6          4.69         12.18        13.72 o                         
  -4   8   6         23.82        128.49        13.48 o                         
  -3   8   6        427.15        422.52        31.71 o                         
  -2   8   6      12827.20      13076.98       361.63 o                         
  -1   8   6         54.49         97.07        41.01 o                         
   0   8   6        431.77        528.81        44.01 o                         
   1   8   6        384.96        418.13        30.74 o                         
   2   8   6       3763.86       3352.96       103.57 o                         
   3   8   6       1859.54       1721.76        41.47 o                         
   4   8   6        406.95        352.77        20.07 o                         
   5   8   6        391.70        378.35        53.46 o                         
   6   8   6         10.75          5.57         9.34 o                         
   7   8   6        126.23        124.86        16.28 o                         
   8   8   6        216.00        162.89        70.98 o                         
   9   8   6         99.59         84.67        39.37 o                         
 -10   9   6         64.14         41.76        12.11 o                         
  -9   9   6          2.25         -1.83        14.48 o                         
  -8   9   6         91.09        155.31        27.31 o                         
  -7   9   6          3.77        -12.01        16.92 o                         
  -6   9   6       2100.83       2046.96        88.26 o                         
  -5   9   6        769.37        676.86        44.64 o                         
  -4   9   6        228.63        255.06        18.38 o                         
  -3   9   6        254.02        247.24        33.37 o                         
  -2   9   6       1832.17       1717.02        65.36 o                         
  -1   9   6       2060.20       2037.92       102.21 o                         
   0   9   6       1211.91       1564.66       132.17 o                         
   1   9   6        775.65        673.11        35.42 o                         
   2   9   6        260.03        227.57        10.38 o                         
   3   9   6          3.01          1.22         5.31 o                         
   4   9   6        226.98        271.63        17.90 o                         
   5   9   6       1598.70       1679.96        58.92 o                         
   6   9   6        102.70         90.28        18.73 o                         
   7   9   6        133.93        115.64        16.07 o                         
   8   9   6        139.97        240.90       100.46 o                         
   9   9   6         35.29         66.74        48.11 o                         
 -10  10   6        260.90        211.23        18.28 o                         
  -9  10   6        277.14        374.00        31.55 o                         
  -8  10   6         50.94         58.03        14.71 o                         
  -7  10   6        861.92        848.25        58.26 o                         
  -6  10   6        348.66        296.02        29.65 o                         
  -5  10   6         60.14         79.06        18.00 o                         
  -4  10   6        258.43        314.63        21.53 o                         
  -3  10   6       1723.09       1766.94        91.80 o                         
  -2  10   6        521.35        511.72        20.77 o                         
  -1  10   6          0.49         11.80         6.26 o                         
   0  10   6       5170.00       5671.51       129.06 o                         
   1  10   6       1033.75        971.56        25.45 o                         
   2  10   6       6173.97       5748.28       106.12 o                         
   3  10   6       5826.91       5317.78        97.78 o                         
   4  10   6       1310.47       1289.46        82.72 o                         
   5  10   6         81.61         93.65        14.20 o                         
   6  10   6         54.23         72.12        17.91 o                         
   7  10   6       1166.68       1261.78        51.92 o                         
   9  10   6          4.33          2.77         6.18 o                         
  -9  11   6         26.77         19.03        11.73 o                         
  -8  11   6         86.08        123.84        23.37 o                         
  -7  11   6          0.25        -14.05        17.41 o                         
  -6  11   6        779.23        722.15        30.46 o                         
  -5  11   6        205.84        187.91        29.67 o                         
  -4  11   6       1296.53       1133.93        44.62 o                         
  -3  11   6         40.35         40.44         9.94 o                         
  -2  11   6        700.43        636.66        22.86 o                         
  -1  11   6        368.91        399.18        19.99 o                         
   0  11   6        155.58        177.02        12.45 o                         
   1  11   6       3504.87       3220.41        70.10 o                         
   2  11   6        684.93        649.93        22.75 o                         
   3  11   6        535.18        540.13        17.06 o                         
   4  11   6        825.88        853.49        34.58 o                         
   5  11   6        828.90        907.11        40.58 o                         
   6  11   6        674.77        732.07        47.53 o                         
   7  11   6         11.01         12.94        14.77 o                         
   8  11   6          7.54         30.26        11.27 o                         
  -8  12   6         20.75         20.63        17.17 o                         
  -7  12   6        559.24        596.06        31.45 o                         
  -6  12   6          8.43         -1.61        10.63 o                         
  -5  12   6       5361.17       5239.46       236.59 o                         
  -4  12   6         10.60         29.29        18.62 o                         
  -3  12   6       3885.00       3855.32       106.98 o                         
  -2  12   6        144.76        118.44        10.57 o                         
  -1  12   6       1122.00       1033.04        37.77 o                         
   0  12   6        173.57        226.70        12.99 o                         
   1  12   6        399.86        370.95        16.34 o                         
   2  12   6       1355.78       1274.40        35.30 o                         
   3  12   6       2694.78       2553.17        56.42 o                         
   4  12   6         64.68        283.05        21.48 o                         
   5  12   6        849.48        942.49        56.64 o                         
   6  12   6          4.53         15.40        10.20 o                         
   7  12   6        198.89        218.60        17.80 o                         
   8  12   6         29.25         35.27         9.33 o                         
  -8  13   6          0.13         -1.43        11.73 o                         
  -7  13   6         10.26         12.25        10.41 o                         
  -6  13   6         72.24         59.56        20.32 o                         
  -5  13   6        475.53        439.34        29.05 o                         
  -4  13   6         41.45         81.99        11.66 o                         
  -3  13   6         17.86         25.17         8.58 o                         
  -2  13   6        790.09        774.96        24.19 o                         
  -1  13   6       3623.71       3526.40        99.65 o                         
   0  13   6        167.56        154.88        11.45 o                         
   1  13   6        464.58        405.23        17.65 o                         
   2  13   6         18.10          7.60         7.06 o                         
   3  13   6       2662.86       2435.99        82.25 o                         
   4  13   6          4.40          2.95         9.38 o                         
   5  13   6        239.33        239.19        21.24 o                         
   6  13   6        286.84        291.62        18.87 o                         
   7  13   6          7.61         14.02        10.29 o                         
   8  13   6        133.81        111.08        11.72 o                         
  -8  14   6         42.49         64.25        13.81 o                         
  -7  14   6        295.63        316.70        20.66 o                         
  -6  14   6        107.51        100.26        15.82 o                         
  -5  14   6        771.27        765.98        30.84 o                         
  -4  14   6        101.04        358.34        19.97 o                         
  -3  14   6       4564.24       4485.39       100.62 o                         
  -2  14   6         31.00         53.79         9.99 o                         
  -1  14   6        226.82        196.46        12.80 o                         
   0  14   6        201.96        220.90        12.73 o                         
   1  14   6         67.07         55.42         9.01 o                         
   2  14   6       1482.35       1431.56        45.58 o                         
   3  14   6       3471.34       3226.71       145.95 o                         
   4  14   6          2.51         58.65        11.58 o                         
   5  14   6        275.90        260.37        17.86 o                         
   6  14   6         42.86         63.98        13.85 o                         
   7  14   6        650.36        647.60        36.11 o                         
  -8  15   6          9.13          8.41         7.63 o                         
  -7  15   6        236.44        212.48        15.84 o                         
  -6  15   6        121.45        108.76        17.51 o                         
  -5  15   6        279.50        268.62        21.39 o                         
  -4  15   6         56.63         60.87        10.70 o                         
  -3  15   6       1011.06       1034.28        28.05 o                         
  -2  15   6        259.25        263.86        14.82 o                         
  -1  15   6       1008.11       1017.43        31.04 o                         
   0  15   6         25.49         44.95         8.88 o                         
   1  15   6        730.97        671.57        28.49 o                         
   2  15   6          6.18         -1.31        12.06 o                         
   3  15   6        215.65        179.15        25.81 o                         
   4  15   6          2.25         22.07         9.07 o                         
   5  15   6         44.97         51.68        13.23 o                         
   6  15   6         98.85         92.80        14.55 o                         
   7  15   6         70.11         88.54        11.19 o                         
  -7  16   6          2.36          8.18         7.05 o                         
  -6  16   6        111.87         98.81        12.29 o                         
  -5  16   6        130.09        118.39        11.55 o                         
  -4  16   6         33.61         29.23         7.95 o                         
  -3  16   6         98.76         92.41         9.71 o                         
  -2  16   6        198.12        182.27        13.73 o                         
  -1  16   6        223.95        225.12        14.95 o                         
   0  16   6        437.02        503.15        17.90 o                         
   1  16   6        274.70        253.78        14.59 o                         
   2  16   6        295.71        319.63        18.95 o                         
   3  16   6        159.23        132.68        15.42 o                         
   4  16   6          6.34         13.16         8.98 o                         
   5  16   6        508.40        527.76        24.18 o                         
   6  16   6          0.04         -6.84         8.11 o                         
  -6  17   6         46.22         43.16         8.83 o                         
  -5  17   6          4.14          5.47         6.59 o                         
  -4  17   6         20.39         33.71         8.30 o                         
  -3  17   6         65.81         49.51        19.39 o                         
  -2  17   6         74.84         60.88         8.93 o                         
  -1  17   6        237.73        225.74        18.07 o                         
   0  17   6         22.64         18.68         6.88 o                         
   1  17   6         41.50         28.05         9.74 o                         
   2  17   6          2.29         -2.45        10.93 o                         
   3  17   6          6.91         12.37        10.26 o                         
   4  17   6        155.44        161.07        13.34 o                         
   5  17   6          1.12          2.05         6.22 o                         
  -6  18   6         76.50         65.26        10.79 o                         
  -5  18   6         97.81        122.37        11.31 o                         
  -4  18   6          1.62         29.39         7.24 o                         
  -3  18   6         43.97         46.62        10.15 o                         
  -2  18   6        584.22        599.78        24.11 o                         
  -1  18   6        318.93        319.48        14.90 o                         
   0  18   6         23.00         26.68        10.18 o                         
   1  18   6         22.48         23.99         8.12 o                         
   2  18   6        277.26        263.85        18.99 o                         
   3  18   6          4.84          3.23         8.46 o                         
   4  18   6        346.82        395.16        28.14 o                         
   5  18   6        130.30        111.19        12.97 o                         
  -4  19   6        129.89        129.16        14.50 o                         
  -3  19   6          4.22          9.76         7.15 o                         
  -2  19   6         62.46         51.18         8.31 o                         
  -1  19   6        112.43        131.30        13.98 o                         
   0  19   6         67.83        101.77        12.87 o                         
   1  19   6          1.47          6.46         7.38 o                         
   2  19   6          0.57          3.53         6.53 o                         
   3  19   6         18.83         11.24         5.87 o                         
   4  19   6        160.43        125.22        13.88 o                         
  -3  20   6        262.73        259.69        20.00 o                         
  -2  20   6         45.89         44.22         7.88 o                         
  -1  20   6         31.02         22.25         7.94 o                         
   0  20   6          1.78          1.28         7.38 o                         
   1  20   6         90.29         98.67        10.20 o                         
   2  20   6          5.65          7.06         6.68 o                         
   0  21   6         25.45         14.18         8.20 o                         
 -11   0   7        135.33        107.35        15.19 o                         
  -9   0   7        753.45        761.45        51.09 o                         
  -7   0   7         48.20         32.99         8.75 o                         
  -5   0   7         23.29         21.62        10.87 o                         
  -3   0   7      20257.61      20166.92       583.93 o                         
  -1   0   7      40698.23      42527.34       849.05 o                         
   1   0   7       9598.41       8838.65       264.54 o                         
   3   0   7      13959.55      14731.79       618.48 o                         
   5   0   7        491.30        433.06        24.18 o                         
   7   0   7        264.18       4373.39      2978.06 o                         
   9   0   7          3.97         22.54        16.49 o                         
 -11   1   7        126.63        112.49         8.96 o                         
 -10   1   7         26.03         37.84        10.90 o                         
  -9   1   7        278.71        311.73        22.72 o                         
  -8   1   7         50.28        100.37        12.32 o                         
  -7   1   7        563.74        585.75        17.08 o                         
  -6   1   7         17.28         20.00         4.66 o                         
  -5   1   7       7348.59       7097.72       134.38 o                         
  -4   1   7        719.92        767.89        28.29 o                         
  -3   1   7        394.46        319.29        17.09 o                         
  -2   1   7        203.93        248.26        11.92 o                         
  -1   1   7       3449.11       3203.71        57.13 o                         
   0   1   7        861.48       1030.94        38.79 o                         
   1   1   7       1289.62       1239.34        28.73 o                         
   2   1   7      13392.43      12728.38       242.84 o                         
   3   1   7        236.15        176.76        20.03 o                         
   4   1   7        265.25        355.67        22.83 o                         
   5   1   7        130.45        163.10        11.81 o                         
   6   1   7        526.88        521.17        20.83 o                         
   7   1   7       4308.43       4656.33        83.11 o                         
   8   1   7        487.85        552.96        29.23 o                         
   9   1   7        205.94        185.76       128.82 o                         
  10   1   7          0.25         -4.92         4.92 o                         
 -11   2   7        483.11        478.70        18.72 o                         
 -10   2   7         88.62         69.15        11.75 o                         
  -9   2   7        216.38        286.45        21.50 o                         
  -8   2   7         69.75        156.76        14.13 o                         
  -7   2   7       5238.33       5131.85        77.63 o                         
  -6   2   7       7593.95       7445.02       106.30 o                         
  -5   2   7       2741.44       2611.13        67.19 o                         
  -3   2   7       2617.74       2569.51        66.21 o                         
  -2   2   7       4693.78       4478.81        90.79 o                         
  -1   2   7      37714.22      37280.33       667.27 o                         
   0   2   7      12930.46      15539.10       320.12 o                         
   1   2   7       1005.53        918.40        33.00 o                         
   2   2   7        223.57        144.43        11.51 o                         
   3   2   7      10829.46      10433.80       260.75 o                         
   4   2   7       1548.76       1678.73        54.66 o                         
   5   2   7         14.42         22.10         6.58 o                         
   6   2   7          2.07         14.80         8.71 o                         
   7   2   7        668.17        679.64        42.28 o                         
   8   2   7         40.91        113.32        18.57 o                         
   9   2   7        218.27        289.44        24.16 o                         
  10   2   7        106.46         78.61         7.35 o                         
 -11   3   7          0.75          1.22         7.18 o                         
 -10   3   7         97.83         86.68        17.88 o                         
  -9   3   7          1.59          8.45         8.24 o                         
  -8   3   7         47.33         93.90        12.60 o                         
  -7   3   7        179.85        193.50        10.31 o                         
  -6   3   7        564.74        505.12        14.79 o                         
  -5   3   7       1924.25       1928.45        55.30 o                         
  -4   3   7        166.04        611.82        27.27 o                         
  -3   3   7       2762.00       2673.44        62.33 o                         
  -2   3   7        151.85        138.76         9.90 o                         
  -1   3   7      13373.47      12847.99       267.24 o                         
   0   3   7        341.71        430.59        22.90 o                         
   1   3   7       3136.71       2882.12        65.82 o                         
   2   3   7         86.69        127.69        18.84 o                         
   3   3   7        220.46        143.61        37.48 o                         
   4   3   7       5800.52       5796.91       140.90 o                         
   5   3   7       1688.86       1503.24        50.22 o                         
   6   3   7        421.01        406.70        19.89 o                         
   7   3   7       3082.80       3255.73       164.18 o                         
   8   3   7         38.03        126.30        49.46 o                         
   9   3   7         40.15        292.77       172.26 o                         
  10   3   7          3.17          3.41         5.57 o                         
 -11   4   7         10.76         16.70         9.54 o                         
 -10   4   7          1.86         -0.51         9.38 o                         
  -9   4   7        808.34        852.03        40.25 o                         
  -8   4   7         66.70        182.30        26.29 o                         
  -7   4   7         34.52         28.82         8.20 o                         
  -6   4   7       2827.67       2615.60        70.79 o                         
  -5   4   7       1317.58       1204.84        35.30 o                         
  -4   4   7         82.31        147.42        14.97 o                         
  -3   4   7       3839.98       4115.07       117.49 o                         
  -2   4   7       2174.50       2077.88        66.07 o                         
  -1   4   7        352.80        345.27        29.78 o                         
   0   4   7       8882.24      11068.30       351.95 o                         
   1   4   7        665.49        731.08        26.02 o                         
   2   4   7       6176.22       6320.37       146.38 o                         
   3   4   7        899.84        847.18        49.88 o                         
   4   4   7       3523.00       3722.30        89.83 o                         
   5   4   7       1213.99       1260.09        39.74 o                         
   6   4   7        127.51         86.48        22.75 o                         
   7   4   7         91.55         62.01        15.53 o                         
   8   4   7         67.41         56.01        16.76 o                         
   9   4   7         63.06         63.60        15.22 o                         
  10   4   7         14.32          7.53         6.89 o                         
 -10   5   7         59.58         44.94         8.55 o                         
  -9   5   7          6.78          8.30         9.49 o                         
  -8   5   7        168.71        214.88        19.70 o                         
  -7   5   7        155.92        144.84        16.89 o                         
  -6   5   7       1114.06       1186.47        40.21 o                         
  -5   5   7         19.07         30.79         7.58 o                         
  -4   5   7          6.60         51.54        11.49 o                         
  -3   5   7         28.11         48.62        11.36 o                         
  -2   5   7        353.97        411.82        27.71 o                         
  -1   5   7       2154.40       2097.91       113.74 o                         
   0   5   7       1000.40       1198.02        78.14 o                         
   1   5   7       1915.24       2002.72        56.65 o                         
   2   5   7       4207.88       4025.41       143.61 o                         
   3   5   7        289.78        207.44        25.45 o                         
   4   5   7        155.97        329.58        20.94 o                         
   5   5   7        147.33        127.14        11.33 o                         
   6   5   7       7721.18       7991.55       228.66 o                         
   7   5   7          0.52         37.88        42.89 o                         
   8   5   7         55.23         97.43        19.31 o                         
   9   5   7         30.52         38.66        18.63 o                         
  10   5   7        161.02         -3.50        14.07 o                         
 -10   6   7        100.64        124.18        25.00 o                         
  -9   6   7        386.37        403.19        30.93 o                         
  -8   6   7        284.60        301.07        32.51 o                         
  -7   6   7        183.33        221.72        21.15 o                         
  -6   6   7        110.73        113.88        16.92 o                         
  -5   6   7         74.05         82.05        10.48 o                         
  -4   6   7         19.40         18.64         8.81 o                         
  -3   6   7       1087.22        897.16        37.50 o                         
  -2   6   7       9700.05      10077.21       258.67 o                         
  -1   6   7       3778.71       3698.52       105.96 o                         
   0   6   7       3278.05       3802.50       285.60 o                         
   1   6   7         63.57         72.65        11.99 o                         
   2   6   7       2145.34       2268.41        94.98 o                         
   3   6   7        388.53        356.51        33.98 o                         
   4   6   7         90.73        152.39        10.25 o                         
   5   6   7         11.72          1.57         7.38 o                         
   6   6   7        272.03        243.65        16.97 o                         
   7   6   7          7.43         -0.34        15.28 o                         
   8   6   7         56.67         76.20        18.31 o                         
   9   6   7        176.58        123.13        59.96 o                         
 -10   7   7          8.79          8.82         8.64 o                         
  -9   7   7          3.57         -5.72         8.94 o                         
  -8   7   7        133.00        144.85        26.06 o                         
  -7   7   7        236.69        232.53        29.00 o                         
  -6   7   7       2390.78       2323.60        73.53 o                         
  -5   7   7        739.14        743.63        30.46 o                         
  -4   7   7        928.14        949.57        28.96 o                         
  -3   7   7        878.03        868.42        38.72 o                         
  -2   7   7       5831.44       5814.60       162.26 o                         
  -1   7   7       2225.46       2014.28        95.08 o                         
   0   7   7         34.68         47.08        14.78 o                         
   1   7   7       6588.92       6115.89       142.22 o                         
   2   7   7        799.18        945.98        80.01 o                         
   3   7   7        358.41        356.80        15.52 o                         
   4   7   7        515.32        462.47        18.58 o                         
   5   7   7        267.38        291.46        15.26 o                         
   6   7   7        557.50        482.37        93.20 o                         
   7   7   7        785.39        534.14       393.23 o                         
   8   7   7          9.71         57.63        59.01 o                         
   9   7   7         21.83        141.61        99.35 o                         
 -10   8   7         43.85         56.81         9.70 o                         
  -9   8   7         46.00         39.65         9.80 o                         
  -8   8   7         75.88        102.64        24.11 o                         
  -7   8   7       3744.05       3572.84       167.95 o                         
  -6   8   7         18.59         31.11        12.60 o                         
  -5   8   7        805.56        751.47        39.00 o                         
  -4   8   7       1235.87       1399.79        45.71 o                         
  -3   8   7          3.65         30.98        10.44 o                         
  -2   8   7        223.72        207.57        33.12 o                         
  -1   8   7      11345.26      11146.31       341.99 o                         
   0   8   7       1017.37       1252.53        67.80 o                         
   1   8   7       1399.97       1480.55        56.43 o                         
   2   8   7       3576.84       3372.16        95.53 o                         
   3   8   7       2882.75       2738.09        61.08 o                         
   4   8   7          2.82         45.45         8.43 o                         
   5   8   7        183.32        170.09        16.51 o                         
   6   8   7        793.31        845.76        74.22 o                         
   7   8   7        245.88        248.70        22.04 o                         
   8   8   7          1.46         19.18        15.87 o                         
   9   8   7          1.86         14.50        12.34 o                         
 -10   9   7        114.93        117.74        15.50 o                         
  -9   9   7         21.64         10.74        15.10 o                         
  -8   9   7          5.44          4.67        18.63 o                         
  -7   9   7         12.92         -2.47        18.78 o                         
  -6   9   7          1.49         -9.60        10.42 o                         
  -5   9   7        346.77        316.46        81.58 o                         
  -4   9   7        908.56       1028.43        41.43 o                         
  -3   9   7        149.08        139.60        11.40 o                         
  -2   9   7        931.16        915.60        30.82 o                         
  -1   9   7       2151.26       2201.19        93.19 o                         
   0   9   7       3713.23       4409.01       152.71 o                         
   1   9   7       4976.13       4723.84        97.52 o                         
   2   9   7          0.11          2.21         5.17 o                         
   3   9   7         87.11         94.61         8.85 o                         
   4   9   7        619.33        626.62        23.72 o                         
   5   9   7        105.87        102.87        13.85 o                         
   6   9   7         68.11         53.64        16.54 o                         
   7   9   7        399.44        378.36        21.97 o                         
   8   9   7        181.94        117.73        63.49 o                         
   9   9   7         36.64         12.87        13.77 o                         
  -9  10   7        198.25        198.22        22.60 o                         
  -8  10   7        342.26        364.01        24.59 o                         
  -7  10   7        249.90        285.87        33.21 o                         
  -6  10   7        213.71        233.82        29.40 o                         
  -5  10   7        427.27        404.25        24.44 o                         
  -4  10   7        311.99        341.00        22.78 o                         
  -3  10   7       1658.43       1693.55        78.79 o                         
  -2  10   7       3625.93       3575.35        76.23 o                         
  -1  10   7        406.98        442.88        17.56 o                         
   0  10   7          2.96          4.96         6.21 o                         
   1  10   7        189.50        186.32        12.30 o                         
   2  10   7        103.47         82.53         8.90 o                         
   3  10   7       1882.17       1832.11        45.31 o                         
   4  10   7       2338.96       2212.60        58.06 o                         
   5  10   7        264.24        238.85        27.91 o                         
   6  10   7        166.62        210.72        24.70 o                         
   7  10   7         25.99         31.92        14.23 o                         
   8  10   7        174.01        194.57        25.37 o                         
  -9  11   7          0.58         10.93        10.71 o                         
  -8  11   7         34.85         25.80        11.02 o                         
  -7  11   7         16.83         23.41        18.00 o                         
  -6  11   7        704.58        683.81        29.37 o                         
  -5  11   7        244.54        228.32        19.27 o                         
  -4  11   7       2348.70       2297.07        66.93 o                         
  -3  11   7        319.87        299.80        36.80 o                         
  -2  11   7          1.09          3.62         5.98 o                         
  -1  11   7        607.59        585.70        23.26 o                         
   0  11   7       1769.48       1950.70        53.59 o                         
   1  11   7       1528.11       1460.36        37.51 o                         
   2  11   7       6271.53       5727.42       119.88 o                         
   3  11   7        606.27        583.52        24.33 o                         
   4  11   7         44.67         87.97        11.40 o                         
   5  11   7         26.95         53.50        13.66 o                         
   6  11   7        831.39        928.94        55.90 o                         
   7  11   7        446.36        446.34        25.84 o                         
   8  11   7         38.74         64.86        12.16 o                         
  -8  12   7        121.02        154.84        22.59 o                         
  -7  12   7        229.43        230.03        19.24 o                         
  -6  12   7       1327.78       1385.36        74.21 o                         
  -5  12   7         22.36         35.10        14.96 o                         
  -4  12   7       2842.24       2699.70        76.92 o                         
  -3  12   7       1863.97       1759.46        48.92 o                         
  -2  12   7        821.07        792.76        27.27 o                         
  -1  12   7        981.43        935.64        32.64 o                         
   0  12   7         72.76         63.68         7.86 o                         
   1  12   7         62.05         44.57         7.53 o                         
   2  12   7        856.28        808.63        30.49 o                         
   3  12   7       1528.04       1415.80        40.57 o                         
   4  12   7        410.12        405.50        26.18 o                         
   5  12   7         36.80         38.78        12.87 o                         
   6  12   7        155.55        160.09        15.03 o                         
   7  12   7        131.39        174.56        40.27 o                         
   8  12   7         13.48         10.88         7.53 o                         
  -8  13   7         17.84         15.59         8.35 o                         
  -7  13   7          0.05         -7.66        10.02 o                         
  -6  13   7        261.22        287.92        47.14 o                         
  -5  13   7        269.63        273.45        22.96 o                         
  -4  13   7        169.70        573.55        32.99 o                         
  -3  13   7        135.81        136.47        12.34 o                         
  -2  13   7        968.54        989.49        32.45 o                         
  -1  13   7        256.30        251.31        18.96 o                         
   0  13   7        816.11        791.36        25.92 o                         
   1  13   7         23.56         31.12         7.46 o                         
   2  13   7       1335.42       1210.45        44.84 o                         
   3  13   7        125.01         90.70        20.51 o                         
   4  13   7       1285.00       1338.30        41.42 o                         
   5  13   7         87.62        136.09        14.02 o                         
   6  13   7        488.07        543.47        64.83 o                         
   7  13   7        147.71        142.64        16.03 o                         
  -8  14   7         28.73        125.49        16.49 o                         
  -7  14   7         16.51         15.02         9.37 o                         
  -6  14   7        953.13        984.43        42.91 o                         
  -5  14   7         61.95         32.49        10.64 o                         
  -4  14   7         24.31         21.09        10.03 o                         
  -3  14   7        642.17        625.83        23.16 o                         
  -2  14   7       3996.42       3823.77       112.27 o                         
  -1  14   7        166.99        148.22        10.81 o                         
   0  14   7        232.84        296.75        17.44 o                         
   1  14   7        551.78        496.88        25.47 o                         
   2  14   7       1959.59       1813.29        54.35 o                         
   3  14   7         31.02         42.22        18.69 o                         
   4  14   7        284.73        296.63        16.31 o                         
   5  14   7         39.07         29.63         9.21 o                         
   6  14   7         12.87          6.68         8.16 o                         
   7  14   7         37.25         26.39         8.62 o                         
  -7  15   7        282.98        318.13        19.04 o                         
  -6  15   7        269.04        264.96        19.79 o                         
  -5  15   7         30.62         20.32         9.28 o                         
  -4  15   7         10.28         15.92         8.03 o                         
  -3  15   7         63.63         64.12         9.55 o                         
  -2  15   7        196.19        234.73        13.91 o                         
  -1  15   7       1208.26       1260.08        35.99 o                         
   0  15   7         34.68         29.24         9.87 o                         
   1  15   7        807.41        837.73        31.71 o                         
   2  15   7        559.13        565.38        32.08 o                         
   3  15   7         79.68         56.54        18.57 o                         
   4  15   7        455.65        403.22        31.52 o                         
   5  15   7        168.63        196.14        18.72 o                         
   6  15   7        553.14        511.78        22.43 o                         
  -7  16   7         36.02         36.31        10.39 o                         
  -6  16   7          0.94         -3.14         8.29 o                         
  -5  16   7        161.29        125.06        14.61 o                         
  -4  16   7        136.83        189.88        12.20 o                         
  -3  16   7         12.83          9.09         7.64 o                         
  -2  16   7        426.20        420.11        18.05 o                         
  -1  16   7        108.17         91.81         9.96 o                         
   0  16   7        938.62       1122.72        33.20 o                         
   1  16   7          3.88          4.21         7.86 o                         
   2  16   7         17.15         13.77         9.83 o                         
   3  16   7         36.17         42.24        12.16 o                         
   4  16   7          6.96          9.16        12.88 o                         
   5  16   7          8.07          6.57         7.20 o                         
   6  16   7        224.47        214.68        16.68 o                         
  -6  17   7          5.86          2.86        10.99 o                         
  -5  17   7        111.27        108.93        12.32 o                         
  -4  17   7        227.99        256.25        14.40 o                         
  -3  17   7         13.43         21.86         9.77 o                         
  -2  17   7         87.55        109.90        10.00 o                         
  -1  17   7        655.32        623.74        22.34 o                         
   0  17   7         63.06        101.03        10.32 o                         
   1  17   7        560.11        567.15        24.28 o                         
   2  17   7         53.69         58.88        12.09 o                         
   3  17   7         31.33         26.76        10.94 o                         
   4  17   7          5.29         10.51        11.72 o                         
   5  17   7         68.52         77.90        13.30 o                         
  -5  18   7         38.46         30.15         7.47 o                         
  -4  18   7         70.77        141.44        32.01 o                         
  -3  18   7        105.61        108.14        12.16 o                         
  -2  18   7          0.19         -5.26         6.42 o                         
  -1  18   7        238.45        243.77        12.91 o                         
   0  18   7        201.66        220.70        14.77 o                         
   1  18   7        246.55        237.68        12.69 o                         
   2  18   7         37.16         27.89         8.21 o                         
   3  18   7         10.70         15.01         8.73 o                         
   4  18   7        128.00        138.51        16.26 o                         
  -4  19   7         87.80        150.36        14.70 o                         
  -3  19   7         41.62         51.34         8.29 o                         
  -2  19   7        184.08        166.93        11.33 o                         
  -1  19   7        262.01        231.03        13.38 o                         
   0  19   7         57.31         55.11         8.36 o                         
   1  19   7        161.01        150.84        10.74 o                         
   2  19   7          4.15          2.22         6.00 o                         
   3  19   7         69.17         58.96        10.15 o                         
  -3  20   7         75.67         51.12         9.76 o                         
  -2  20   7        191.75        193.26        14.01 o                         
  -1  20   7          8.00          8.65         7.01 o                         
   0  20   7          2.19          2.65        10.35 o                         
   1  20   7          1.67         -2.50        10.40 o                         
   2  20   7        163.06        175.41        11.78 o                         
 -10   0   8        321.91        349.33        22.35 o                         
  -8   0   8       1085.03       1746.86        91.76 o                         
  -6   0   8       2248.25       1974.38        50.47 o                         
  -4   0   8      10461.42      11076.92       339.15 o                         
  -2   0   8       1198.58       1285.96        44.06 o                         
   0   0   8       1122.97       1512.30        81.16 o                         
   2   0   8       6997.43       6543.34       218.28 o                         
   4   0   8        142.43        118.42        27.56 o                         
   6   0   8       3120.10       3040.28       111.02 o                         
   8   0   8         96.89        190.79        29.23 o                         
  10   0   8        637.70        595.17        24.42 o                         
 -11   1   8         35.15         32.07         6.52 o                         
 -10   1   8        435.03        419.74        19.64 o                         
  -9   1   8          0.43        210.45        98.27 o                         
  -8   1   8         48.01         85.84        14.19 o                         
  -7   1   8          8.62         18.40         5.87 o                         
  -6   1   8        779.56        714.15        20.26 o                         
  -5   1   8       1118.16       1010.92        32.69 o                         
  -4   1   8       1383.48       1352.78        44.82 o                         
  -3   1   8       3452.59       3003.47        77.33 o                         
  -2   1   8       5376.36       4823.17        97.99 o                         
  -1   1   8        756.63        899.53        27.55 o                         
   0   1   8       7423.93       9162.21       175.80 o                         
   1   1   8         91.61         96.71         8.55 o                         
   2   1   8       5179.88       5168.26       138.59 o                         
   3   1   8       3821.06       3663.58       131.15 o                         
   5   1   8        119.31         64.22         9.49 o                         
   6   1   8        144.64        168.60        13.91 o                         
   7   1   8        235.86        268.92        22.18 o                         
   8   1   8       1200.81       1251.87        44.56 o                         
   9   1   8          2.53          2.76        11.81 o                         
  10   1   8        185.04        193.88        12.89 o                         
 -11   2   8         76.76         58.51         8.77 o                         
 -10   2   8        959.63       1049.56        34.83 o                         
  -9   2   8         26.39         92.42        16.01 o                         
  -8   2   8        216.60        893.79        39.98 o                         
  -7   2   8          3.08          3.76         5.82 o                         
  -6   2   8       4545.35       4262.00        69.35 o                         
  -5   2   8        234.81        234.12        17.33 o                         
  -4   2   8       4948.26       5293.95       125.55 o                         
  -3   2   8       5871.44       5716.75       130.55 o                         
  -2   2   8       4991.31       4701.00        96.20 o                         
  -1   2   8         92.82        109.78         9.65 o                         
   0   2   8       1502.46       1867.41        92.29 o                         
   1   2   8       8635.83       8664.56       156.47 o                         
   2   2   8        448.88        465.29        21.70 o                         
   3   2   8       5829.48       6140.71       165.52 o                         
   4   2   8       1376.45       1253.89        70.29 o                         
   5   2   8       3183.79       2882.97       113.62 o                         
   6   2   8        133.84        130.16        14.09 o                         
   7   2   8         17.25         41.85        15.22 o                         
   8   2   8        253.26        297.15        25.47 o                         
   9   2   8         32.32         30.81         9.76 o                         
  10   2   8         11.81          0.32         5.20 o                         
 -11   3   8         73.55         69.97        12.35 o                         
 -10   3   8         12.30         20.78         8.43 o                         
  -9   3   8         28.30         29.59        14.35 o                         
  -8   3   8         49.47         50.70        12.94 o                         
  -7   3   8       1259.01       1162.85        24.40 o                         
  -6   3   8         34.24         15.49         4.72 o                         
  -5   3   8       1952.72       1820.40        64.61 o                         
  -4   3   8       1860.13       2040.13        74.02 o                         
  -3   3   8      20430.02      19564.14       403.96 o                         
  -2   3   8       6731.76       6478.37       167.67 o                         
  -1   3   8       1371.57       1446.59        38.94 o                         
   0   3   8       2777.83       2968.76       108.24 o                         
   1   3   8        114.63        124.25        10.93 o                         
   2   3   8       4018.22       4017.56        90.67 o                         
   3   3   8       7430.13       6945.27       420.70 o                         
   4   3   8        659.32       1422.47        40.50 o                         
   5   3   8        444.31        427.44        27.09 o                         
   6   3   8        926.76        863.84        36.23 o                         
   7   3   8        358.69        393.59        26.77 o                         
   8   3   8         24.69        293.22       224.88 o                         
   9   3   8         39.84         46.65        13.76 o                         
 -11   4   8        380.48        304.28        22.89 o                         
 -10   4   8          0.48          3.43        10.07 o                         
  -9   4   8         84.53         88.98        23.46 o                         
  -8   4   8        300.00        310.19        22.84 o                         
  -7   4   8        999.61        867.69        26.18 o                         
  -6   4   8        772.72        686.16        20.80 o                         
  -5   4   8        994.32        894.66        34.74 o                         
  -4   4   8       1474.85       1597.60        74.79 o                         
  -3   4   8        181.90        164.91        19.98 o                         
  -2   4   8       1099.87       1071.03        52.81 o                         
  -1   4   8       1927.30       1730.04        60.53 o                         
   0   4   8        613.66        776.92        33.74 o                         
   1   4   8        991.31        913.18        58.44 o                         
   2   4   8       1416.77       1358.62        47.35 o                         
   3   4   8       3324.38       3424.03       131.76 o                         
   4   4   8         30.80         44.43         6.80 o                         
   5   4   8       1337.84       1331.16        55.31 o                         
   6   4   8        874.27        826.65        90.17 o                         
   7   4   8         24.35        330.84       234.06 o                         
   8   4   8        367.44        378.78       227.32 o                         
   9   4   8         46.99         40.26        12.96 o                         
 -10   5   8         13.04         15.87         9.58 o                         
  -9   5   8        278.83        291.20        17.39 o                         
  -8   5   8         48.89        106.58        35.43 o                         
  -7   5   8       1276.62       1087.72        46.81 o                         
  -6   5   8        849.21        768.90        33.47 o                         
  -5   5   8       3319.90       3147.27        78.27 o                         
  -4   5   8        287.62       1890.18       220.55 o                         
  -3   5   8       4733.08       4384.22       148.65 o                         
  -2   5   8       1673.31       1588.67        50.19 o                         
  -1   5   8       4510.90       4465.30       149.39 o                         
   0   5   8        511.14        578.04        52.16 o                         
   1   5   8       1696.48       1545.32       113.51 o                         
   2   5   8       3394.63       3523.41       192.64 o                         
   3   5   8        948.34        856.20        54.48 o                         
   4   5   8        145.30        507.31        19.47 o                         
   5   5   8        262.22        258.71        21.54 o                         
   6   5   8        624.61       1132.37       325.61 o                         
   7   5   8       1072.40        755.27       530.46 o                         
   8   5   8        122.33        487.47       296.45 o                         
   9   5   8         41.85         53.35        34.62 o                         
 -10   6   8         16.06         23.30        10.22 o                         
  -9   6   8         38.65         57.48        11.09 o                         
  -8   6   8          9.68         39.82        19.44 o                         
  -7   6   8       3379.45       3213.68       116.51 o                         
  -6   6   8        166.56        176.21        15.91 o                         
  -5   6   8        127.04         79.42        10.60 o                         
  -4   6   8        502.38        500.40        30.00 o                         
  -3   6   8        685.95        712.18        33.73 o                         
  -2   6   8         31.13         21.95        15.66 o                         
  -1   6   8         48.15         58.34        11.37 o                         
   0   6   8       7234.41       8745.40       387.13 o                         
   1   6   8       1021.97        947.20        51.00 o                         
   2   6   8          0.00          4.89        12.71 o                         
   3   6   8        101.22         82.69         7.29 o                         
   4   6   8        455.77        348.25        16.00 o                         
   5   6   8       1295.77       1251.64        37.94 o                         
   6   6   8       1424.28       1198.63       267.89 o                         
   7   6   8         85.25       1264.29       833.57 o                         
   8   6   8          7.05         76.69        69.97 o                         
   9   6   8        496.44        381.33       198.90 o                         
 -10   7   8        311.83        314.49        22.37 o                         
  -9   7   8         69.99         75.90        11.78 o                         
  -8   7   8        825.39        937.51        61.56 o                         
  -7   7   8         93.22         76.67        22.56 o                         
  -6   7   8        304.02        360.04        26.73 o                         
  -5   7   8       1170.58       1171.56        43.39 o                         
  -4   7   8          5.71        360.05        53.99 o                         
  -3   7   8       1151.99       1078.04        66.43 o                         
  -2   7   8       6922.22       6652.78       183.48 o                         
  -1   7   8        957.85        971.33        53.55 o                         
   0   7   8       4675.18       5261.68       378.70 o                         
   1   7   8       1247.26       1096.34        57.49 o                         
   2   7   8       5162.20       5019.56       253.15 o                         
   3   7   8        314.12        315.38        15.13 o                         
   4   7   8          5.15          9.72         9.00 o                         
   5   7   8        141.66        151.42        19.25 o                         
   6   7   8         23.90       1112.93       997.98 o                         
   7   7   8         79.28        100.00        52.50 o                         
   8   7   8         62.66         50.63        36.42 o                         
   9   7   8         40.72        534.76       372.20 o                         
 -10   8   8        312.48        325.23        18.32 o                         
  -9   8   8          7.04         11.99        13.54 o                         
  -8   8   8         24.44        229.45        55.62 o                         
  -7   8   8         77.87         92.48        15.94 o                         
  -6   8   8       1425.57       1368.48        67.91 o                         
  -5   8   8        326.48        310.18        18.54 o                         
  -4   8   8        482.47        419.35        19.69 o                         
  -3   8   8       3879.83       3536.37       100.78 o                         
  -2   8   8       4592.15       4645.33       138.94 o                         
  -1   8   8        111.37         89.45        16.98 o                         
   0   8   8         84.12         79.27        13.87 o                         
   1   8   8          1.31          3.73        10.17 o                         
   2   8   8       1981.92       1797.07        34.86 o                         
   3   8   8       2365.20       2151.43        51.15 o                         
   4   8   8        357.70        520.76        21.73 o                         
   5   8   8       1345.69       1405.09        45.46 o                         
   6   8   8        450.98        381.65       214.60 o                         
   7   8   8        516.75        456.27        25.89 o                         
   8   8   8        343.28        348.80       153.77 o                         
   9   8   8         15.92         33.10        31.33 o                         
 -10   9   8        256.95        203.43        18.96 o                         
  -9   9   8        197.97        200.05        17.58 o                         
  -8   9   8        310.05        313.20        33.80 o                         
  -7   9   8        241.06        251.79        32.99 o                         
  -6   9   8        378.33        350.39        22.66 o                         
  -5   9   8        405.67        420.58        36.16 o                         
  -4   9   8        516.55        694.61        46.15 o                         
  -3   9   8        194.20        201.81        11.29 o                         
  -2   9   8       1213.76       1202.41        54.48 o                         
  -1   9   8        634.13        656.42        23.93 o                         
   0   9   8       1001.92       1120.04        26.25 o                         
   1   9   8        129.22        105.13         8.19 o                         
   2   9   8       4415.56       4126.49        85.26 o                         
   3   9   8        518.74        532.51        21.03 o                         
   4   9   8        240.38        205.28        13.75 o                         
   5   9   8        472.90        518.01        29.89 o                         
   6   9   8         30.72         44.78        16.75 o                         
   7   9   8        146.25        151.38        17.06 o                         
   8   9   8         25.97        421.67       278.88 o                         
   9   9   8         22.43         19.63         6.74 o                         
  -9  10   8         84.67         69.76        15.39 o                         
  -8  10   8          3.45         97.06        23.59 o                         
  -7  10   8         46.51         19.81        17.46 o                         
  -6  10   8        777.48        765.83        54.80 o                         
  -5  10   8        879.98        816.37        36.34 o                         
  -4  10   8        611.53        658.41        27.58 o                         
  -3  10   8          9.91          6.35         8.73 o                         
  -2  10   8        563.40        566.69        20.68 o                         
  -1  10   8        979.64        880.38        24.13 o                         
   0  10   8       1116.71       1177.42        31.41 o                         
   1  10   8        492.66        457.77        17.38 o                         
   2  10   8         29.36         36.50         8.89 o                         
   3  10   8          7.85          5.39         6.78 o                         
   4  10   8       1757.00       1815.94        51.85 o                         
   5  10   8          0.37         73.59        58.45 o                         
   6  10   8        181.50        185.82        23.70 o                         
   7  10   8          0.50          3.72        10.91 o                         
   8  10   8         13.82         33.39        17.30 o                         
  -9  11   8         32.69         38.43        17.66 o                         
  -8  11   8          5.92         11.65         9.59 o                         
  -7  11   8        190.43        199.06        28.42 o                         
  -6  11   8         43.62         33.39        13.90 o                         
  -5  11   8        681.41        660.18        47.20 o                         
  -4  11   8          3.33         16.11         9.32 o                         
  -3  11   8       1301.62       1293.83        48.76 o                         
  -2  11   8         76.73         86.91         8.84 o                         
  -1  11   8         92.11         83.01         9.73 o                         
   0  11   8        913.46        989.71        39.82 o                         
   1  11   8       2850.65       2525.92        58.08 o                         
   2  11   8        468.78        414.07        21.58 o                         
   3  11   8        659.51        616.72        22.07 o                         
   4  11   8         69.53        165.09        16.02 o                         
   5  11   8         10.21          2.14        11.34 o                         
   6  11   8        196.56        202.67        24.29 o                         
   7  11   8        147.83        145.57        15.38 o                         
   8  11   8         40.43         60.84        10.75 o                         
  -9  12   8         88.14         44.74        10.28 o                         
  -8  12   8        100.43        108.76        19.60 o                         
  -7  12   8         59.23         40.31        11.45 o                         
  -6  12   8         19.78         27.68        10.41 o                         
  -5  12   8          1.21         -0.11        13.00 o                         
  -4  12   8         11.07        706.38        63.68 o                         
  -3  12   8          0.58         -1.48        10.09 o                         
  -2  12   8        475.03        494.15        40.24 o                         
  -1  12   8          4.67          7.66         6.92 o                         
   0  12   8        304.49        318.89        14.79 o                         
   1  12   8        195.66        182.90        11.87 o                         
   2  12   8         65.42         81.86         9.86 o                         
   3  12   8        264.24        242.40        15.43 o                         
   4  12   8         49.66        226.89        14.48 o                         
   5  12   8        795.98        921.95        60.54 o                         
   6  12   8         20.58         25.95        10.16 o                         
   7  12   8         51.72         53.31         8.36 o                         
   8  12   8         58.47         62.24         9.53 o                         
  -8  13   8          5.30         -2.57         8.24 o                         
  -7  13   8        165.63        120.56        13.84 o                         
  -6  13   8         28.27         19.56        10.00 o                         
  -5  13   8        585.67        581.05        32.84 o                         
  -4  13   8        102.07        143.00        17.21 o                         
  -3  13   8       1845.90       1820.23        60.62 o                         
  -2  13   8         27.60         19.74         8.57 o                         
  -1  13   8        157.19        154.81        12.56 o                         
   0  13   8        100.06        115.39        11.24 o                         
   1  13   8        155.53        152.87        11.48 o                         
   2  13   8          3.21          3.99        11.05 o                         
   3  13   8       1420.12       1403.70        78.38 o                         
   4  13   8         64.08        171.65        16.20 o                         
   5  13   8          6.41         28.08        17.17 o                         
   6  13   8          0.08         -0.74         7.73 o                         
   7  13   8        115.57         90.94        12.53 o                         
  -8  14   8         61.06         74.07        13.32 o                         
  -7  14   8         74.94         94.46        12.28 o                         
  -6  14   8        192.71        201.49        18.20 o                         
  -5  14   8        891.59        794.07        38.75 o                         
  -4  14   8          2.12        125.14        13.90 o                         
  -3  14   8        232.57        246.41        20.37 o                         
  -2  14   8        849.88        866.38        38.93 o                         
  -1  14   8         65.55         64.40         9.14 o                         
   0  14   8         11.69         13.01         8.50 o                         
   1  14   8        161.21        136.66        12.60 o                         
   2  14   8        345.23        331.32        23.78 o                         
   3  14   8        246.83        233.07        28.81 o                         
   4  14   8        338.52        324.73        31.21 o                         
   5  14   8          5.94         10.46         9.81 o                         
   6  14   8        178.55        214.01        14.65 o                         
   7  14   8          8.05          4.34         6.61 o                         
  -7  15   8         10.53          2.10         7.70 o                         
  -6  15   8         83.18         89.36        12.78 o                         
  -5  15   8         14.48         17.96         9.63 o                         
  -4  15   8        281.99        285.04        17.33 o                         
  -3  15   8        203.58        213.65        16.81 o                         
  -2  15   8         12.72         16.27         9.13 o                         
  -1  15   8         97.45         75.68         9.35 o                         
   0  15   8         17.68          8.90         9.16 o                         
   1  15   8        107.99         94.42        11.69 o                         
   2  15   8        154.27        129.86        23.67 o                         
   3  15   8        273.82        234.08        28.77 o                         
   4  15   8         77.54        126.64        22.98 o                         
   5  15   8          5.77          7.09         7.83 o                         
   6  15   8         90.95         90.77         9.00 o                         
  -7  16   8          1.15          4.30         6.32 o                         
  -6  16   8          4.12          3.31         8.37 o                         
  -5  16   8         28.92         27.37         7.98 o                         
  -4  16   8         22.45         39.62        11.21 o                         
  -3  16   8        260.27        253.16        14.00 o                         
  -2  16   8        209.88        211.63        13.86 o                         
  -1  16   8        186.52        188.26        12.51 o                         
   0  16   8        626.99        675.63        23.74 o                         
   1  16   8        694.97        724.47        24.42 o                         
   2  16   8        807.36        873.52        78.94 o                         
   3  16   8         78.61         61.21        18.64 o                         
   4  16   8        133.37        168.33        20.52 o                         
   5  16   8         42.11         41.48        11.75 o                         
  -6  17   8        211.79        228.42        14.41 o                         
  -5  17   8          9.81          3.88         8.22 o                         
  -4  17   8         26.20          7.70         8.68 o                         
  -3  17   8        124.32        112.93        14.79 o                         
  -2  17   8        244.50        266.45        16.34 o                         
  -1  17   8         18.19         27.05         8.01 o                         
   0  17   8        211.24        244.64        13.70 o                         
   1  17   8          1.30         -0.64         7.37 o                         
   2  17   8        502.27        474.86        32.98 o                         
   3  17   8         22.05         27.07        10.15 o                         
   4  17   8          9.69          4.86        10.77 o                         
   5  17   8         21.13         22.86         9.24 o                         
  -5  18   8         43.10         46.41        12.03 o                         
  -4  18   8          6.09         10.88         6.97 o                         
  -3  18   8          2.16          1.20         7.72 o                         
  -2  18   8        434.23        440.77        16.71 o                         
  -1  18   8        477.83        476.00        25.53 o                         
   0  18   8        180.55        207.76        14.13 o                         
   1  18   8         11.70          8.48         7.73 o                         
   2  18   8        258.29        246.40        22.20 o                         
   3  18   8         38.84         39.93         9.39 o                         
   4  18   8         36.92         48.08        10.81 o                         
  -3  19   8         93.92         89.05         9.64 o                         
  -2  19   8         75.76         69.18         9.40 o                         
  -1  19   8         44.79         30.72         7.30 o                         
   0  19   8         32.23         34.13         7.63 o                         
   1  19   8        215.80        208.32        14.98 o                         
   2  19   8        132.84        131.25         9.32 o                         
   3  19   8         20.23         27.01         6.54 o                         
  -2  20   8        224.96        211.92        18.00 o                         
  -1  20   8          6.12          7.16         6.08 o                         
   0  20   8          3.80         -1.70         6.08 o                         
   1  20   8          7.04          7.73         6.31 o                         
 -11   0   9         19.00         16.19        10.98 o                         
  -9   0   9         69.39         28.60        16.92 o                         
  -7   0   9          8.97         17.94         9.85 o                         
  -5   0   9        326.64        299.92        15.54 o                         
  -3   0   9      13150.35      11578.53       350.04 o                         
  -1   0   9       2263.54       2211.90       134.63 o                         
   1   0   9      21197.85      20397.12       490.41 o                         
   3   0   9       1336.09       1445.31        97.66 o                         
   5   0   9       1345.13       1373.63        82.28 o                         
   7   0   9       3620.29       3476.80       165.28 o                         
   9   0   9         60.10         41.18        12.84 o                         
 -11   1   9         39.51         53.01         8.68 o                         
 -10   1   9        304.69        298.46        16.70 o                         
  -9   1   9         18.13         57.19        13.99 o                         
  -8   1   9        500.49        571.24        30.48 o                         
  -7   1   9        316.67        347.00        13.84 o                         
  -6   1   9         40.95         37.09         6.00 o                         
  -5   1   9         56.26         76.44         6.02 o                         
  -4   1   9       4992.40       4831.22       117.65 o                         
  -3   1   9         83.42         85.02        10.97 o                         
  -2   1   9       2021.71       1934.29        47.90 o                         
  -1   1   9        337.22        324.64        16.35 o                         
   0   1   9        222.83        296.01        17.59 o                         
   1   1   9       2986.81       2878.53        67.86 o                         
   2   1   9         29.58         33.47        10.41 o                         
   3   1   9       3734.69       4012.78       162.16 o                         
   4   1   9       1463.91       2120.30        50.71 o                         
   5   1   9        429.37        379.52        22.69 o                         
   6   1   9          2.32          4.20         7.72 o                         
   7   1   9         30.45         40.04        21.05 o                         
   8   1   9         71.09         74.28        14.51 o                         
   9   1   9          3.93         12.51         7.35 o                         
 -11   2   9         88.35         78.01         7.44 o                         
 -10   2   9         81.73         70.34        10.43 o                         
  -9   2   9         91.64        114.28        20.84 o                         
  -8   2   9        188.94        232.18        20.64 o                         
  -7   2   9        351.99        314.63        16.49 o                         
  -6   2   9       2712.60       2510.68        51.87 o                         
  -5   2   9          9.64         12.06         4.43 o                         
  -4   2   9       8271.67       8358.18       188.33 o                         
  -3   2   9        476.06        595.66        26.31 o                         
  -2   2   9       2027.06       1786.12        58.20 o                         
  -1   2   9       3568.78       3199.53        72.48 o                         
   0   2   9        175.56        173.43        16.40 o                         
   1   2   9        686.64        567.52        22.45 o                         
   2   2   9      15379.32      15694.74       300.52 o                         
   3   2   9         97.23         89.42        17.49 o                         
   4   2   9       1315.90       1255.92        47.57 o                         
   5   2   9        691.68        639.62        47.65 o                         
   6   2   9       1255.83       1284.75        42.63 o                         
   7   2   9         17.61         16.44        11.21 o                         
   8   2   9         14.41         54.58        13.04 o                         
   9   2   9        104.25        108.87        10.38 o                         
 -11   3   9         16.15         14.99         6.58 o                         
 -10   3   9         85.96         72.20         9.85 o                         
  -9   3   9        394.50        344.79        23.12 o                         
  -8   3   9        196.86        283.88        24.98 o                         
  -7   3   9         34.83         42.43         7.22 o                         
  -6   3   9       3121.56       3016.40        64.37 o                         
  -5   3   9       1696.24       1460.49        32.83 o                         
  -4   3   9        848.41       1091.46        54.64 o                         
  -3   3   9          2.54          1.95         7.33 o                         
  -2   3   9      13436.30      13053.26       318.59 o                         
  -1   3   9       4558.79       4343.86        93.71 o                         
   0   3   9       1778.70       2277.80       124.01 o                         
   1   3   9       4842.13       4990.10       109.10 o                         
   2   3   9       2221.39       2169.88        66.85 o                         
   3   3   9        304.20        266.39        29.88 o                         
   4   3   9        283.77        318.36        18.82 o                         
   5   3   9       1154.09       1135.75        44.62 o                         
   6   3   9        390.20        355.32        29.73 o                         
   7   3   9          5.66         32.99        15.04 o                         
   8   3   9          6.67          4.67        11.57 o                         
   9   3   9        105.38         98.49        13.34 o                         
 -10   4   9        251.41        292.11        20.36 o                         
  -9   4   9          9.72         17.11        11.29 o                         
  -8   4   9        408.08        536.32        48.59 o                         
  -7   4   9        700.15        611.44        27.02 o                         
  -6   4   9       4652.72       4366.88        94.09 o                         
  -5   4   9       1391.10       1307.50        93.30 o                         
  -4   4   9       3058.52       2735.01       111.33 o                         
  -3   4   9          0.81         -4.16        12.68 o                         
  -2   4   9       2071.71       1826.02        77.93 o                         
  -1   4   9       2555.81       2307.45        97.38 o                         
   0   4   9          0.69         10.03         9.13 o                         
   1   4   9        560.52        583.36        22.37 o                         
   2   4   9      10641.58      11158.33       260.66 o                         
   3   4   9       9002.42       9303.36       302.04 o                         
   4   4   9       4963.40       4495.65        97.81 o                         
   5   4   9        264.85        264.36        24.74 o                         
   6   4   9       6222.20       4354.54      2801.08 o                         
   7   4   9          7.73         15.00        15.87 o                         
   8   4   9        202.01        130.52        97.30 o                         
   9   4   9        208.09        211.22        15.79 o                         
 -10   5   9        339.08        353.45        69.90 o                         
  -9   5   9         39.93         63.67        11.02 o                         
  -8   5   9         86.50        137.93        17.57 o                         
  -7   5   9        213.04        192.60        17.31 o                         
  -6   5   9        186.02        179.73        23.61 o                         
  -5   5   9       1909.01       2011.65        69.30 o                         
  -4   5   9         19.23         53.70        20.51 o                         
  -3   5   9       1165.90       1194.05        97.32 o                         
  -2   5   9       4023.11       3680.34       110.66 o                         
  -1   5   9         45.18         72.64        16.43 o                         
   0   5   9      17014.58      21512.54       889.06 o                         
   1   5   9       1116.63       1060.67        44.12 o                         
   2   5   9       3622.88       3578.76       136.93 o                         
   3   5   9       1041.21        924.92        26.68 o                         
   4   5   9        561.41        524.51        28.57 o                         
   5   5   9       1778.27       1593.48        48.20 o                         
   7   5   9         86.86         81.89        52.39 o                         
   8   5   9          5.63        260.83       198.13 o                         
   9   5   9          9.22         24.31         8.40 o                         
 -10   6   9         83.08         74.07        11.66 o                         
  -9   6   9        307.64        339.54        24.86 o                         
  -8   6   9        347.39        461.52        28.71 o                         
  -7   6   9         85.69         97.28        21.89 o                         
  -6   6   9        794.65        739.10        35.10 o                         
  -5   6   9        263.83        199.65        16.27 o                         
  -4   6   9       2668.36       2753.86        67.67 o                         
  -3   6   9       5860.90       5896.67       145.04 o                         
  -2   6   9         36.70         45.92        16.48 o                         
  -1   6   9       4127.55       3671.75       107.77 o                         
   0   6   9       1563.79       1932.71       117.37 o                         
   1   6   9      17233.66      15829.71       612.76 o                         
   2   6   9       3147.15       3163.51       157.01 o                         
   3   6   9        599.91        580.92        17.28 o                         
   4   6   9        537.82        528.79        20.77 o                         
   5   6   9        759.56        771.38        38.42 o                         
   6   6   9       1707.58       1202.30       621.37 o                         
   7   6   9        765.91        487.84       258.61 o                         
   8   6   9         33.45         17.28        26.49 o                         
   9   6   9          5.50         17.96        19.41 o                         
 -10   7   9          8.39          8.39         8.43 o                         
  -9   7   9        616.75        677.71        33.31 o                         
  -8   7   9         61.65         85.67        14.87 o                         
  -7   7   9       2669.19       2471.04        87.04 o                         
  -6   7   9       1062.07       1004.06        35.23 o                         
  -5   7   9        112.77         76.70        13.65 o                         
  -4   7   9        140.74        137.82        11.74 o                         
  -3   7   9        412.93        459.46        16.59 o                         
  -2   7   9       1706.23       1656.15        66.62 o                         
  -1   7   9        207.48        204.55        19.74 o                         
   0   7   9        704.93        822.11       122.52 o                         
   1   7   9         57.00         47.89        15.31 o                         
   2   7   9        675.89        608.63        23.70 o                         
   3   7   9        245.18        220.81        13.59 o                         
   4   7   9         20.88         53.61        12.58 o                         
   5   7   9         83.77         71.12        13.12 o                         
   6   7   9        227.04       1319.83      1105.55 o                         
   7   7   9        814.08        979.72       279.13 o                         
   8   7   9         19.77         38.18        49.00 o                         
   9   7   9        311.94        334.23        27.80 o                         
 -10   8   9         22.24         15.17         7.54 o                         
  -9   8   9         15.38         15.01        11.95 o                         
  -8   8   9         15.76         23.90        16.36 o                         
  -7   8   9       1118.29        948.19       105.95 o                         
  -6   8   9        902.23        918.73        62.54 o                         
  -5   8   9          6.22          4.61         8.59 o                         
  -4   8   9        198.41        198.02        15.56 o                         
  -3   8   9        979.77        964.03        31.97 o                         
  -2   8   9        136.16         86.44         8.80 o                         
  -1   8   9      11345.66      11038.92       342.01 o                         
   0   8   9          8.48          0.64         9.91 o                         
   1   8   9       6448.26       6111.73       116.50 o                         
   2   8   9          5.24          7.95         5.28 o                         
   3   8   9       2122.97       1896.16        41.58 o                         
   4   8   9         34.29         44.45        11.87 o                         
   5   8   9          0.18         -3.88        11.76 o                         
   6   8   9         74.05        244.71       176.17 o                         
   7   8   9        250.86        267.42        22.46 o                         
   8   8   9         81.36         54.56        15.00 o                         
 -10   9   9        227.38        211.09        18.53 o                         
  -9   9   9         80.64         80.78        12.51 o                         
  -8   9   9          3.21          4.62        17.04 o                         
  -7   9   9        458.66        376.61        38.68 o                         
  -6   9   9         46.40         57.27        21.55 o                         
  -5   9   9         20.11         34.47        10.70 o                         
  -4   9   9        336.80        368.08        30.61 o                         
  -3   9   9       1216.12       1199.42        32.00 o                         
  -2   9   9        913.61        970.17        28.05 o                         
  -1   9   9        645.29        532.14        18.37 o                         
   0   9   9        408.51        406.16        13.17 o                         
   1   9   9        134.89         99.25         7.48 o                         
   2   9   9         10.02         11.16         4.84 o                         
   3   9   9       1988.54       1761.51        46.90 o                         
   4   9   9        705.70        712.35        32.83 o                         
   5   9   9        293.52        354.82        40.24 o                         
   6   9   9         45.84         75.26        16.43 o                         
   7   9   9         83.80         83.43        13.81 o                         
   8   9   9          1.56         76.05        34.15 o                         
  -9  10   9         15.81         12.27         8.73 o                         
  -8  10   9          2.78          6.43        17.85 o                         
  -7  10   9          0.37         -2.46        18.73 o                         
  -6  10   9        772.82        709.14        36.27 o                         
  -5  10   9         13.88         14.26        10.28 o                         
  -4  10   9        914.08       1161.19        42.62 o                         
  -3  10   9        318.51        310.11        18.53 o                         
  -2  10   9         45.77         43.23         6.45 o                         
  -1  10   9        575.37        492.13        16.59 o                         
   0  10   9        285.57        282.56        11.59 o                         
   1  10   9       2452.08       2281.59        57.41 o                         
   2  10   9         52.95         60.26         7.85 o                         
   3  10   9       1178.35       1023.64        32.52 o                         
   4  10   9         78.00        242.06        24.01 o                         
   5  10   9        598.23        644.80        33.96 o                         
   6  10   9         19.93         23.26        14.31 o                         
   7  10   9        541.17        574.16        43.50 o                         
   8  10   9         20.19         13.98         7.34 o                         
  -9  11   9         14.85         12.80         9.96 o                         
  -8  11   9         24.52         30.10        15.59 o                         
  -7  11   9          6.27         15.81        18.29 o                         
  -6  11   9        161.10        148.08        21.16 o                         
  -5  11   9         90.15         73.39        14.77 o                         
  -4  11   9        296.18        434.66        22.70 o                         
  -3  11   9          9.58         18.61         9.50 o                         
  -2  11   9        385.92        374.98        16.28 o                         
  -1  11   9         13.26         17.20         6.03 o                         
   0  11   9       1019.78       1025.39        42.22 o                         
   1  11   9          8.10         11.44         6.78 o                         
   2  11   9        835.50        797.28        31.95 o                         
   3  11   9          9.71          2.52         7.17 o                         
   4  11   9        161.59        397.96        63.56 o                         
   5  11   9         68.10         71.19        14.68 o                         
   6  11   9         53.07         47.71        15.42 o                         
   7  11   9         19.21         17.94         7.03 o                         
   8  11   9          0.46          5.68         5.51 o                         
  -9  12   9         22.52         22.82         9.05 o                         
  -8  12   9         12.50          7.51         8.05 o                         
  -7  12   9         81.39         87.82        22.00 o                         
  -6  12   9        110.87        100.32        15.68 o                         
  -5  12   9        114.89        133.33        23.95 o                         
  -4  12   9       1469.24       1533.84        49.68 o                         
  -3  12   9        106.98        115.64        14.33 o                         
  -2  12   9         82.83         82.03         9.15 o                         
  -1  12   9         77.93         54.05         8.92 o                         
   0  12   9        316.70        348.55        15.68 o                         
   1  12   9        282.58        271.28        16.02 o                         
   2  12   9        293.59        276.72        15.90 o                         
   3  12   9         60.98         47.76        10.12 o                         
   4  12   9        239.93        261.97        17.14 o                         
   5  12   9          1.52         -0.42         8.37 o                         
   6  12   9        511.88        536.64        37.77 o                         
   7  12   9          0.53          0.98         6.01 o                         
  -8  13   9         10.77         13.10         8.36 o                         
  -7  13   9          0.47         -2.30         9.30 o                         
  -6  13   9        824.49        827.04        31.48 o                         
  -5  13   9         35.34         40.62        14.01 o                         
  -4  13   9         46.96         42.14        13.50 o                         
  -3  13   9          3.58          3.52        12.05 o                         
  -2  13   9         63.16         70.78         9.90 o                         
  -1  13   9        486.93        479.10        18.54 o                         
   0  13   9       2213.20       2500.60        58.94 o                         
   1  13   9         36.25         37.63        10.99 o                         
   2  13   9         45.22         36.31        12.11 o                         
   3  13   9        184.23        167.59        18.50 o                         
   4  13   9          5.28         43.70        13.13 o                         
   5  13   9          1.36         15.78        14.95 o                         
   6  13   9        169.19        165.49        22.64 o                         
   7  13   9         16.25         17.96         7.70 o                         
  -8  14   9         62.60         57.26        11.94 o                         
  -7  14   9         18.83         13.77        10.89 o                         
  -6  14   9         20.03         17.95         8.79 o                         
  -5  14   9        144.27        116.49        16.92 o                         
  -4  14   9        348.82        356.57        24.79 o                         
  -3  14   9         26.78         17.79        12.19 o                         
  -2  14   9         73.04         80.03        11.51 o                         
  -1  14   9        390.97        403.61        17.27 o                         
   0  14   9         93.99        119.71        14.80 o                         
   1  14   9        157.19        135.22        13.23 o                         
   2  14   9        285.65        266.16        31.19 o                         
   3  14   9        274.48        263.68        31.18 o                         
   4  14   9         16.79         23.51         9.93 o                         
   5  14   9          0.70         26.69        14.67 o                         
   6  14   9          6.54          5.28         6.77 o                         
  -7  15   9         78.29         58.80         9.22 o                         
  -6  15   9         16.72         19.57         9.94 o                         
  -5  15   9          9.49          4.55         9.32 o                         
  -4  15   9        117.33        121.66        17.12 o                         
  -3  15   9        173.76        142.87        13.08 o                         
  -2  15   9         93.49         74.26        10.90 o                         
  -1  15   9         32.73         26.91         8.02 o                         
   0  15   9        106.86        135.16        12.95 o                         
   1  15   9        219.99        199.19        14.55 o                         
   2  15   9          6.02          4.42        15.72 o                         
   3  15   9          3.45          4.28        14.50 o                         
   5  15   9          1.67          2.49        11.44 o                         
   6  15   9          4.17          8.85         8.39 o                         
  -7  16   9        141.90        131.91        10.32 o                         
  -6  16   9         36.16         20.54         8.98 o                         
  -5  16   9         39.62         22.93         6.62 o                         
  -4  16   9          5.07          4.95         7.94 o                         
  -3  16   9        446.24        462.04        16.42 o                         
  -2  16   9        133.32        135.22        12.54 o                         
  -1  16   9        192.20        171.41        12.10 o                         
   0  16   9         49.73         60.50         9.15 o                         
   1  16   9        621.90        623.54        21.99 o                         
   2  16   9        209.93        179.05        31.94 o                         
   3  16   9        266.56        262.90        28.93 o                         
   5  16   9        172.34        174.66        17.98 o                         
  -6  17   9         17.78         17.87         7.47 o                         
  -5  17   9         48.59         44.83        11.51 o                         
  -4  17   9          5.19         32.05         9.39 o                         
  -3  17   9          7.30         14.19         9.33 o                         
  -2  17   9         34.63         44.99         9.03 o                         
  -1  17   9          3.13          2.22         6.91 o                         
   0  17   9          4.94         10.81         7.68 o                         
   1  17   9        145.39        138.60        12.42 o                         
   2  17   9         49.43         53.98        11.15 o                         
   3  17   9          7.15         -0.74        12.76 o                         
   4  17   9          0.75          4.41         9.71 o                         
   5  17   9        119.69        118.31        13.11 o                         
  -5  18   9          5.90          7.39         8.30 o                         
  -4  18   9         25.76         93.94        14.89 o                         
  -3  18   9         82.20         68.05        10.95 o                         
  -2  18   9          2.07          2.85         6.83 o                         
  -1  18   9        700.42        702.08        23.10 o                         
   0  18   9        179.77        185.90        15.02 o                         
   1  18   9        955.98        927.77        37.95 o                         
   2  18   9         94.20         91.15         9.06 o                         
   3  18   9        104.42        126.16        11.22 o                         
   4  18   9          2.19          8.32         5.48 o                         
  -3  19   9        233.72        224.50        18.73 o                         
  -2  19   9         17.83         15.53         8.20 o                         
  -1  19   9         81.92         67.21         8.16 o                         
   0  19   9         33.94         21.17         7.92 o                         
   1  19   9         46.41         35.70         8.36 o                         
   2  19   9          5.27          2.35         5.15 o                         
  -1  20   9         91.46         73.79        12.20 o                         
   0  20   9         12.52         17.05         5.90 o                         
   1  20   9        164.27        120.97        14.67 o                         
 -10   0  10         20.06         20.44        13.71 o                         
  -8   0  10        521.34        522.49        41.74 o                         
  -6   0  10        808.14        777.39        29.15 o                         
  -4   0  10       3218.82       2624.12       105.10 o                         
  -2   0  10         22.13          8.42         7.60 o                         
   0   0  10       4703.17       5668.46       441.25 o                         
   2   0  10       6650.86       6450.53       265.13 o                         
   4   0  10         42.52         50.41        12.68 o                         
   6   0  10       1966.60       1475.39       934.07 o                         
   8   0  10         10.81         77.36        23.21 o                         
 -11   1  10          5.04          6.26         6.39 o                         
 -10   1  10         65.73         70.64        10.10 o                         
  -9   1  10        191.87        230.32        16.30 o                         
  -8   1  10       1171.40       1311.12        53.00 o                         
  -7   1  10          3.59          7.64         6.38 o                         
  -6   1  10        130.32        109.45         7.83 o                         
  -5   1  10       2290.58       2267.40        42.42 o                         
  -4   1  10        500.98        432.23        24.80 o                         
  -3   1  10        668.26        587.14        23.96 o                         
  -2   1  10       6636.18       6575.48       133.36 o                         
  -1   1  10         24.82          4.79         8.05 o                         
   0   1  10       2972.12       3300.03        85.81 o                         
   1   1  10       1522.21       1548.00        42.32 o                         
   2   1  10       3651.74       3762.95       149.11 o                         
   3   1  10        514.15        479.46        39.21 o                         
   4   1  10        889.28        929.59        28.39 o                         
   5   1  10       3591.60       3284.36       106.29 o                         
   6   1  10         33.64       1777.29      1295.12 o                         
   7   1  10         14.20          9.72        10.98 o                         
   8   1  10         12.71         16.57         9.15 o                         
   9   1  10         38.07         58.67        10.07 o                         
 -11   2  10        104.13        104.64        14.67 o                         
 -10   2  10         47.79         46.68         9.54 o                         
  -9   2  10        156.53        159.65        14.67 o                         
  -8   2  10        256.18        229.87        19.95 o                         
  -7   2  10        282.76        232.61        11.51 o                         
  -6   2  10       2061.39       1965.75        43.32 o                         
  -5   2  10       3682.74       3513.17        60.33 o                         
  -4   2  10        420.40        768.53        33.76 o                         
  -3   2  10      12374.97      12456.19       309.55 o                         
  -2   2  10       1962.67       2059.81        67.58 o                         
  -1   2  10        744.49        746.17        30.81 o                         
   0   2  10        773.48        930.11        41.13 o                         
   1   2  10        391.73        330.16        26.84 o                         
   2   2  10         98.56        166.98        21.28 o                         
   3   2  10       1857.64       1641.82        75.51 o                         
   4   2  10         15.61        227.22        32.13 o                         
   5   2  10         23.39         42.13        21.94 o                         
   6   2  10          5.98         33.44        29.09 o                         
   7   2  10         65.64         32.20        20.67 o                         
   8   2  10         83.12         81.01        14.25 o                         
   9   2  10         16.20         10.68         6.27 o                         
 -10   3  10         52.41         72.07         9.78 o                         
  -9   3  10         15.60         32.46        10.75 o                         
  -8   3  10         92.94         92.39        12.57 o                         
  -7   3  10       2090.46       1960.26        47.14 o                         
  -6   3  10       1074.12       1006.57        26.69 o                         
  -5   3  10        104.81         97.07         6.69 o                         
  -4   3  10        669.49       1784.70       130.20 o                         
  -3   3  10      12656.42      12433.64       310.97 o                         
  -2   3  10       2004.24       2184.24        89.46 o                         
  -1   3  10       1720.77       1785.31        63.69 o                         
   0   3  10        115.09        130.65        19.85 o                         
   1   3  10        302.28        268.79        18.35 o                         
   2   3  10       1393.44       1238.34        50.41 o                         
   3   3  10       9460.97       8944.17       302.57 o                         
   4   3  10        555.48        472.04        20.04 o                         
   5   3  10        618.91        579.87        40.31 o                         
   6   3  10        281.99        127.43       103.27 o                         
   7   3  10        602.23        535.86        45.75 o                         
   8   3  10         84.65         72.35        15.63 o                         
   9   3  10          1.46          1.94         7.82 o                         
 -10   4  10         52.92         50.37        11.46 o                         
  -9   4  10         22.12         18.60        11.76 o                         
  -8   4  10        124.17        117.16        17.51 o                         
  -7   4  10        180.79        174.96        11.98 o                         
  -6   4  10          0.23          4.08         7.56 o                         
  -5   4  10       5136.41       4827.79        99.68 o                         
  -4   4  10        131.80       1098.64        67.70 o                         
  -3   4  10       9935.56       9304.18       296.30 o                         
  -2   4  10       1204.08       1175.61        49.83 o                         
  -1   4  10       2031.34       1845.16        83.13 o                         
   0   4  10       1441.64       1553.88        70.56 o                         
   1   4  10       1348.66       1100.74        68.83 o                         
   2   4  10        127.72        112.41        17.14 o                         
   3   4  10        395.41        362.93        15.58 o                         
   4   4  10       4913.77       4806.18       137.00 o                         
   5   4  10          6.46         14.30         8.31 o                         
   6   4  10        313.10        295.69        20.83 o                         
   7   4  10        755.56        727.99        31.93 o                         
   8   4  10        130.69        100.81        17.62 o                         
   9   4  10        275.22        274.61        16.80 o                         
 -10   5  10          0.28         -7.63         9.59 o                         
  -9   5  10        460.67        507.54        23.63 o                         
  -8   5  10        108.68        142.08        14.31 o                         
  -7   5  10       1180.63       1028.69        37.16 o                         
  -6   5  10        981.32        904.81        34.55 o                         
  -5   5  10       2987.03       2476.50       164.00 o                         
  -4   5  10       1177.37       1131.43        58.32 o                         
  -3   5  10         35.78         49.18        14.39 o                         
  -2   5  10       8765.90       7976.43       213.09 o                         
  -1   5  10       3449.87       3591.88       134.81 o                         
   0   5  10        901.96       1030.07        77.20 o                         
   2   5  10        651.25        570.98        21.59 o                         
   3   5  10        974.87       1015.73        34.31 o                         
   4   5  10         38.22        470.52        61.83 o                         
   5   5  10       2566.23       2439.59       116.95 o                         
   6   5  10        639.01        473.07        48.73 o                         
   7   5  10         58.31        832.30       557.46 o                         
   8   5  10         64.02        116.21        57.82 o                         
   9   5  10        129.67        117.16        14.53 o                         
 -10   6  10        178.75        172.39        14.57 o                         
  -9   6  10          8.87          8.66        19.89 o                         
  -8   6  10       1678.17       1717.73        65.23 o                         
  -7   6  10       1015.98        830.08        55.86 o                         
  -6   6  10        332.85        337.92        19.34 o                         
  -5   6  10        620.89        580.99        32.18 o                         
  -4   6  10        317.68        305.98        15.44 o                         
  -3   6  10       4267.07       4076.88        97.86 o                         
  -2   6  10       5674.51       5438.12       194.92 o                         
  -1   6  10        417.07        406.65        23.88 o                         
   0   6  10       1182.47       1191.97        86.29 o                         
   1   6  10        738.88        704.78        62.35 o                         
   2   6  10       4884.12       4418.66        89.15 o                         
   3   6  10        582.78        562.75        19.56 o                         
   4   6  10         79.00        174.73        12.49 o                         
   5   6  10        589.05        561.60        35.64 o                         
   6   6  10         24.13        530.79       441.51 o                         
   7   6  10       1406.25       1119.27       661.40 o                         
   8   6  10        120.11        104.15        27.02 o                         
   9   6  10         69.46         91.34        16.59 o                         
 -10   7  10          0.22          0.37         8.48 o                         
  -9   7  10         76.26         68.46        13.23 o                         
  -8   7  10          3.38         58.94        30.01 o                         
  -7   7  10        816.08        891.93        57.43 o                         
  -6   7  10         14.00         31.89        10.51 o                         
  -5   7  10        788.75        711.45        39.03 o                         
  -4   7  10        374.99        441.98        30.84 o                         
  -3   7  10        499.87        449.09        17.58 o                         
  -2   7  10       1879.59       1899.44        48.32 o                         
  -1   7  10       5660.79       5736.20       138.32 o                         
   0   7  10       4422.28       5200.32       506.35 o                         
   1   7  10        336.15        285.79        14.19 o                         
   2   7  10       1836.50       1638.45        38.00 o                         
   3   7  10       1576.75       1484.20        36.87 o                         
   4   7  10          0.69         13.29         7.63 o                         
   5   7  10        489.51        457.74        29.63 o                         
   6   7  10        997.53        787.02       467.01 o                         
   7   7  10         10.39       1538.78      1195.12 o                         
   8   7  10        298.14        279.92        23.78 o                         
 -10   8  10        226.61        211.24        14.00 o                         
  -9   8  10          9.97         25.33         9.16 o                         
  -8   8  10        337.78        337.12        24.03 o                         
  -7   8  10         23.77         10.31        12.62 o                         
  -6   8  10       1555.12       1600.35       154.27 o                         
  -5   8  10       3066.98       2987.02        81.77 o                         
  -4   8  10        339.63        326.44        25.23 o                         
  -3   8  10         33.25         28.30         6.51 o                         
  -2   8  10       1471.41       1435.49        34.96 o                         
  -1   8  10        425.56        388.56        14.74 o                         
   0   8  10       2393.62       2575.13        76.72 o                         
   1   8  10        706.78        659.93        18.74 o                         
   2   8  10       1904.40       1752.02        42.45 o                         
   3   8  10         50.38         52.83         7.07 o                         
   4   8  10         24.68         21.37         8.43 o                         
   5   8  10        165.12        188.56        24.30 o                         
   6   8  10         31.50        870.92       775.15 o                         
   7   8  10         18.62         25.20        10.52 o                         
   8   8  10          6.65          3.75        14.61 o                         
  -9   9  10         69.50         68.13        16.63 o                         
  -8   9  10          8.16        252.31        32.88 o                         
  -7   9  10        640.34        563.75        46.93 o                         
  -6   9  10        153.24        181.62        29.48 o                         
  -5   9  10        142.91        133.42        21.42 o                         
  -4   9  10         70.97        171.42        44.75 o                         
  -3   9  10        808.60        763.13        24.13 o                         
  -2   9  10       3158.73       3126.36        69.22 o                         
  -1   9  10        133.37        172.06        10.22 o                         
   0   9  10        511.77        575.81        18.78 o                         
   1   9  10        499.74        449.02        15.83 o                         
   2   9  10       1478.07       1462.32        39.69 o                         
   3   9  10        233.52        270.42        12.49 o                         
   4   9  10         41.68         57.37        19.84 o                         
   5   9  10         20.57         59.92        17.35 o                         
   6   9  10        401.78        343.73       187.96 o                         
   7   9  10        100.53         76.82        11.76 o                         
   8   9  10        146.43        145.74        20.21 o                         
  -9  10  10          8.30         14.51         8.70 o                         
  -8  10  10         84.84         69.78        19.94 o                         
  -7  10  10         12.83         28.86        19.08 o                         
  -6  10  10         69.49         53.27        12.94 o                         
  -5  10  10        142.53        147.30        26.79 o                         
  -4  10  10        132.96        559.87        40.45 o                         
  -3  10  10        178.92        173.08        12.19 o                         
  -2  10  10        523.41        465.17        17.97 o                         
  -1  10  10         21.79         11.78         5.80 o                         
   0  10  10        220.03        217.14        10.57 o                         
   1  10  10         93.71        106.28         8.45 o                         
   2  10  10       1212.71       1060.12        37.83 o                         
   3  10  10         41.61         29.00         8.66 o                         
   4  10  10        171.38        291.28        62.67 o                         
   5  10  10         24.50         49.08        20.17 o                         
   6  10  10        439.23        466.38        35.16 o                         
   7  10  10         99.34        127.83        14.32 o                         
   8  10  10          7.71         28.90         6.89 o                         
  -9  11  10          9.47         11.75         9.62 o                         
  -8  11  10         64.05         92.17        18.74 o                         
  -7  11  10          4.89          4.34        16.54 o                         
  -6  11  10        375.21        412.02        27.34 o                         
  -5  11  10        656.84        610.75        33.46 o                         
  -4  11  10         66.30         72.07        11.31 o                         
  -3  11  10        343.34        329.75        21.34 o                         
  -2  11  10        360.65        344.51        13.90 o                         
  -1  11  10       3450.88       3090.04        74.34 o                         
   0  11  10        468.78        529.57        17.29 o                         
   1  11  10         43.25         36.60         7.91 o                         
   2  11  10        179.23        192.39        21.35 o                         
   3  11  10        212.48        141.67        13.85 o                         
   4  11  10         55.35        124.05        16.98 o                         
   5  11  10        435.33        459.60        40.53 o                         
   6  11  10        174.83        164.23        21.79 o                         
   7  11  10         25.48         25.55         6.66 o                         
  -8  12  10          1.93          8.34         7.70 o                         
  -7  12  10         79.43         93.39        13.50 o                         
  -6  12  10         88.98         94.21        15.04 o                         
  -5  12  10         31.83         31.73        15.02 o                         
  -4  12  10        353.89        367.84        25.22 o                         
  -3  12  10        787.38        811.34        32.50 o                         
  -2  12  10          6.60         10.20         7.02 o                         
  -1  12  10        622.17        609.26        18.64 o                         
   0  12  10         80.33         72.25         7.72 o                         
   1  12  10        603.82        632.15        29.89 o                         
   2  12  10        171.47        198.97        19.54 o                         
   3  12  10        343.84        346.04        18.96 o                         
   4  12  10        325.77        838.68       109.33 o                         
   5  12  10        142.97        138.15        15.92 o                         
   6  12  10         27.04         31.06         8.85 o                         
   7  12  10          3.75          1.16         5.18 o                         
  -8  13  10         55.09         64.70        13.31 o                         
  -7  13  10         19.57         37.01        10.06 o                         
  -6  13  10          5.38         12.51         9.05 o                         
  -5  13  10        122.84        127.37        16.80 o                         
  -4  13  10        534.32        730.03        36.58 o                         
  -3  13  10       1686.41       1600.36        79.12 o                         
  -2  13  10        160.82        144.84        16.11 o                         
  -1  13  10        559.73        552.85        23.43 o                         
   0  13  10        211.34        296.41        16.65 o                         
   1  13  10        127.45        110.92        14.45 o                         
   2  13  10        142.74        188.87        18.64 o                         
   3  13  10        239.38        223.11        20.25 o                         
   4  13  10        309.37        305.04        20.93 o                         
   5  13  10        295.35        342.54        29.40 o                         
   6  13  10         19.44         24.70         7.76 o                         
   7  13  10         16.83         11.17         6.77 o                         
  -8  14  10          0.80         -1.01         8.26 o                         
  -7  14  10         44.42         45.40         7.43 o                         
  -6  14  10         26.55         27.20         9.27 o                         
  -5  14  10         73.97         76.87        14.14 o                         
  -4  14  10         60.27        104.79        15.83 o                         
  -3  14  10         23.25         13.05        17.23 o                         
  -2  14  10         35.57         39.12        11.47 o                         
  -1  14  10         18.90         19.71         7.41 o                         
   0  14  10         79.49         78.88        10.84 o                         
   1  14  10         30.57         15.05        11.82 o                         
   2  14  10        644.05        561.28        53.83 o                         
   3  14  10         11.27         18.52        11.03 o                         
   4  14  10        103.96        215.85        41.02 o                         
   5  14  10         33.73         26.40        13.19 o                         
   6  14  10         11.33         12.84        19.72 o                         
  -7  15  10         10.62          4.66         6.57 o                         
  -6  15  10         21.15          9.46         8.31 o                         
  -5  15  10         19.66         26.13         8.60 o                         
  -4  15  10         69.29        117.45        29.46 o                         
  -3  15  10          2.28         11.75         9.32 o                         
  -2  15  10        259.14        253.70        16.10 o                         
  -1  15  10        250.34        229.26        14.43 o                         
   0  15  10         32.29         40.25         8.41 o                         
   1  15  10         37.64         60.60        37.78 o                         
   2  15  10        110.16         61.79        20.96 o                         
   3  15  10          8.46         -2.05        14.58 o                         
   5  15  10         39.86         42.57        13.27 o                         
   6  15  10         87.13         73.35        10.64 o                         
  -6  16  10         14.11          9.17         7.16 o                         
  -5  16  10         10.60         12.12         7.31 o                         
  -4  16  10          3.79         -0.46         7.51 o                         
  -3  16  10        144.70        141.75        10.72 o                         
  -2  16  10        724.86        716.37        27.33 o                         
  -1  16  10         58.60         68.92         9.37 o                         
   0  16  10        116.33        115.01        10.46 o                         
   1  16  10        419.11        351.13        33.90 o                         
   2  16  10        375.95        378.91        22.79 o                         
   3  16  10          0.30          7.64        13.82 o                         
   4  16  10         43.09         58.15        14.34 o                         
   5  16  10        169.37        186.37        17.67 o                         
  -6  17  10         31.90         37.33        10.19 o                         
  -5  17  10          7.26         -0.65         6.51 o                         
  -4  17  10         61.33         57.12        11.50 o                         
  -3  17  10         21.60         27.40         9.76 o                         
  -2  17  10         78.43         80.13         8.31 o                         
  -1  17  10        223.06        222.62        12.51 o                         
   0  17  10        722.01        845.13        33.46 o                         
   1  17  10          0.91          4.74         9.85 o                         
   2  17  10          7.56         11.32         7.47 o                         
   3  17  10          3.42          5.86         9.75 o                         
   4  17  10          4.06         17.56         9.88 o                         
  -4  18  10          1.47         26.57         9.99 o                         
  -3  18  10        106.11        138.91        17.02 o                         
  -2  18  10        353.08        382.12        18.66 o                         
  -1  18  10         50.06         62.57         7.40 o                         
   0  18  10        297.41        333.36        26.80 o                         
   1  18  10         19.66         24.13         8.94 o                         
   2  18  10        395.02        461.71        17.96 o                         
   3  18  10        199.95        202.12        12.72 o                         
  -3  19  10          0.37         -0.87         7.77 o                         
  -2  19  10        207.70        189.09        12.80 o                         
  -1  19  10         17.49          6.69         6.99 o                         
   0  19  10         15.86         24.59         7.80 o                         
   1  19  10          1.23          1.48         6.54 o                         
   2  19  10         70.68         57.73        10.35 o                         
  -9   0  11        150.36        189.77        18.80 o                         
  -7   0  11        345.87        320.38        22.94 o                         
  -5   0  11         34.94         35.07         7.11 o                         
  -3   0  11      21851.95      20131.13       483.78 o                         
  -1   0  11       5595.41       5278.22       181.28 o                         
   1   0  11       9113.30       8792.00       263.99 o                         
   3   0  11        798.73        857.26       121.10 o                         
   5   0  11        132.85        133.86        31.20 o                         
   7   0  11         31.15         17.29        16.04 o                         
   9   0  11        349.79        242.60        20.22 o                         
 -10   1  11         57.19         66.19         9.62 o                         
  -9   1  11        465.65        471.90        23.51 o                         
  -8   1  11         25.87         61.97         9.47 o                         
  -7   1  11       1546.41       1518.39        32.12 o                         
  -6   1  11         11.65         14.56         5.42 o                         
  -5   1  11        749.29        746.87        28.91 o                         
  -4   1  11       4952.99       4627.98        76.09 o                         
  -3   1  11        536.13        524.30        26.92 o                         
  -2   1  11       1094.98       1106.31        39.69 o                         
  -1   1  11       1732.38       1851.46        58.01 o                         
   0   1  11       3836.85       4303.34       108.62 o                         
   1   1  11       6578.17       6375.00       128.37 o                         
   2   1  11       5162.75       4914.37       132.50 o                         
   3   1  11       1103.05       1216.94        30.69 o                         
   4   1  11        165.18        239.17        14.75 o                         
   5   1  11       4241.17       3691.49        98.78 o                         
   6   1  11       1255.47        920.61       617.48 o                         
   7   1  11          2.34         15.20        12.35 o                         
   8   1  11          2.65         11.01         7.47 o                         
   9   1  11        119.20        101.61         9.62 o                         
 -10   2  11         52.18         33.97         8.43 o                         
  -9   2  11        220.51        172.07        23.12 o                         
  -8   2  11        346.43        435.55        17.50 o                         
  -7   2  11        372.97        324.99        12.58 o                         
  -6   2  11        359.83        299.16        12.23 o                         
  -5   2  11         17.49         22.88         5.13 o                         
  -4   2  11         53.90        333.20        18.14 o                         
  -3   2  11        413.84        366.29        26.68 o                         
  -2   2  11         25.11         50.73        10.92 o                         
  -1   2  11       4477.86       4468.88       112.29 o                         
   0   2  11        735.70        804.83        34.42 o                         
   1   2  11       5557.59       5123.73       116.04 o                         
   2   2  11       2715.63       2895.68       100.98 o                         
   3   2  11        675.05        659.58        27.63 o                         
   4   2  11        892.58        888.70        43.04 o                         
   5   2  11        212.38        155.88        19.06 o                         
   6   2  11       1050.24       1103.65        52.52 o                         
   7   2  11        154.16        217.98        44.34 o                         
   8   2  11          0.71         -3.91         7.31 o                         
   9   2  11        614.33        599.65        24.37 o                         
 -10   3  11        168.75        165.23        12.54 o                         
  -9   3  11          3.06         20.03        15.35 o                         
  -8   3  11         15.58        327.45        20.76 o                         
  -7   3  11       2121.62       1962.05        45.20 o                         
  -6   3  11       1490.13       1327.84        35.73 o                         
  -5   3  11       1719.69       1701.38        33.85 o                         
  -4   3  11       5256.73       4933.67        79.46 o                         
  -3   3  11        384.06        397.49        34.93 o                         
  -2   3  11       6827.12       6555.72       218.04 o                         
  -1   3  11        421.12        486.26        30.27 o                         
   0   3  11        192.45        262.91        30.66 o                         
   1   3  11       4049.43       3624.58       145.45 o                         
   2   3  11       1061.62       1055.36        29.22 o                         
   3   3  11        337.86        285.93        13.61 o                         
   4   3  11       1929.82       1881.48       110.02 o                         
   5   3  11       1209.22       1197.10        59.81 o                         
   6   3  11        796.80        862.73        44.86 o                         
   7   3  11         48.51         44.13        14.00 o                         
   8   3  11         54.98         80.20        12.67 o                         
   9   3  11         31.19         33.79         7.37 o                         
 -10   4  11          8.80          5.82         9.44 o                         
  -9   4  11          0.11          7.86        17.23 o                         
  -8   4  11        153.74        166.21        19.07 o                         
  -7   4  11          6.21          4.23         7.24 o                         
  -6   4  11          2.47          6.26         7.13 o                         
  -5   4  11        199.40        180.83        11.86 o                         
  -4   4  11        129.38        115.30        11.41 o                         
  -3   4  11        316.48        293.77        31.43 o                         
  -2   4  11       5794.20       5894.48       165.43 o                         
  -1   4  11         58.60         57.40        22.73 o                         
   0   4  11         66.31         48.83        14.24 o                         
   1   4  11        149.51        133.13        14.00 o                         
   2   4  11       1175.97        955.47        26.45 o                         
   3   4  11        479.16        450.03        15.66 o                         
   4   4  11       1796.57       1744.34        75.35 o                         
   5   4  11         58.67         47.05        14.17 o                         
   6   4  11        269.32        251.00        23.33 o                         
   7   4  11        155.18        169.17        18.27 o                         
   8   4  11        118.78        105.35        11.66 o                         
   9   4  11         21.64         32.21         5.56 o                         
 -10   5  11         48.34         25.03         9.27 o                         
  -9   5  11         64.16         61.34        14.26 o                         
  -8   5  11        428.38        434.52        22.91 o                         
  -7   5  11         13.64         15.38        12.56 o                         
  -6   5  11        513.24        491.29        28.37 o                         
  -5   5  11        194.36        167.80        17.99 o                         
  -4   5  11       2283.04       2159.81        60.05 o                         
  -3   5  11         29.78         47.34         7.95 o                         
  -2   5  11         21.88         14.13        12.34 o                         
  -1   5  11         15.28         15.54        19.41 o                         
   0   5  11        974.77       1151.09        85.26 o                         
   1   5  11       1871.46       1770.88        84.41 o                         
   2   5  11       2407.14       2195.59        44.79 o                         
   3   5  11        894.91        922.82        22.63 o                         
   4   5  11        465.96        417.09        20.85 o                         
   5   5  11         65.21         74.74        11.22 o                         
   6   5  11       1662.59       1199.13       674.10 o                         
   7   5  11          7.36        106.71        83.66 o                         
   8   5  11        103.95        135.12        12.25 o                         
   9   5  11        109.84        106.79        16.20 o                         
 -10   6  11         49.94         25.32        12.23 o                         
  -9   6  11         52.81         25.10        11.76 o                         
  -8   6  11        136.30        115.53        16.23 o                         
  -7   6  11        728.78        674.16        49.57 o                         
  -6   6  11       1349.12       1264.98        41.41 o                         
  -5   6  11        351.38        343.79        18.76 o                         
  -4   6  11         41.89        109.17        10.79 o                         
  -3   6  11        447.75        388.30        15.94 o                         
  -2   6  11        771.49        620.47        30.57 o                         
  -1   6  11         84.78         93.53        16.88 o                         
   0   6  11        217.11        214.00        14.39 o                         
   1   6  11       3628.58       3480.67        76.94 o                         
   2   6  11       3202.17       2931.18        57.37 o                         
   3   6  11         93.99        128.81        10.88 o                         
   4   6  11        287.93        260.71        15.21 o                         
   5   6  11        159.72        145.27        17.00 o                         
   6   6  11        298.64       1376.25      1166.40 o                         
   7   6  11        167.62         96.56        58.45 o                         
   8   6  11         45.78         51.17        17.49 o                         
 -10   7  11        309.56        296.77        26.80 o                         
  -9   7  11         81.44         82.41        25.60 o                         
  -8   7  11         12.23         80.23        43.23 o                         
  -7   7  11        372.59        411.92        37.53 o                         
  -6   7  11       1110.64       1050.51        37.48 o                         
  -5   7  11       1289.00       1259.35        36.88 o                         
  -4   7  11         19.23         29.24         9.47 o                         
  -3   7  11       2062.39       2070.03        58.13 o                         
  -2   7  11        213.83        219.29        15.15 o                         
  -1   7  11       3154.29       2968.34        65.56 o                         
   0   7  11        978.33        839.46        32.39 o                         
   1   7  11       5643.86       5056.12        99.77 o                         
   2   7  11       2772.27       2599.22        61.02 o                         
   3   7  11         32.84         49.82        13.83 o                         
   4   7  11       1375.68       1404.00        38.64 o                         
   5   7  11         57.76         49.26        14.05 o                         
   6   7  11        364.74        442.86        56.05 o                         
   7   7  11        483.34        487.77        26.94 o                         
   8   7  11          2.36        -10.92        14.31 o                         
 -10   8  11         15.61         12.91         8.98 o                         
  -9   8  11         39.20         39.13        11.77 o                         
  -8   8  11         98.59        196.29        32.06 o                         
  -7   8  11        135.41        157.43        24.61 o                         
  -6   8  11        794.21        815.61        40.01 o                         
  -5   8  11         16.87         11.95        10.17 o                         
  -4   8  11       1509.30       1425.37        50.92 o                         
  -3   8  11        399.50        402.05        16.59 o                         
  -2   8  11        460.38        437.36        18.97 o                         
  -1   8  11         59.28         54.00         7.38 o                         
   0   8  11          8.00          8.63         6.76 o                         
   1   8  11        395.92        374.12        14.50 o                         
   2   8  11        110.28        127.35         9.08 o                         
   3   8  11         54.09         59.64         7.18 o                         
   4   8  11          0.04         16.34         7.91 o                         
   5   8  11         30.01         24.26         9.79 o                         
   6   8  11        840.95        705.49       105.15 o                         
   7   8  11        158.33        152.90        16.35 o                         
   8   8  11         24.88         31.36        13.79 o                         
  -9   9  11         28.40         15.71        10.26 o                         
  -8   9  11          3.46          2.16        16.17 o                         
  -7   9  11        151.44        134.50        25.25 o                         
  -6   9  11        445.66        473.47        44.69 o                         
  -5   9  11         37.86         29.11        10.57 o                         
  -4   9  11          6.73         39.75        10.68 o                         
  -3   9  11        334.05        281.68        14.13 o                         
  -2   9  11       1529.69       1407.58        33.94 o                         
  -1   9  11       3628.75       3453.13        75.73 o                         
   0   9  11       1391.58       1559.44        43.09 o                         
   1   9  11       1924.30       1737.21        41.04 o                         
   2   9  11       3242.80       3074.10        73.30 o                         
   3   9  11         62.41         63.02         7.88 o                         
   4   9  11         94.29        101.91        11.76 o                         
   5   9  11         71.29         47.73        13.70 o                         
   6   9  11         14.01         19.27        13.83 o                         
   7   9  11         85.98        102.67        13.10 o                         
   8   9  11        129.73        132.02        17.23 o                         
  -9  10  11         14.39         28.90         8.41 o                         
  -8  10  11         81.84         79.00        17.95 o                         
  -7  10  11        384.80        324.03        34.63 o                         
  -6  10  11        163.75        137.33        19.37 o                         
  -5  10  11         23.38         18.05        12.04 o                         
  -4  10  11       1514.20       1863.49        62.75 o                         
  -3  10  11       1700.49       1562.40        41.93 o                         
  -2  10  11        729.21        644.60        20.41 o                         
  -1  10  11          9.11          3.86         5.91 o                         
   0  10  11        182.24        217.26        13.83 o                         
   1  10  11         11.52          6.27         6.46 o                         
   2  10  11        893.99        901.24        28.75 o                         
   3  10  11        977.67        846.96        27.03 o                         
   4  10  11       1230.54       1370.67        56.46 o                         
   5  10  11         89.65        134.77        21.77 o                         
   6  10  11         64.68         95.69        17.36 o                         
   7  10  11         48.50         43.54        10.11 o                         
  -9  11  11         81.98         59.89        10.93 o                         
  -8  11  11          3.25         -1.64        12.89 o                         
  -7  11  11         37.22         49.38        18.88 o                         
  -6  11  11         38.48         43.16        13.79 o                         
  -5  11  11          5.69         11.16        12.76 o                         
  -4  11  11        777.87        778.62        37.54 o                         
  -3  11  11       1741.01       1685.78        40.24 o                         
  -2  11  11       1307.50       1212.67        41.36 o                         
  -1  11  11         63.89         67.55         9.05 o                         
   0  11  11       1739.86       1855.90        43.66 o                         
   1  11  11        632.23        590.98        20.11 o                         
   2  11  11        736.27        650.80        68.98 o                         
   3  11  11        202.09        220.00        16.25 o                         
   4  11  11        402.73        426.50        27.37 o                         
   5  11  11        310.29        337.29        24.05 o                         
   6  11  11        456.32        475.89        33.97 o                         
   7  11  11        136.58        141.41         9.74 o                         
  -8  12  11         49.25         53.05         9.20 o                         
  -7  12  11         54.98         67.58        12.51 o                         
  -6  12  11        222.11        201.81        22.85 o                         
  -5  12  11         52.95         60.42        14.17 o                         
  -4  12  11       1115.56       1105.36        38.94 o                         
  -3  12  11         80.69        106.85        12.41 o                         
  -2  12  11          5.56          5.70         6.43 o                         
  -1  12  11         19.05         27.07         8.40 o                         
   0  12  11        129.86        137.08         9.77 o                         
   1  12  11        486.29        472.65        26.98 o                         
   2  12  11        836.39        808.07        39.14 o                         
   3  12  11         96.52        119.41        13.17 o                         
   4  12  11        322.06        345.80        31.15 o                         
   5  12  11        370.02        392.63        24.11 o                         
   6  12  11        554.11        547.08        36.05 o                         
   7  12  11          1.62          7.01         4.73 o                         
  -8  13  11         85.01        119.04        10.88 o                         
  -7  13  11        131.32        131.25        13.24 o                         
  -6  13  11        197.77        222.04        14.94 o                         
  -5  13  11          0.39         14.91        11.57 o                         
  -4  13  11        942.65        954.19        42.86 o                         
  -3  13  11        452.53        422.10        26.16 o                         
  -2  13  11       1730.56       1528.83        47.17 o                         
  -1  13  11          3.22          5.65         7.99 o                         
   0  13  11         28.38         43.46         9.34 o                         
   1  13  11        200.72        170.16        17.08 o                         
   2  13  11       1163.81       1113.26        62.19 o                         
   3  13  11         11.29          6.94        10.71 o                         
   4  13  11         70.55         79.84        12.81 o                         
   5  13  11         86.57         76.65        15.56 o                         
   6  13  11         67.59        106.78        22.61 o                         
  -7  14  11         31.44         28.44         6.91 o                         
  -6  14  11         17.04         12.53         6.82 o                         
  -5  14  11         38.84         37.63        12.18 o                         
  -4  14  11         25.06         93.47        14.96 o                         
  -3  14  11          4.65          3.28        13.35 o                         
  -2  14  11        430.64        392.63        25.07 o                         
  -1  14  11        267.66        259.03        15.62 o                         
   0  14  11         54.09         56.31         8.75 o                         
   1  14  11          6.40          8.24        15.57 o                         
   2  14  11        109.25        112.99        15.83 o                         
   3  14  11         89.87        128.83        15.99 o                         
   4  14  11        307.13        358.75        21.66 o                         
   5  14  11         52.37         58.53        13.99 o                         
   6  14  11         42.82         43.56         8.09 o                         
  -7  15  11         15.09          9.71         8.49 o                         
  -6  15  11          6.96          6.14         8.35 o                         
  -5  15  11        522.48        501.50        26.44 o                         
  -4  15  11        276.58        301.12        23.08 o                         
  -3  15  11         12.25         13.65         7.58 o                         
  -2  15  11          6.48         11.78        10.81 o                         
  -1  15  11        827.99        868.48        37.38 o                         
   0  15  11        360.43        396.69        19.93 o                         
   1  15  11         33.66         24.61        15.52 o                         
   2  15  11          5.64          6.11        14.20 o                         
   5  15  11        134.92        165.01        17.05 o                         
  -6  16  11         23.38         15.70         6.53 o                         
  -5  16  11        253.70        203.61        14.83 o                         
  -4  16  11        128.32        152.75        15.80 o                         
  -3  16  11         67.61         65.42         9.96 o                         
  -2  16  11         40.53         43.01        11.58 o                         
  -1  16  11         55.85         50.92         7.98 o                         
   0  16  11          5.26          6.32         7.06 o                         
   1  16  11         16.15         26.46        12.37 o                         
   2  16  11        565.71        557.97        27.76 o                         
   4  16  11         20.03         87.29        13.58 o                         
   5  16  11         10.39          6.39         7.13 o                         
  -5  17  11          3.50          3.70         8.26 o                         
  -4  17  11          1.21          1.20         6.99 o                         
  -3  17  11        707.85        748.50        31.36 o                         
  -2  17  11         75.46         78.05         9.32 o                         
  -1  17  11        186.53        152.10        10.18 o                         
   0  17  11          0.95         13.10         7.88 o                         
   1  17  11        836.57        834.15        43.48 o                         
   2  17  11         14.40         15.04         7.01 o                         
   3  17  11        126.37        133.80        14.83 o                         
   4  17  11        122.95        152.91        10.62 o                         
  -4  18  11          2.82         18.78         9.31 o                         
  -3  18  11          9.60         11.74        10.33 o                         
  -2  18  11         37.63         64.90        13.41 o                         
  -1  18  11         64.21         68.96        10.20 o                         
   0  18  11         23.96         26.80         8.63 o                         
   1  18  11          0.17         -2.73         7.72 o                         
   2  18  11         39.25         49.02         7.84 o                         
   3  18  11         48.92         39.79         8.42 o                         
  -3  19  11          7.74         17.74         7.38 o                         
  -1  19  11        217.96        198.73        17.54 o                         
   0  19  11          8.27         10.32         6.33 o                         
   1  19  11         72.48         62.14         8.29 o                         
 -10   0  12        813.84        812.52        50.50 o                         
  -8   0  12       1407.45       1720.10        54.28 o                         
  -6   0  12        205.77        194.52        16.85 o                         
  -4   0  12         87.70         84.16         8.61 o                         
  -2   0  12       2541.41       2112.47       125.29 o                         
   0   0  12       5602.14       6039.96       206.45 o                         
   2   0  12       1725.79       1600.91        84.46 o                         
   4   0  12       3017.91       2934.97        68.70 o                         
   6   0  12        907.38       1368.50       492.17 o                         
   8   0  12          2.99         28.65        12.50 o                         
 -10   1  12        115.37        139.69        19.24 o                         
  -9   1  12         97.19        114.16        13.01 o                         
  -8   1  12        976.03       1027.17        29.23 o                         
  -7   1  12         18.67         10.98         7.12 o                         
  -6   1  12        635.58        597.04        17.16 o                         
  -5   1  12        634.65        551.50        15.65 o                         
  -4   1  12       3811.33       3949.94        66.18 o                         
  -3   1  12        814.97        681.11        32.44 o                         
  -2   1  12        463.86        378.88        31.90 o                         
  -1   1  12        636.09        551.81        29.31 o                         
   0   1  12       4218.10       4933.46       124.01 o                         
   1   1  12        834.91        849.54        39.47 o                         
   2   1  12        208.77        198.92        11.78 o                         
   3   1  12        291.08        282.46        14.24 o                         
   4   1  12        393.31        402.25        17.32 o                         
   5   1  12       2553.64       2457.19        54.74 o                         
   6   1  12       1363.09       1330.01        44.24 o                         
   7   1  12         19.85         10.45        10.84 o                         
   8   1  12        261.45        301.81        15.86 o                         
   9   1  12         79.51         68.55         7.52 o                         
 -10   2  12         79.07         92.15        10.19 o                         
  -9   2  12         50.72         49.93        11.15 o                         
  -8   2  12       1268.71       1542.21        38.73 o                         
  -7   2  12          9.98         12.49         7.84 o                         
  -6   2  12        103.41        100.59         8.26 o                         
  -5   2  12         19.12         16.03         5.39 o                         
  -4   2  12        461.82        713.09        19.51 o                         
  -3   2  12        558.91        447.36        30.50 o                         
  -2   2  12       1488.09       1283.21        60.18 o                         
  -1   2  12       9988.33       9812.34       221.80 o                         
   0   2  12      12721.53      15101.91       325.35 o                         
   1   2  12        414.31        404.32        24.26 o                         
   2   2  12       6761.22       6411.64       145.45 o                         
   3   2  12         37.07         46.59         8.36 o                         
   4   2  12        484.22        590.13        26.66 o                         
   5   2  12       1902.67       1786.65        72.42 o                         
   6   2  12        325.92        319.02        19.83 o                         
   7   2  12         78.38         67.10         9.88 o                         
   8   2  12          3.18          3.94         7.02 o                         
   9   2  12          9.14         11.12         7.26 o                         
 -10   3  12         74.89         81.02         9.38 o                         
  -9   3  12          3.91         19.71         9.59 o                         
  -8   3  12        621.22        709.90        22.91 o                         
  -7   3  12          3.33         17.13         7.43 o                         
  -6   3  12        584.89        582.76        19.52 o                         
  -5   3  12        598.46        610.14        17.81 o                         
  -4   3  12        597.38        594.63        16.45 o                         
  -3   3  12        104.76        106.14        14.76 o                         
  -2   3  12        123.96         81.04        17.80 o                         
  -1   3  12        780.72        796.36        51.55 o                         
   0   3  12         81.75         84.45        15.85 o                         
   1   3  12        266.50        239.55        20.41 o                         
   2   3  12         13.73         12.32         6.20 o                         
   3   3  12       1004.46        892.34        30.35 o                         
   4   3  12        230.15        566.29        50.07 o                         
   5   3  12         49.81       1926.81      1389.26 o                         
   6   3  12        207.88        169.15        14.60 o                         
   7   3  12          2.05         -4.88         8.82 o                         
   8   3  12        401.38        375.39        17.26 o                         
 -10   4  12         17.62         11.45         8.82 o                         
  -9   4  12         22.99         32.91        12.63 o                         
  -8   4  12         30.93         40.25        14.30 o                         
  -7   4  12       1893.48       1851.90        58.08 o                         
  -6   4  12        595.63        518.41        18.92 o                         
  -5   4  12        311.20        267.65        14.62 o                         
  -3   4  12       1500.87       1391.19        41.56 o                         
  -2   4  12        225.85        239.93        28.15 o                         
  -1   4  12        921.59        866.37        54.03 o                         
   0   4  12       1985.40       2060.73        79.33 o                         
   1   4  12        134.30        113.41         6.38 o                         
   2   4  12       1726.62       1706.93        41.79 o                         
   3   4  12         46.11         35.98         7.26 o                         
   4   4  12        164.37        573.67        58.93 o                         
   5   4  12       1855.93       1769.22        51.19 o                         
   6   4  12        249.05        219.77        16.13 o                         
   7   4  12         35.64         34.71         8.51 o                         
   8   4  12         48.85         58.38        11.17 o                         
 -10   5  12         30.32         24.72        12.50 o                         
  -9   5  12         80.16         71.91        14.24 o                         
  -8   5  12        198.68        207.02        16.20 o                         
  -7   5  12        314.78        340.30        25.19 o                         
  -6   5  12        400.51        374.44        28.21 o                         
  -5   5  12        538.81        405.11        27.50 o                         
  -4   5  12         96.71        186.88        11.35 o                         
  -3   5  12        293.33        264.22        12.56 o                         
  -2   5  12       1217.34       1298.60        34.76 o                         
  -1   5  12       2102.44       2039.53        45.35 o                         
   0   5  12       1565.34       1813.50        59.97 o                         
   1   5  12       4789.48       4399.44        74.38 o                         
   2   5  12        865.59        713.87        20.84 o                         
   3   5  12       1108.47       1030.02        37.98 o                         
   4   5  12        547.38        549.91        19.51 o                         
   5   5  12         18.78         21.05        11.24 o                         
   6   5  12        167.53        309.35       116.73 o                         
   7   5  12        384.82        324.78        20.41 o                         
   8   5  12         20.43         11.71         8.56 o                         
 -10   6  12          2.41         -4.22         7.22 o                         
  -9   6  12          2.98         -4.39        10.20 o                         
  -8   6  12          2.32          0.97        12.00 o                         
  -7   6  12       1180.87       1102.96        67.70 o                         
  -6   6  12        220.96        178.52        18.71 o                         
  -5   6  12         67.98         69.54        13.44 o                         
  -4   6  12        418.67        507.64        19.31 o                         
  -3   6  12        153.31        141.95        10.59 o                         
  -2   6  12        105.10        125.39         9.44 o                         
  -1   6  12         16.11          9.91         5.66 o                         
   0   6  12       2567.58       2993.17       146.48 o                         
   1   6  12       1477.03       1285.50        30.91 o                         
   2   6  12        805.89        725.54        31.91 o                         
   3   6  12       1237.72       1136.96        43.95 o                         
   4   6  12        595.02       1461.47       192.18 o                         
   5   6  12        281.22        321.89        33.00 o                         
   6   6  12        107.54         78.40        14.30 o                         
   7   6  12        133.91        129.27        25.51 o                         
   8   6  12          1.00          0.77         7.62 o                         
 -10   7  12          3.37          6.35         6.31 o                         
  -9   7  12        125.46         87.73        13.12 o                         
  -8   7  12        381.84        317.84        23.67 o                         
  -7   7  12        648.81        588.63        44.75 o                         
  -6   7  12         41.36         29.76        13.13 o                         
  -5   7  12        105.24         82.42        10.04 o                         
  -4   7  12        232.63        216.71        15.46 o                         
  -3   7  12        743.95        722.49        24.25 o                         
  -2   7  12       3345.50       3319.46        82.26 o                         
  -1   7  12         28.39         19.04        10.16 o                         
   0   7  12         17.51         23.12         6.15 o                         
   1   7  12        185.53        147.83         9.05 o                         
   2   7  12        163.61        182.51        19.55 o                         
   3   7  12         81.47         64.29         8.22 o                         
   4   7  12       1067.99       1224.12        43.07 o                         
   5   7  12        232.68        244.08        42.22 o                         
   6   7  12        197.22        197.00        14.46 o                         
   7   7  12        116.64        110.38        14.38 o                         
   8   7  12         10.99         26.82        13.87 o                         
  -9   8  12         10.54         14.87         8.98 o                         
  -8   8  12        156.95        155.96        17.66 o                         
  -7   8  12         63.35         39.85        17.99 o                         
  -6   8  12        190.41        162.80        19.25 o                         
  -5   8  12       1018.77        980.24        42.82 o                         
  -4   8  12         68.66         90.19        13.66 o                         
  -3   8  12        144.37        144.23        12.74 o                         
  -2   8  12        292.75        225.70        14.92 o                         
  -1   8  12        802.13        744.28        29.45 o                         
   0   8  12       3433.59       3836.52       106.42 o                         
   1   8  12        603.06        549.20        22.50 o                         
   2   8  12       1220.76       1164.69        31.30 o                         
   3   8  12         75.28         86.85         9.63 o                         
   4   8  12        447.55        473.73        29.60 o                         
   5   8  12          5.76          6.54         9.19 o                         
   6   8  12        440.41        489.13        25.61 o                         
   7   8  12        342.26        304.81        20.03 o                         
   8   8  12         92.77        121.41        16.47 o                         
  -9   9  12          1.32         20.50         8.90 o                         
  -8   9  12         91.28         87.63        13.90 o                         
  -6   9  12        828.36        773.92        58.47 o                         
  -5   9  12        527.67        599.86        32.72 o                         
  -4   9  12         18.66        148.60        18.12 o                         
  -3   9  12        677.17        629.76        21.95 o                         
  -2   9  12        159.80        167.23        15.28 o                         
  -1   9  12        736.23        679.36        22.57 o                         
   0   9  12          7.46         12.00         7.88 o                         
   1   9  12         33.77         37.81         7.75 o                         
   2   9  12         51.61         46.83         7.78 o                         
   3   9  12       1273.77       1259.53        48.82 o                         
   4   9  12        200.24        192.92        15.03 o                         
   5   9  12         48.26         47.76         9.75 o                         
   6   9  12        167.03        135.17        19.86 o                         
   7   9  12        135.78        129.16        13.85 o                         
  -9  10  12          3.14         -1.36         6.76 o                         
  -8  10  12        118.95        125.90        20.67 o                         
  -7  10  12        289.59        299.49        32.34 o                         
  -6  10  12        282.70        305.75        22.80 o                         
  -5  10  12       1372.09       1417.06        56.92 o                         
  -4  10  12       1200.36       1189.36        67.66 o                         
  -3  10  12       3728.97       3543.69        72.02 o                         
  -2  10  12        712.89        706.74        26.15 o                         
  -1  10  12          8.74          9.02         5.80 o                         
   0  10  12        955.40       1077.68        37.30 o                         
   1  10  12        117.59        115.62        12.09 o                         
   2  10  12         42.01         26.25         7.83 o                         
   3  10  12        138.77        154.59        13.65 o                         
   4  10  12         79.71         67.34        10.76 o                         
   5  10  12        305.67        315.61        32.23 o                         
   6  10  12        382.40        421.88        31.69 o                         
   7  10  12        138.24        130.06         9.22 o                         
  -8  11  12        303.10        289.42        26.37 o                         
  -7  11  12        128.15        151.55        23.42 o                         
  -6  11  12        192.77        168.34        17.76 o                         
  -5  11  12         39.83         40.81        20.13 o                         
  -4  11  12       1917.88       1992.87        88.77 o                         
  -3  11  12       1248.42       1189.92        34.89 o                         
  -2  11  12       1185.66       1121.60        28.67 o                         
  -1  11  12         92.88         92.96        13.35 o                         
   0  11  12         46.04         50.95         9.07 o                         
   1  11  12       1168.68       1153.01        36.13 o                         
   2  11  12       1464.49       1414.80        92.74 o                         
   3  11  12         10.62         11.18        15.29 o                         
   4  11  12         17.84         76.64        14.26 o                         
   5  11  12        593.00        609.01        34.42 o                         
   6  11  12        545.30        590.38        35.98 o                         
   7  11  12          1.08          2.83         6.25 o                         
  -8  12  12         26.07         20.21         7.26 o                         
  -7  12  12        303.76        267.71        26.15 o                         
  -6  12  12        195.51        188.50        18.11 o                         
  -5  12  12        322.61        361.79        20.17 o                         
  -4  12  12         30.07         66.82        12.02 o                         
  -3  12  12       1576.77       1480.61        47.22 o                         
  -2  12  12        474.23        422.29        18.01 o                         
  -1  12  12        291.07        297.74        17.47 o                         
   0  12  12        629.92        657.50        26.70 o                         
   1  12  12        449.97        475.61        26.23 o                         
   2  12  12         37.61         48.17        14.28 o                         
   3  12  12        603.13        666.22        33.62 o                         
   4  12  12          0.05         32.03        27.87 o                         
   5  12  12       1470.77       1547.87        77.21 o                         
   6  12  12         96.94         97.35        11.56 o                         
  -8  13  12          6.48         26.13         6.89 o                         
  -7  13  12          0.50          2.74         7.58 o                         
  -6  13  12        328.68        342.79        21.89 o                         
  -5  13  12        945.01        924.68        41.21 o                         
  -4  13  12        336.98        355.72        48.19 o                         
  -3  13  12       1612.31       1541.41        48.40 o                         
  -2  13  12         20.27         28.01         8.03 o                         
  -1  13  12        427.05        415.94        17.49 o                         
   0  13  12         21.75         26.91         7.63 o                         
   1  13  12        167.79        129.33        21.86 o                         
   2  13  12         60.72         45.68        12.93 o                         
   3  13  12         23.67         17.00        18.06 o                         
   4  13  12        183.47        187.34        16.95 o                         
   5  13  12         10.78         25.29        13.10 o                         
   6  13  12          1.27          1.30         7.09 o                         
  -7  14  12        607.39        553.11        24.14 o                         
  -6  14  12         47.86         47.06         7.12 o                         
  -5  14  12        299.72        277.27        20.58 o                         
  -4  14  12          2.14         17.91        11.51 o                         
  -3  14  12         72.20         66.60        13.21 o                         
  -2  14  12        192.74        183.01        25.66 o                         
  -1  14  12          2.73          9.87         8.30 o                         
   0  14  12         35.28         34.07         9.01 o                         
   1  14  12        646.32        596.05        47.01 o                         
   2  14  12         20.38         25.55        11.49 o                         
   3  14  12        470.92        426.96        36.73 o                         
   4  14  12          4.30         28.31         9.97 o                         
   5  14  12        955.27       1040.18        53.72 o                         
  -6  15  12          8.21         12.06         7.12 o                         
  -5  15  12         76.02         80.24        12.51 o                         
  -4  15  12        452.17        421.80        24.52 o                         
  -3  15  12        567.42        517.38        19.26 o                         
  -2  15  12          0.54         14.79        10.84 o                         
  -1  15  12        134.83        120.99        15.05 o                         
   0  15  12        364.24        409.08        24.46 o                         
   1  15  12        937.94        835.24        37.33 o                         
   2  15  12         55.66         56.58        12.43 o                         
   3  15  12         19.76         15.37        12.81 o                         
   5  15  12         76.17         78.11        12.43 o                         
  -6  16  12          2.58          3.94         7.31 o                         
  -5  16  12        111.27        131.43        11.72 o                         
  -4  16  12         66.37        108.90        12.44 o                         
  -3  16  12         23.80         16.26         9.19 o                         
  -2  16  12        459.82        505.99        26.05 o                         
  -1  16  12          6.49         10.74         9.89 o                         
   0  16  12        304.56        362.97        22.36 o                         
   1  16  12        122.73        134.77        14.45 o                         
   2  16  12         14.78         24.30         7.54 o                         
   3  16  12         23.32         42.27        12.05 o                         
   4  16  12         20.35         50.54        11.04 o                         
  -5  17  12         10.79          4.98         7.82 o                         
  -4  17  12          6.78          1.80         6.70 o                         
  -3  17  12          7.27         14.27         7.72 o                         
  -2  17  12       1105.00       1107.28        40.27 o                         
  -1  17  12         81.02         69.07        10.56 o                         
   0  17  12          0.91          2.34        10.56 o                         
   1  17  12         70.21         78.72        11.03 o                         
   2  17  12        187.10        211.44        19.48 o                         
   3  17  12        103.29        126.40        10.29 o                         
  -4  18  12         44.08         30.76         8.34 o                         
  -3  18  12          1.78         -1.89         5.80 o                         
  -2  18  12         48.12         49.01         8.41 o                         
  -1  18  12         14.68          8.85        11.08 o                         
   0  18  12        124.65        122.35        11.74 o                         
   1  18  12         22.78         31.24        10.20 o                         
   2  18  12         16.23          1.73         8.19 o                         
   0  19  12         99.15         76.21        10.92 o                         
  -9   0  13       1253.41       1443.27        80.62 o                         
  -7   0  13         87.33         68.15        11.90 o                         
  -5   0  13        180.22        179.41        17.57 o                         
  -3   0  13        366.04        365.48        18.50 o                         
  -1   0  13         14.32         67.19        18.54 o                         
   1   0  13       4011.04       3959.36       104.60 o                         
   3   0  13        643.19        731.47        31.81 o                         
   5   0  13       1289.20       1253.23        70.68 o                         
   7   0  13        119.26         92.55        18.30 o                         
 -10   1  13         86.20         95.27        12.48 o                         
  -9   1  13         39.48         45.38        13.51 o                         
  -8   1  13        112.73        213.31        18.06 o                         
  -7   1  13          7.54          2.77         7.29 o                         
  -6   1  13         61.44         60.14         7.26 o                         
  -5   1  13        337.18        294.84        12.03 o                         
  -4   1  13       1083.63       1202.70        26.78 o                         
  -3   1  13       5958.77       5732.22       115.41 o                         
  -2   1  13         54.35         64.54         9.17 o                         
  -1   1  13       1815.40       1690.87        58.38 o                         
   0   1  13       2040.70       2198.19        57.28 o                         
   1   1  13       3728.68       3339.40        56.35 o                         
   2   1  13         93.93         77.09         6.44 o                         
   3   1  13          0.60          4.22         6.21 o                         
   4   1  13          4.12          4.94         6.82 o                         
   5   1  13        461.19        478.84        27.03 o                         
   6   1  13         84.18         79.49        12.79 o                         
   7   1  13        362.40        348.12        21.45 o                         
   8   1  13         18.16         43.55         8.51 o                         
 -10   2  13         11.13         10.54         6.91 o                         
  -9   2  13        164.43        193.97        21.88 o                         
  -8   2  13        479.49        420.18        17.35 o                         
  -7   2  13        836.53        873.08        26.18 o                         
  -6   2  13          6.30          8.44         6.51 o                         
  -5   2  13         45.31         38.60         6.37 o                         
  -4   2  13       1221.50       1114.83        25.46 o                         
  -3   2  13        136.46        114.01         9.11 o                         
  -2   2  13        316.07        333.41        12.84 o                         
  -1   2  13       2545.92       2294.65        59.37 o                         
   0   2  13        477.40        519.57        25.51 o                         
   1   2  13       4256.85       3978.41        70.48 o                         
   2   2  13        549.40        480.70        15.80 o                         
   3   2  13       1027.53        933.63        30.96 o                         
   4   2  13        104.20        270.39        19.42 o                         
   5   2  13         17.49         15.21        11.09 o                         
   6   2  13         46.84         32.83        11.99 o                         
   7   2  13          3.09         -1.57         9.14 o                         
   8   2  13        161.47        133.50        11.30 o                         
 -10   3  13          8.23          3.26         6.29 o                         
  -9   3  13         58.05         46.40        10.37 o                         
  -8   3  13         31.26         37.32         8.23 o                         
  -7   3  13        348.82        383.90        20.47 o                         
  -6   3  13        885.69        795.34        22.36 o                         
  -5   3  13        657.19        627.18        18.71 o                         
  -4   3  13         30.01        124.26        11.42 o                         
  -3   3  13        729.90        622.84        20.95 o                         
  -2   3  13       3192.75       2995.57        63.43 o                         
  -1   3  13        377.25        321.49        31.88 o                         
   0   3  13        183.67        199.76        10.18 o                         
   1   3  13         20.80         21.97         4.84 o                         
   2   3  13        124.78        106.33         9.21 o                         
   3   3  13        296.50        287.59        12.69 o                         
   4   3  13       3707.82       3502.15        76.66 o                         
   5   3  13        149.53        169.94        27.36 o                         
   6   3  13         37.32         34.43         9.33 o                         
   7   3  13         89.74         82.61        10.04 o                         
   8   3  13        294.88        302.25        14.12 o                         
 -10   4  13          9.67          9.88        16.35 o                         
  -9   4  13        289.49        289.29        57.07 o                         
  -8   4  13          3.46         16.27         9.50 o                         
  -7   4  13        231.63        203.41        16.23 o                         
  -6   4  13        112.39         84.63         9.00 o                         
  -5   4  13        646.40        650.71        23.42 o                         
  -4   4  13         29.28       1116.80        94.69 o                         
  -3   4  13        324.53        289.17        25.41 o                         
  -2   4  13        563.68        607.41        34.48 o                         
  -1   4  13        619.30        549.97        20.84 o                         
   0   4  13       1717.43       1995.71        40.52 o                         
   1   4  13       3945.35       3389.72        70.61 o                         
   2   4  13        136.68        144.78        15.98 o                         
   3   4  13        190.96        216.82        12.64 o                         
   4   4  13        377.48       1010.20        56.98 o                         
   5   4  13         30.35         38.28         8.97 o                         
   6   4  13         84.70         72.92        10.72 o                         
   7   4  13          0.60         -2.29         7.42 o                         
   8   4  13          3.71          7.34         5.48 o                         
 -10   5  13         89.72        102.59        15.96 o                         
  -9   5  13         54.09         70.46        13.76 o                         
  -8   5  13        111.28        144.13        18.04 o                         
  -7   5  13        756.37        744.32        38.09 o                         
  -6   5  13         34.69         33.11        19.03 o                         
  -5   5  13       1062.24       1021.08        42.95 o                         
  -4   5  13       2721.05       2578.66        64.78 o                         
  -3   5  13       1095.03       1017.61        28.58 o                         
  -2   5  13        325.70        294.61        22.55 o                         
  -1   5  13        117.22        112.65         8.22 o                         
   0   5  13        552.77        637.92        23.22 o                         
   1   5  13         15.08         26.44         5.61 o                         
   2   5  13       2716.58       2394.23        43.49 o                         
   3   5  13       1640.65       1505.00        36.93 o                         
   4   5  13        188.42        190.62        14.55 o                         
   5   5  13        204.51        168.15        16.77 o                         
   6   5  13        527.09        435.98        37.86 o                         
   7   5  13        287.64        350.07        36.54 o                         
   8   5  13         80.96         81.24        10.44 o                         
 -10   6  13         16.65         16.42         6.69 o                         
  -9   6  13          3.02          6.84        13.94 o                         
  -8   6  13        173.33        152.99        17.85 o                         
  -7   6  13        171.80        136.92        25.93 o                         
  -6   6  13        190.20        194.46        27.80 o                         
  -5   6  13       1066.84        911.34        40.39 o                         
  -4   6  13        578.68        535.16        21.11 o                         
  -3   6  13          7.15         11.93         8.95 o                         
  -2   6  13        172.57        172.42        14.11 o                         
  -1   6  13        145.97        111.47         9.81 o                         
   0   6  13        166.89        184.69        10.29 o                         
   1   6  13        104.95         90.83         6.97 o                         
   2   6  13         55.67         46.25         7.71 o                         
   3   6  13        645.73        592.90        20.11 o                         
   4   6  13        608.52        583.27        25.84 o                         
   5   6  13          5.18          3.47        11.57 o                         
   6   6  13          7.83         11.45        11.31 o                         
   7   6  13         73.28         82.89        12.82 o                         
   8   6  13          4.02          2.21         6.22 o                         
  -9   7  13         93.44         65.23        11.72 o                         
  -8   7  13         18.74         16.37        11.62 o                         
  -7   7  13          4.15          2.13        17.36 o                         
  -6   7  13        372.69        320.99        34.08 o                         
  -5   7  13        217.23        181.28        14.92 o                         
  -4   7  13         48.61         47.63        10.08 o                         
  -3   7  13        304.73        295.22        15.09 o                         
  -2   7  13        112.29        114.75        11.39 o                         
  -1   7  13        136.57        134.27        12.90 o                         
   0   7  13        537.05        583.72        19.83 o                         
   1   7  13       2046.01       1944.33        43.85 o                         
   2   7  13         82.39         68.21         8.51 o                         
   3   7  13        458.76        407.09        16.49 o                         
   4   7  13        311.89        422.53        25.95 o                         
   5   7  13        382.91        374.70        20.10 o                         
   6   7  13         17.17         30.16        11.84 o                         
   7   7  13         63.90         69.37        11.10 o                         
   8   7  13        165.11        163.67        17.70 o                         
  -9   8  13         37.17         53.67        10.39 o                         
  -8   8  13        185.53        173.90        24.66 o                         
  -7   8  13        541.79        542.08        43.13 o                         
  -6   8  13         64.50         42.50        13.30 o                         
  -5   8  13         82.11         98.81        11.98 o                         
  -4   8  13         60.03         43.39         9.90 o                         
  -3   8  13          0.66         -1.89         7.97 o                         
  -2   8  13       1331.57       1332.84        37.74 o                         
  -1   8  13        236.77        234.01        16.44 o                         
   0   8  13          5.09         15.84         8.55 o                         
   1   8  13       2412.35       2388.17        49.34 o                         
   2   8  13        458.58        452.57        20.19 o                         
   3   8  13         27.02         14.83         8.48 o                         
   4   8  13        147.99        181.72        15.19 o                         
   5   8  13        158.22        142.34        13.93 o                         
   6   8  13        133.97        127.93        11.94 o                         
   7   8  13          4.01         15.65        13.47 o                         
  -9   9  13         21.22         23.87         6.36 o                         
  -8   9  13          4.36         36.64        13.55 o                         
  -7   9  13          4.86          7.45        15.50 o                         
  -6   9  13        106.14         98.47        24.09 o                         
  -5   9  13       1481.30       1511.19        59.09 o                         
  -4   9  13         81.22         94.46        16.43 o                         
  -3   9  13        506.67        544.98        25.27 o                         
  -2   9  13        246.84        229.95        14.10 o                         
  -1   9  13        850.25        827.40        32.68 o                         
   0   9  13        450.82        487.73        25.74 o                         
   1   9  13        386.91        395.26        17.08 o                         
   2   9  13         18.59         23.85         7.43 o                         
   3   9  13       1586.34       1562.83        49.29 o                         
   4   9  13        253.02        323.18        24.06 o                         
   5   9  13        444.54        449.37        21.67 o                         
   6   9  13          0.36          6.42         9.38 o                         
   7   9  13         24.17         37.92         8.81 o                         
  -9  10  13        192.41        191.98        12.43 o                         
  -8  10  13         27.06         51.08        16.47 o                         
  -7  10  13        105.68        105.35        22.21 o                         
  -6  10  13        475.86        449.00        33.21 o                         
  -5  10  13         21.05         15.03        11.04 o                         
  -4  10  13       1220.46       1079.13        63.50 o                         
  -3  10  13       1616.69       1553.36        38.34 o                         
  -2  10  13        203.32        164.69        10.99 o                         
  -1  10  13         24.38         31.20         9.96 o                         
   0  10  13         60.31         46.76        10.83 o                         
   1  10  13       1475.43       1404.73        44.44 o                         
   2  10  13         67.25         53.51         9.83 o                         
   3  10  13        403.51        343.63        19.43 o                         
   4  10  13         19.81         36.76         9.61 o                         
   5  10  13        540.06        492.98        47.67 o                         
   6  10  13         55.64         66.33        11.36 o                         
   7  10  13          2.10          6.94         6.88 o                         
  -8  11  13        257.20        240.71        23.33 o                         
  -7  11  13        125.01        147.84        21.30 o                         
  -6  11  13          1.87          5.55        10.88 o                         
  -5  11  13        126.73        141.31        17.00 o                         
  -4  11  13        534.42        514.73        25.40 o                         
  -3  11  13       2874.10       2667.88        64.82 o                         
  -2  11  13        748.29        650.86        28.64 o                         
  -1  11  13        311.14        312.11        17.94 o                         
   0  11  13         29.14         17.58         8.76 o                         
   1  11  13         39.06         23.83         9.95 o                         
   2  11  13       2169.18       2232.08        64.94 o                         
   3  11  13        305.29        331.13        18.68 o                         
   4  11  13        274.83        341.98        23.78 o                         
   5  11  13        105.47        113.58        23.14 o                         
   6  11  13        842.52        840.40        81.52 o                         
  -8  12  13         78.10         89.10        12.04 o                         
  -7  12  13        287.45        211.55        22.47 o                         
  -6  12  13        476.33        493.88        22.87 o                         
  -5  12  13        108.55        106.38        12.92 o                         
  -4  12  13       4059.95       3877.79       102.91 o                         
  -3  12  13          4.51          0.93         9.10 o                         
  -2  12  13       1177.29       1112.48        38.34 o                         
  -1  12  13        447.44        409.81        25.71 o                         
   0  12  13        496.08        550.14        24.36 o                         
   1  12  13        177.72        171.65        16.16 o                         
   2  12  13       1189.15       1111.20        38.31 o                         
   3  12  13          8.76          5.49        10.85 o                         
   4  12  13          3.45         23.83        19.21 o                         
   5  12  13         10.64          9.07        11.56 o                         
   6  12  13        436.86        504.82        25.32 o                         
  -7  13  13          6.61          5.99        10.04 o                         
  -6  13  13        311.84        292.74        28.74 o                         
  -5  13  13        219.44        221.59        18.58 o                         
  -4  13  13         73.85        119.11        12.89 o                         
  -3  13  13         12.05          2.60         9.74 o                         
  -2  13  13         96.77         97.23        11.79 o                         
  -1  13  13        100.43        116.26        12.37 o                         
   0  13  13        636.23        721.68        28.64 o                         
   1  13  13        252.74        246.39        27.36 o                         
   2  13  13        747.84        718.82        36.15 o                         
   3  13  13          2.58          9.71        19.37 o                         
   4  13  13       1812.37       1978.00       118.33 o                         
   5  13  13        360.39        374.25        27.26 o                         
   6  13  13         29.69         51.24         7.77 o                         
  -7  14  13          2.69          1.45         6.16 o                         
  -6  14  13        729.45        694.17        29.51 o                         
  -5  14  13        116.91        124.24        13.87 o                         
  -4  14  13        801.18        792.56        36.14 o                         
  -3  14  13        442.65        417.65        35.59 o                         
  -2  14  13        853.20        845.61        30.81 o                         
  -1  14  13         42.87         47.51         8.10 o                         
   0  14  13        174.97        177.46        16.82 o                         
   1  14  13        144.74        156.96        17.07 o                         
   2  14  13         50.09         67.62        13.19 o                         
   3  14  13         16.08         20.26        15.20 o                         
   4  14  13        108.51        131.75        12.97 o                         
   5  14  13         81.42        106.11        13.95 o                         
  -6  15  13          9.44         -2.78         8.28 o                         
  -5  15  13          1.07         -1.41        11.87 o                         
  -4  15  13         21.22         23.85         9.39 o                         
  -3  15  13         45.87         54.62        11.64 o                         
  -2  15  13        529.01        552.33        27.59 o                         
  -1  15  13        248.84        230.24        22.07 o                         
   0  15  13        455.96        513.82        36.45 o                         
   1  15  13         99.24        101.94        11.25 o                         
   2  15  13        459.72        421.77        35.10 o                         
   3  15  13        187.51        218.52        23.95 o                         
  -5  16  13        282.59        230.14        18.82 o                         
  -4  16  13        103.22        126.91        12.03 o                         
  -3  16  13        128.82        124.90        12.91 o                         
  -2  16  13         15.07         17.78         9.46 o                         
  -1  16  13         73.36         77.19        11.81 o                         
   0  16  13         57.00         64.97        11.53 o                         
   1  16  13        227.92        211.96        16.28 o                         
   2  16  13          4.79          7.10        11.84 o                         
   3  16  13         19.43         18.81         7.01 o                         
   4  16  13          5.99         25.07         8.39 o                         
  -4  17  13         12.98          2.46         6.25 o                         
  -3  17  13        318.45        301.22        18.65 o                         
  -2  17  13         19.86         13.40         8.06 o                         
  -1  17  13         10.27          3.95         7.67 o                         
   0  17  13         70.82         61.18        10.23 o                         
   1  17  13        519.85        471.84        30.78 o                         
   2  17  13         37.06         44.64        11.40 o                         
  -3  18  13          4.47         -1.56         5.15 o                         
  -2  18  13         28.61         22.63         6.26 o                         
  -1  18  13         34.74         31.44        11.74 o                         
   0  18  13         23.92         44.58        10.81 o                         
   1  18  13         69.87         56.13        10.79 o                         
 -10   0  14         38.06         19.25        12.43 o                         
  -8   0  14        348.47        444.12        49.22 o                         
  -6   0  14       1686.14       1599.25        44.75 o                         
  -4   0  14       1418.55       1388.40        41.32 o                         
  -2   0  14        183.76        168.42        14.19 o                         
   0   0  14       1446.90       1547.23        49.86 o                         
   2   0  14       4666.71       4522.48       128.40 o                         
   4   0  14        427.96        422.22        28.24 o                         
   6   0  14        256.53        227.64        25.06 o                         
   8   0  14         44.56         56.74        11.35 o                         
 -10   1  14          6.24          7.73         9.82 o                         
  -9   1  14         53.66         71.55        11.58 o                         
  -8   1  14        152.99        379.02        19.78 o                         
  -7   1  14          3.98          2.60         8.22 o                         
  -6   1  14         52.43         47.29         7.49 o                         
  -5   1  14       1330.96       1172.41        27.65 o                         
  -4   1  14        578.72        561.28        18.35 o                         
  -3   1  14        460.28        481.95        27.98 o                         
  -2   1  14       4556.74       4624.27        86.44 o                         
  -1   1  14         71.46         73.14         7.51 o                         
   0   1  14       1336.77       1418.18        37.86 o                         
   1   1  14        472.09        464.85        21.22 o                         
   2   1  14         14.64         19.48         5.35 o                         
   3   1  14        378.46        395.87        16.00 o                         
   4   1  14        208.30        208.65        12.24 o                         
   5   1  14          7.67         19.47        10.84 o                         
   6   1  14        380.98        379.46        23.00 o                         
   7   1  14          7.24          6.26         8.20 o                         
   8   1  14          3.96         21.58         6.46 o                         
 -10   2  14        364.52        340.51        15.99 o                         
  -9   2  14        157.78        157.50        14.50 o                         
  -8   2  14        151.35        195.37        12.65 o                         
  -7   2  14        134.19        135.81        11.15 o                         
  -6   2  14        147.13        121.31        13.47 o                         
  -5   2  14         87.02         59.45         7.52 o                         
  -4   2  14         84.43        235.53        13.07 o                         
  -3   2  14        205.84        188.51        13.10 o                         
  -2   2  14        219.37        158.99         9.52 o                         
  -1   2  14       1779.25       1595.87        56.16 o                         
   0   2  14         10.10         -0.29         5.47 o                         
   1   2  14         35.24         31.43         7.38 o                         
   2   2  14        509.47        479.13        16.14 o                         
   3   2  14        349.70        294.02        19.71 o                         
   4   2  14         64.25         94.15         9.54 o                         
   5   2  14        136.00        142.55        15.46 o                         
   6   2  14        217.79        219.39        19.29 o                         
   7   2  14        144.49        106.66        12.51 o                         
   8   2  14         55.22         42.86         7.18 o                         
 -10   3  14          1.48         -2.26         6.07 o                         
  -9   3  14         40.59         58.65        10.46 o                         
  -8   3  14         51.55         60.71         9.12 o                         
  -7   3  14         78.68         61.72        10.67 o                         
  -6   3  14         40.44         37.44         7.48 o                         
  -5   3  14       1046.29       1011.57        25.94 o                         
  -4   3  14        446.56        763.83        30.06 o                         
  -3   3  14        318.05        338.34        16.42 o                         
  -2   3  14        346.61        272.88        22.88 o                         
  -1   3  14       1894.74       1824.97        56.65 o                         
   0   3  14       2643.08       3084.15        67.05 o                         
   1   3  14        216.61        214.37        13.58 o                         
   2   3  14         19.92         16.79         6.95 o                         
   3   3  14          1.87         -1.54         6.36 o                         
   4   3  14         83.59        215.81        15.86 o                         
   5   3  14       1328.54       1229.80        71.41 o                         
   6   3  14        523.00        508.43        49.03 o                         
   7   3  14         91.50         80.79        10.49 o                         
   8   3  14        160.72        152.99        10.61 o                         
 -10   4  14         14.58          5.79         7.24 o                         
  -9   4  14         12.16         21.11        11.54 o                         
  -8   4  14        537.17        672.49        24.53 o                         
  -7   4  14         12.92          3.73         7.17 o                         
  -6   4  14        604.52        556.90        19.73 o                         
  -5   4  14       2926.10       2780.12        59.41 o                         
  -4   4  14        638.47        927.13        32.39 o                         
  -3   4  14        546.79        565.25        27.42 o                         
  -2   4  14        646.49        599.66        35.22 o                         
  -1   4  14         44.20         29.57         6.73 o                         
   0   4  14         78.61         75.83         7.47 o                         
   1   4  14       1551.19       1413.03        33.24 o                         
   2   4  14       1713.41       1555.33        35.81 o                         
   3   4  14         34.65         25.39         8.30 o                         
   4   4  14         10.81        222.81        27.58 o                         
   5   4  14        374.39        342.07        18.06 o                         
   6   4  14        241.58        240.95        15.34 o                         
   7   4  14        313.47        244.87        15.68 o                         
   8   4  14         12.02          5.69         5.07 o                         
 -10   5  14         23.96         19.86        10.19 o                         
  -9   5  14        110.40         98.24        19.56 o                         
  -8   5  14         41.92         35.58        13.56 o                         
  -7   5  14        383.60        364.92        32.14 o                         
  -6   5  14        220.46        175.85        19.47 o                         
  -5   5  14        786.19        799.03        37.70 o                         
  -4   5  14        112.74        175.60        30.40 o                         
  -3   5  14       4397.66       4420.65       206.38 o                         
  -2   5  14         40.48         39.25         9.21 o                         
  -1   5  14        194.31        177.25        10.37 o                         
   0   5  14        249.11        342.23        14.11 o                         
   1   5  14        153.71        164.74        10.73 o                         
   2   5  14        245.55        237.90        10.06 o                         
   3   5  14         75.85         70.97         8.57 o                         
   4   5  14         33.72        414.68        25.60 o                         
   5   5  14        271.90        261.92        19.93 o                         
   6   5  14         26.87          9.81        15.19 o                         
   7   5  14         37.03         46.37        10.69 o                         
   8   5  14         22.17         28.46         8.82 o                         
  -9   6  14         47.76         68.04        17.26 o                         
  -8   6  14         87.90         82.21        21.16 o                         
  -7   6  14         64.01         57.99        22.59 o                         
  -6   6  14         37.13         19.62        18.16 o                         
  -5   6  14       2514.45       2391.68        86.50 o                         
  -4   6  14        150.89        192.03        27.09 o                         
  -3   6  14        147.20        108.03        12.69 o                         
  -2   6  14        761.64        721.79        26.70 o                         
  -1   6  14          6.06          5.40         7.20 o                         
   0   6  14        433.39        473.21        17.71 o                         
   1   6  14       3115.11       2998.80        57.14 o                         
   2   6  14        148.82        124.35         9.65 o                         
   3   6  14        300.21        285.11        12.34 o                         
   4   6  14        550.80        588.31        22.43 o                         
   5   6  14       2071.45       1935.56        69.63 o                         
   6   6  14         27.65         23.90         9.14 o                         
   7   6  14         23.40         25.07         8.83 o                         
  -9   7  14          7.35         -2.74        11.55 o                         
  -8   7  14        342.22        335.57        39.66 o                         
  -7   7  14         26.55          8.16        16.16 o                         
  -6   7  14        122.94        160.81        27.04 o                         
  -5   7  14       2531.77       2358.54        80.76 o                         
  -4   7  14        698.77        956.49        35.73 o                         
  -3   7  14        746.42        735.82        28.58 o                         
  -2   7  14        189.18        182.52        13.02 o                         
  -1   7  14       2457.51       2378.96        57.57 o                         
   0   7  14       1329.58       1412.19        44.28 o                         
   1   7  14        118.93        103.37        10.21 o                         
   2   7  14       1492.63       1444.40        40.07 o                         
   3   7  14         64.40         70.00         8.87 o                         
   4   7  14        369.80        358.80        20.07 o                         
   5   7  14        287.11        312.58        18.17 o                         
   6   7  14        120.93        119.77        11.47 o                         
   7   7  14          3.72          2.87         8.17 o                         
  -9   8  14         45.03         50.95        11.36 o                         
  -8   8  14         20.04         72.24        15.00 o                         
  -7   8  14        175.00        173.43        24.43 o                         
  -6   8  14         22.13         22.32        15.11 o                         
  -5   8  14          2.44          4.13         8.98 o                         
  -4   8  14        146.11        149.83        13.38 o                         
  -3   8  14         41.73         60.39        13.06 o                         
  -2   8  14        284.78        287.68        19.24 o                         
  -1   8  14        621.48        571.96        40.84 o                         
   0   8  14        487.69        492.91        29.21 o                         
   1   8  14        384.12        385.34        17.07 o                         
   2   8  14        295.48        281.93        16.74 o                         
   3   8  14        198.30        218.58        15.89 o                         
   4   8  14         22.10         26.18         9.48 o                         
   5   8  14        195.08        195.47        14.76 o                         
   6   8  14         29.64         46.86         8.69 o                         
   7   8  14        237.66        238.29        23.42 o                         
  -9   9  14        151.38        142.27         9.05 o                         
  -8   9  14        275.39        280.44        18.51 o                         
  -7   9  14         35.94         46.66        15.88 o                         
  -6   9  14         35.03         43.23        13.15 o                         
  -5   9  14        359.88        356.13        24.22 o                         
  -4   9  14         23.40         63.49        19.02 o                         
  -3   9  14       1021.85        992.66        43.20 o                         
  -2   9  14        513.51        525.43        26.26 o                         
  -1   9  14        238.25        252.26        18.57 o                         
   0   9  14       1308.49       1567.69        72.16 o                         
   1   9  14       1842.54       1826.41        45.84 o                         
   2   9  14        229.24        229.74        16.10 o                         
   3   9  14         73.70         59.60        10.69 o                         
   4   9  14       1287.01       1362.06        44.25 o                         
   5   9  14         16.45         29.42         9.21 o                         
   6   9  14        271.27        299.54        16.36 o                         
   7   9  14         22.57         17.91         7.80 o                         
  -8  10  14        285.26        264.00        24.38 o                         
  -7  10  14         38.75         49.72        17.10 o                         
  -6  10  14         19.08         23.50        11.62 o                         
  -5  10  14        500.27        505.73        28.82 o                         
  -4  10  14       1490.16       1726.19        54.52 o                         
  -3  10  14          0.53          0.52         9.28 o                         
  -2  10  14        448.67        398.35        26.83 o                         
  -1  10  14          5.94          7.66        10.17 o                         
   0  10  14       2052.94       2177.44        66.39 o                         
   1  10  14          5.24         14.82         8.43 o                         
   2  10  14        456.21        454.74        19.91 o                         
   3  10  14         50.57         57.54        10.57 o                         
   4  10  14        251.78        216.72        16.90 o                         
   5  10  14        101.57        117.64        12.58 o                         
   6  10  14        318.65        339.63        51.54 o                         
  -8  11  14        349.56        292.21        35.74 o                         
  -7  11  14        273.43        257.09        18.55 o                         
  -6  11  14          3.38         -3.14        10.71 o                         
  -5  11  14        118.63        131.96        14.22 o                         
  -4  11  14        144.06        204.28        15.89 o                         
  -3  11  14        528.62        435.60        22.58 o                         
  -2  11  14       1589.75       1553.52        61.79 o                         
  -1  11  14         38.47         31.88        12.16 o                         
   0  11  14       1230.76       1391.82        47.44 o                         
   1  11  14         10.03         20.90        11.10 o                         
   2  11  14        442.11        407.93        27.01 o                         
   3  11  14        622.79        574.19        28.57 o                         
   4  11  14         18.22         41.96        12.55 o                         
   5  11  14        376.14        427.04        30.93 o                         
   6  11  14          8.14         15.70         7.63 o                         
  -8  12  14         46.12         49.52        10.60 o                         
  -7  12  14        241.18        219.71        17.62 o                         
  -6  12  14          5.95         15.23        10.63 o                         
  -5  12  14          1.20         -2.32         8.62 o                         
  -4  12  14         77.45        110.41        13.55 o                         
  -3  12  14        908.23        819.57        39.14 o                         
  -2  12  14         93.22         90.21        12.28 o                         
  -1  12  14         45.05         27.59        10.06 o                         
   0  12  14          1.87         -0.13        11.11 o                         
   1  12  14        195.52        195.03        17.61 o                         
   2  12  14         85.59         54.55        12.46 o                         
   3  12  14         20.68         19.57        10.46 o                         
   4  12  14         72.50        102.66        13.75 o                         
   5  12  14        383.93        385.49        27.90 o                         
   6  12  14         50.80         56.48         8.16 o                         
  -7  13  14        142.80        120.67        10.75 o                         
  -6  13  14         32.56         51.84        15.96 o                         
  -5  13  14        434.29        460.09        25.88 o                         
  -4  13  14          4.17         15.51        13.78 o                         
  -3  13  14        398.57        364.31        25.45 o                         
  -2  13  14        324.79        311.20        19.97 o                         
  -1  13  14        326.82        342.72        18.85 o                         
   0  13  14          8.38          7.00         9.40 o                         
   1  13  14        161.88        162.67        16.48 o                         
   2  13  14         10.11          2.50        17.25 o                         
   3  13  14        356.56        360.90        36.46 o                         
   4  13  14         65.02        103.01        12.74 o                         
   5  13  14       1179.62       1269.72        62.00 o                         
  -6  14  14          6.48          1.11        10.15 o                         
  -5  14  14         32.27         22.79        14.28 o                         
  -4  14  14         80.05        119.49        20.22 o                         
  -3  14  14        194.98        226.12        26.82 o                         
  -2  14  14         33.72         26.05         8.68 o                         
  -1  14  14        832.72        788.87        29.37 o                         
   0  14  14        450.99        545.79        22.69 o                         
   1  14  14        791.59        754.06        28.39 o                         
   2  14  14        359.78        392.93        35.56 o                         
   3  14  14        243.78        247.15        27.12 o                         
   5  14  14          6.40          6.46         9.54 o                         
  -6  15  14         93.81         85.78        11.40 o                         
  -5  15  14        114.13         94.27        15.96 o                         
  -4  15  14          1.11         13.05         8.86 o                         
  -3  15  14         56.78         63.70        11.04 o                         
  -2  15  14         97.54         98.59        12.70 o                         
  -1  15  14         45.44         47.22        16.18 o                         
   0  15  14        437.53        493.43        21.27 o                         
   1  15  14        182.52        230.21        17.50 o                         
   2  15  14         89.52         62.45        10.46 o                         
   3  15  14        205.64        203.00        20.91 o                         
  -5  16  14         55.09         48.62         8.68 o                         
  -4  16  14        281.62        337.69        17.93 o                         
  -3  16  14        220.87        230.36        18.33 o                         
  -2  16  14         39.75         49.79         7.95 o                         
  -1  16  14          2.27          3.98        12.18 o                         
   0  16  14        620.72        773.57        44.99 o                         
   1  16  14        628.44        568.36        35.40 o                         
   2  16  14        112.35         98.51        14.08 o                         
   3  16  14          6.74          8.20         5.61 o                         
  -4  17  14        109.18         90.02         8.50 o                         
  -3  17  14          0.81          5.91         6.49 o                         
  -2  17  14        186.09        150.73        11.63 o                         
  -1  17  14         78.83         67.46        13.28 o                         
   0  17  14        256.31        282.65        22.23 o                         
   1  17  14         35.89         30.15        10.62 o                         
   2  17  14        534.16        468.94        27.66 o                         
  -1  18  14         35.06         37.64         8.54 o                         
   0  18  14        196.08        170.09        15.21 o                         
  -9   0  15        181.92        172.41        25.19 o                         
  -7   0  15        374.49        374.11        22.07 o                         
  -5   0  15        193.74        210.03        15.23 o                         
  -3   0  15       4327.85       4335.27       137.03 o                         
  -1   0  15         69.99         89.74        10.81 o
[truncated: 131,223 more chars]
