# Supplementary material for: Syntheses and crystal structures of three tri­phenyl­sulfonium salts of manganese(II), iron(III) and cobalt(II)
Source: Acta Crystallogr E Crystallogr Commun. 2025 Jul 31;81(Pt 8):770–5. doi: 10.1107/S2056989025006668 (PMC12326499; doi:10.1107/S2056989025006668)
Supplement: Supplementary file 3 [file e-81-00770-IIsup3.hkl]

data_II                                                                         
_shelx_title ' I1186A_AUTO OLEX2: imported from CIF'                            
_shelx_refln_list_code          4                                               
_shelx_F_calc_maximum      220.95                                               
_exptl_crystal_F_000       932.00                                               
_reflns_d_resolution_high  0.8220                                               
                                                                                
loop_                                                                           
 _space_group_symop_operation_xyz                                               
 'x, y, z'                                                                      
 '-x, y+1/2, -z+1/2'                                                            
 '-x, -y, -z'                                                                   
 'x, -y-1/2, z-1/2'                                                             
                                                                                
_cell_length_a     8.3336                                                       
_cell_length_b    15.2143                                                       
_cell_length_c    16.0128                                                       
_cell_angle_alpha  90.000                                                       
_cell_angle_beta  100.175                                                       
_cell_angle_gamma  90.000                                                       
                                                                                
_shelx_F_squared_multiplier     1.000                                           
                                                                                
loop_                                                                           
 _refln_index_h                                                                 
 _refln_index_k                                                                 
 _refln_index_l                                                                 
 _refln_F_squared_calc                                                          
 _refln_F_squared_meas                                                          
 _refln_F_squared_sigma                                                         
 _refln_observed_status                                                         
   1   0   0      11349.28      10444.91       194.25 o                         
   2   0   0       5654.83       5464.15       105.68 o                         
   3   0   0        599.80        576.22        26.32 o                         
   4   0   0        620.88        563.24        42.47 o                         
   5   0   0       8375.17       8245.54       397.04 o                         
   6   0   0       2372.36       2316.62        60.02 o                         
   7   0   0       1330.40       1359.21        55.07 o                         
   8   0   0        844.47        882.88        45.57 o                         
   9   0   0       2749.02       2648.92        90.73 o                         
   1   1   0      17382.82      17167.31       235.84 o                         
   2   1   0       2487.73       2543.76        39.28 o                         
   3   1   0      12235.04      12498.78       217.22 o                         
   4   1   0        454.43        463.57        27.32 o                         
   5   1   0      12557.92      13334.22       427.63 o                         
   6   1   0        272.83        255.03        12.89 o                         
   7   1   0        241.31        277.75        18.44 o                         
   8   1   0       5732.33       5532.61       111.29 o                         
   9   1   0         81.05         42.89        14.88 o                         
   0   2   0       6909.86       8235.05       342.04 o                         
   1   2   0        242.02        247.07         6.67 o                         
   2   2   0      12559.83      12981.33       192.19 o                         
   3   2   0       7965.91       8293.92       181.90 o                         
   4   2   0       2389.39       2534.86       179.96 o                         
   5   2   0         16.27         35.63        13.81 o                         
   6   2   0      13161.76      13314.83       255.74 o                         
   7   2   0        603.77        584.51        24.57 o                         
   8   2   0         38.82         34.98        14.07 o                         
   9   2   0       1361.27       1276.67        32.20 o                         
   1   3   0       5202.07       5136.33        82.45 o                         
   2   3   0      22837.19      22939.60       336.12 o                         
   3   3   0       1804.73       1945.44        43.24 o                         
   4   3   0        676.88        874.61        75.85 o                         
   5   3   0       4051.06       4026.44        92.98 o                         
   6   3   0        415.91        443.51        19.25 o                         
   7   3   0       5002.98       5234.67       117.17 o                         
   8   3   0         30.68         38.81        12.76 o                         
   9   3   0        228.35        216.48        13.97 o                         
   0   4   0      23702.26      27613.25       805.11 o                         
   1   4   0       9305.70       9171.18       225.36 o                         
   2   4   0       2926.01       2958.08        83.49 o                         
   3   4   0        412.11        376.81        21.07 o                         
   4   4   0        288.97        308.76        29.89 o                         
   5   4   0        596.69        649.48        40.12 o                         
   6   4   0       6581.94       6676.37       223.01 o                         
   7   4   0         31.56         63.89        23.61 o                         
   8   4   0          2.82         13.58        16.97 o                         
   9   4   0        242.41        349.43        34.01 o                         
   1   5   0       5914.99       5920.99       152.14 o                         
   2   5   0        521.40        629.61        29.12 o                         
   3   5   0       3367.09       3537.20       112.51 o                         
   4   5   0       6690.19       6855.08       228.49 o                         
   5   5   0        711.41        710.68        34.68 o                         
   6   5   0          7.89         49.22        16.57 o                         
   7   5   0          2.50         16.99        20.70 o                         
   8   5   0       1263.63       1191.80        51.97 o                         
   9   5   0       1070.44       1024.63        58.20 o                         
   0   6   0       7898.09       9084.57       277.94 o                         
   1   6   0        905.48       1035.31        47.32 o                         
   2   6   0          9.90         11.65        12.20 o                         
   3   6   0         25.58         25.69        13.01 o                         
   4   6   0       2884.32       2891.12        76.89 o                         
   5   6   0        692.53        662.00        29.00 o                         
   6   6   0        357.91        350.22        17.79 o                         
   7   6   0          9.80         19.64        21.01 o                         
   8   6   0        312.09        297.21        25.31 o                         
   9   6   0        101.74         92.74        21.90 o                         
   1   7   0       1088.06       1115.91        42.91 o                         
   2   7   0        101.75         65.56        16.59 o                         
   3   7   0       4737.89       4873.07       121.85 o                         
   4   7   0        139.62        145.29        16.32 o                         
   5   7   0         94.12        126.44        20.09 o                         
   6   7   0       2081.87       2153.04        50.87 o                         
   7   7   0        213.08        250.18        25.83 o                         
   8   7   0        195.44        200.36        21.64 o                         
   9   7   0        181.53        142.49        20.99 o                         
   0   8   0       9554.15      11055.12       484.91 o                         
   1   8   0        144.42        183.80        17.67 o                         
   2   8   0       6071.91       6271.27       173.68 o                         
   3   8   0       1924.18       1879.43        72.25 o                         
   4   8   0        391.92        332.70        45.60 o                         
   5   8   0       1443.18       1467.45       163.36 o                         
   6   8   0        696.73        727.83        30.81 o                         
   7   8   0        370.25        356.37        21.96 o                         
   8   8   0        674.54        668.41        38.19 o                         
   1   9   0       2767.75       2806.35        78.36 o                         
   2   9   0        429.12        433.07        33.32 o                         
   3   9   0       2060.15       2026.83       103.80 o                         
   4   9   0        177.38        247.54        32.20 o                         
   5   9   0       1665.79       1713.04        72.96 o                         
   6   9   0        826.64        780.10        44.03 o                         
   7   9   0        296.58        316.98        20.59 o                         
   8   9   0         47.74         80.96        15.40 o                         
   0  10   0       3237.25       3568.94       111.58 o                         
   1  10   0        709.25        765.33        42.82 o                         
   2  10   0        123.14        120.14        26.29 o                         
   3  10   0       1097.08       1046.68        36.48 o                         
   4  10   0       8236.95       8245.14       196.38 o                         
   5  10   0        579.60        588.68        32.29 o                         
   6  10   0       4984.08       5074.62       112.86 o                         
   7  10   0         79.73         81.94        15.09 o                         
   8  10   0        513.12        545.29        20.17 o                         
   1  11   0       2258.32       2590.72       113.98 o                         
   2  11   0         44.57         62.27        23.22 o                         
   3  11   0        236.80        322.20        19.95 o                         
   4  11   0       4741.95       4808.71       215.10 o                         
   5  11   0       8575.25       9115.41       276.21 o                         
   6  11   0        213.74        262.77        26.58 o                         
   7  11   0         48.40         68.02        16.16 o                         
   8  11   0        595.67        519.02        31.77 o                         
   0  12   0       8275.51       9346.65       444.03 o                         
   1  12   0       1538.22       1627.34        72.52 o                         
   2  12   0       1664.16       1602.86        60.90 o                         
   3  12   0       1582.11       1505.30        78.28 o                         
   4  12   0       1255.63       1336.64        52.10 o                         
   5  12   0        217.24        269.78        26.68 o                         
   6  12   0       1328.90       1370.96        42.90 o                         
   7  12   0        160.80        149.96        15.46 o                         
   1  13   0       4382.06       4261.11       241.91 o                         
   2  13   0       1280.57       1242.74        69.36 o                         
   3  13   0        173.11        160.38        26.57 o                         
   4  13   0         97.62        119.21        16.07 o                         
   5  13   0       2279.87       2407.17        81.82 o                         
   6  13   0          7.97         20.13        12.50 o                         
   7  13   0        211.23        221.95        12.30 o                         
   0  14   0       4927.46       5314.75       232.37 o                         
   1  14   0        620.97        604.42        32.25 o                         
   2  14   0        562.79        584.66        42.79 o                         
   3  14   0        155.89        144.73        26.05 o                         
   4  14   0        444.77        411.64        33.35 o                         
   5  14   0         83.82        106.50        17.75 o                         
   6  14   0         12.82         13.85        10.40 o                         
   1  15   0          6.39         42.28        17.43 o                         
   2  15   0          2.14         10.02        21.56 o                         
   3  15   0          4.09         12.12        17.24 o                         
   4  15   0         92.89         97.12        19.06 o                         
   5  15   0        105.82        133.00        25.52 o                         
   0  16   0       1336.05       1385.23        75.90 o                         
   1  16   0         87.43        273.71        21.30 o                         
   2  16   0        588.49        687.65        43.41 o                         
   3  16   0         55.95         72.46        19.70 o                         
   4  16   0        117.53        117.13        14.32 o                         
   5  16   0        157.42        177.03        18.80 o                         
   1  17   0        497.06        522.89        21.23 o                         
   2  17   0          0.65         16.08        15.46 o                         
   3  17   0         38.05         53.09        11.61 o                         
   0  18   0         28.83          6.68        15.79 o                         
   1  18   0        836.30        823.46        30.86 o                         
   2  18   0        421.29        410.68        19.00 o                         
 -10   1   1        198.47        168.64        13.74 o                         
  -9   1   1          6.71         22.59        12.70 o                         
  -8   1   1        643.50        624.10        30.04 o                         
  -7   1   1        702.88        679.77        25.85 o                         
  -6   1   1         35.23         36.25        10.09 o                         
  -5   1   1       3263.00       3508.12       141.43 o                         
  -4   1   1         13.65         17.87        10.83 o                         
  -3   1   1       2109.48       2105.07        54.82 o                         
  -2   1   1        422.58        420.02        13.02 o                         
  -1   1   1        116.34        132.24         5.00 o                         
   0   1   1       1198.05       1372.60        53.93 o                         
   1   1   1       1506.37       1513.44        34.56 o                         
   2   1   1        977.96        938.02        19.43 o                         
   3   1   1        449.78        373.96        18.33 o                         
   4   1   1         36.03         37.50        16.68 o                         
   5   1   1         85.35         84.10        18.24 o                         
   6   1   1         30.59         49.21        10.51 o                         
   7   1   1         11.33         44.34        14.73 o                         
   8   1   1        774.08        838.91        34.38 o                         
   9   1   1        726.19        637.68        24.84 o                         
  -9   2   1         52.54         69.03        13.12 o                         
  -8   2   1        141.40        148.36        14.56 o                         
  -7   2   1        547.75        544.16        23.52 o                         
  -6   2   1          0.43         14.66        11.37 o                         
  -5   2   1       1019.25       1072.19        44.06 o                         
  -4   2   1       1576.10       1497.28        55.13 o                         
  -3   2   1        602.76        566.19        19.31 o                         
  -2   2   1       2376.45       2446.95        52.15 o                         
  -1   2   1        292.03        321.07         7.79 o                         
   0   2   1      12843.43      13051.84       239.96 o                         
   1   2   1      10037.78       9726.03       181.95 o                         
   2   2   1       2706.22       2731.06        53.08 o                         
   3   2   1       5587.69       5611.46       104.74 o                         
   4   2   1        310.72        338.96        24.05 o                         
   5   2   1       1483.82       1479.91        34.14 o                         
   6   2   1        401.19        434.88        19.13 o                         
   7   2   1        886.64        918.99        30.96 o                         
   8   2   1        137.82        106.36        19.49 o                         
   9   2   1        888.36        796.19        23.58 o                         
  -9   3   1        111.03         86.40        12.47 o                         
  -8   3   1       4568.86       4476.79        83.40 o                         
  -7   3   1        652.57        721.82        27.07 o                         
  -6   3   1       1774.81       1866.92        47.67 o                         
  -5   3   1        126.84        145.54        14.40 o                         
  -4   3   1        756.55        727.90        67.86 o                         
  -3   3   1        199.90        223.85        14.44 o                         
  -2   3   1      25332.70      25552.80       473.22 o                         
  -1   3   1       1199.15       1203.26        25.42 o                         
   0   3   1       4756.26       4793.63       103.19 o                         
   1   3   1       3530.42       3559.64        90.74 o                         
   2   3   1        174.25        131.79         8.63 o                         
   3   3   1        271.67        327.52        24.37 o                         
   4   3   1       3910.89       4035.48       121.67 o                         
   5   3   1       1494.25       1389.35        51.53 o                         
   6   3   1          7.76          1.03        12.22 o                         
   7   3   1       2439.22       2495.73        61.94 o                         
   8   3   1         76.89         68.09        16.73 o                         
   9   3   1         30.47         24.02        11.15 o                         
  -9   4   1        135.97        142.30        28.05 o                         
  -8   4   1        608.29        582.44        27.78 o                         
  -7   4   1       6311.09       6293.66       160.03 o                         
  -6   4   1        172.08        148.97        18.91 o                         
  -5   4   1       1558.28       1600.14        41.35 o                         
  -4   4   1       1474.90       1550.75        73.73 o                         
  -3   4   1       7917.83       8060.84       179.77 o                         
  -2   4   1          0.50          6.23         6.39 o                         
  -1   4   1      23995.77      24468.71       529.01 o                         
   0   4   1       1319.24       1320.73        34.20 o                         
   1   4   1      12122.55      13179.79       391.00 o                         
   2   4   1       6000.81       5706.75       148.58 o                         
   3   4   1         44.83         39.96        11.74 o                         
   4   4   1        984.82        948.96        57.06 o                         
   5   4   1       1053.85        983.21        39.28 o                         
   6   4   1       5567.22       5755.85       155.94 o                         
   7   4   1        536.53        519.42        26.42 o                         
   8   4   1        202.02        188.00        19.45 o                         
   9   4   1       1614.89       1513.70        77.28 o                         
  -9   5   1         14.48          1.86        23.18 o                         
  -8   5   1        610.24        675.10        73.73 o                         
  -7   5   1        694.09        672.19        46.77 o                         
  -6   5   1       8771.56       8951.53       220.53 o                         
  -5   5   1         94.53         96.01        13.65 o                         
  -4   5   1       1782.53       1768.11        81.58 o                         
  -3   5   1        611.18        605.41        26.38 o                         
  -2   5   1      17954.71      17900.24       377.89 o                         
  -1   5   1       2812.46       3072.89        65.69 o                         
   0   5   1        301.75        270.82        18.97 o                         
   1   5   1      12034.44      12260.61       300.83 o                         
   2   5   1       3079.84       3488.17       120.89 o                         
   3   5   1      11341.46      12053.37       305.85 o                         
   4   5   1       5137.39       5333.89       242.41 o                         
   5   5   1       1369.10       1333.35        59.27 o                         
   6   5   1       1607.44       1665.73        56.89 o                         
   7   5   1      13196.70      13263.49       396.18 o                         
   8   5   1       1388.84       1441.00        56.06 o                         
   9   5   1         50.99         57.39        21.61 o                         
  -9   6   1         54.80         44.13        22.52 o                         
  -8   6   1         39.37         20.20        23.57 o                         
  -7   6   1       4633.84       4613.24       147.91 o                         
  -6   6   1          0.64         -4.28        13.59 o                         
  -5   6   1        277.54        340.04        24.40 o                         
  -4   6   1         40.07         35.55        22.09 o                         
  -3   6   1         79.57         58.75        14.04 o                         
  -2   6   1        753.18        710.69        33.70 o                         
  -1   6   1      22664.75      23140.50       432.87 o                         
   0   6   1       1063.58       1086.93        37.94 o                         
   1   6   1         22.17         27.50        10.14 o                         
   2   6   1       8591.80       8614.08       223.03 o                         
   3   6   1      12791.90      13126.60       415.07 o                         
   4   6   1       2437.03       2298.97        83.29 o                         
   5   6   1        745.90        777.45        41.55 o                         
   6   6   1       1203.61       1176.97        37.58 o                         
   7   6   1       2017.26       2063.49        75.27 o                         
   8   6   1       1571.96       1561.77        58.81 o                         
   9   6   1         39.39         33.58        19.27 o                         
  -9   7   1       1270.98       1190.55        61.35 o                         
  -8   7   1        866.62        797.93        37.56 o                         
  -7   7   1         24.28         66.59        21.08 o                         
  -6   7   1       5844.62       5811.78       147.93 o                         
  -5   7   1        294.22        307.02        27.73 o                         
  -4   7   1       1145.76       1156.91        44.09 o                         
  -3   7   1       5196.62       5397.27       154.14 o                         
  -2   7   1      22423.99      22991.58       570.97 o                         
  -1   7   1         53.13         81.23        13.16 o                         
   0   7   1       3719.37       3836.24       130.76 o                         
   1   7   1       7268.45       7381.07       228.80 o                         
   2   7   1        982.88        944.52        41.97 o                         
   3   7   1         32.45         47.30        17.40 o                         
   4   7   1      11478.55      12368.68       394.80 o                         
   5   7   1       1108.97       1147.29        54.26 o                         
   6   7   1        330.48        394.58        23.22 o                         
   7   7   1       1985.84       2082.50        78.42 o                         
   8   7   1         49.34         71.95        36.49 o                         
   9   7   1        154.23        158.47        21.13 o                         
  -8   8   1        506.75        462.05        21.57 o                         
  -7   8   1       2094.14       2007.91        75.99 o                         
  -6   8   1          5.28         37.40        24.35 o                         
  -5   8   1       2602.05       2754.21       103.51 o                         
  -4   8   1       2162.28       2088.77        70.95 o                         
  -3   8   1         82.59         64.76        11.88 o                         
  -2   8   1         31.50         20.23        16.78 o                         
  -1   8   1       6544.93       6938.37       160.94 o                         
   0   8   1       5241.86       5902.94       158.83 o                         
   1   8   1        457.60        498.71        27.83 o                         
   2   8   1       1387.25       1295.71        60.67 o                         
   3   8   1        808.89        766.66        30.67 o                         
   4   8   1        215.54        274.14        49.47 o                         
   5   8   1        501.47        348.00        63.78 o                         
   6   8   1       2229.61       2358.97        58.21 o                         
   7   8   1        455.26        420.53        23.04 o                         
   8   8   1        554.09        524.00        22.15 o                         
  -8   9   1        871.14        926.00        37.37 o                         
  -7   9   1         78.13         78.00        16.64 o                         
  -6   9   1        853.18        967.62        43.58 o                         
  -5   9   1        485.22        525.28        36.04 o                         
  -4   9   1         93.59         93.02        24.60 o                         
  -3   9   1        392.38        365.02        18.69 o                         
  -2   9   1       4293.67       4566.36        86.97 o                         
  -1   9   1        945.34       1145.50        51.98 o                         
   0   9   1        189.45        241.56        23.31 o                         
   1   9   1       3557.52       3674.63       111.41 o                         
   2   9   1        996.80       1101.30        51.33 o                         
   3   9   1         68.84        110.46        19.11 o                         
   4   9   1         36.00         65.89        30.57 o                         
   5   9   1       2433.80       2567.29       100.57 o                         
   6   9   1        351.60        400.49        29.31 o                         
   7   9   1        944.20       1017.05        94.53 o                         
   8   9   1          4.87          6.20        22.16 o                         
  -8  10   1         23.11         33.44        13.21 o                         
  -7  10   1       2618.33       2549.85        83.45 o                         
  -6  10   1        294.35        309.28        18.15 o                         
  -5  10   1        642.56        743.04        94.43 o                         
  -4  10   1        427.37        451.53        31.03 o                         
  -3  10   1       1343.23       1295.97        42.89 o                         
  -2  10   1       4662.89       4620.09        99.94 o                         
  -1  10   1         37.80         65.22        22.52 o                         
   0  10   1          7.52         19.69        20.80 o                         
   1  10   1        688.30        683.73        31.93 o                         
   2  10   1        136.79        169.04        25.21 o                         
   3  10   1       3787.58       3810.65       116.90 o                         
   4  10   1         12.79         52.44        24.51 o                         
   5  10   1         96.85         69.41        29.67 o                         
   6  10   1        102.28         99.59        21.56 o                         
   7  10   1        246.65        245.76        17.40 o                         
   8  10   1         93.41         77.76        10.10 o                         
  -8  11   1          1.41          5.84        12.98 o                         
  -7  11   1         18.24         45.70        13.67 o                         
  -6  11   1          7.67         23.15        13.17 o                         
  -5  11   1        752.78        776.68        37.22 o                         
  -4  11   1        667.95        707.98        51.66 o                         
  -3  11   1         37.35         44.26        16.65 o                         
  -2  11   1        270.51        290.70        24.77 o                         
  -1  11   1        338.05        357.05        37.76 o                         
   0  11   1        629.26        683.90        36.82 o                         
   1  11   1        558.22        549.45        39.59 o                         
   2  11   1        181.57        198.98        20.49 o                         
   3  11   1         68.12         65.58        16.85 o                         
   4  11   1        256.98        273.68        43.27 o                         
   5  11   1        136.37        113.54        22.87 o                         
   6  11   1        313.94        377.27        21.98 o                         
   7  11   1         91.16         78.15        13.39 o                         
  -7  12   1        254.19        246.04        20.62 o                         
  -6  12   1        151.46        157.44        13.95 o                         
  -5  12   1        727.71        801.83        37.40 o                         
  -4  12   1        120.59        202.95        21.78 o                         
  -3  12   1       4916.64       4975.59       155.52 o                         
  -2  12   1        157.23        133.65        25.44 o                         
  -1  12   1        139.58        164.63        49.56 o                         
   0  12   1        158.65        171.50        40.02 o                         
   1  12   1          1.58          7.88        18.78 o                         
   2  12   1        296.69        317.19        23.86 o                         
   3  12   1        793.92        904.56        54.33 o                         
   4  12   1       1594.69       1605.15        48.89 o                         
   5  12   1         39.08         57.70        20.71 o                         
   6  12   1        536.29        541.97        37.06 o                         
   7  12   1        526.11        533.43        20.53 o                         
  -7  13   1         15.03         23.50        11.21 o                         
  -6  13   1         95.91        138.68        15.01 o                         
  -5  13   1          7.26         24.48        19.20 o                         
  -4  13   1       1831.67       1977.33        70.03 o                         
  -3  13   1        771.63        767.60        37.00 o                         
  -2  13   1        835.89        856.24        56.10 o                         
  -1  13   1        529.23        572.86        65.01 o                         
   0  13   1        559.19        542.36        34.96 o                         
   1  13   1       1103.17       1127.34        63.97 o                         
   2  13   1        758.74        834.92        53.52 o                         
   3  13   1        662.76        664.14        46.13 o                         
   4  13   1          9.23         -7.87        20.08 o                         
   5  13   1       4172.74       4098.08       129.78 o                         
   6  13   1        319.11        350.43        18.30 o                         
  -6  14   1         88.62        102.66        12.00 o                         
  -5  14   1        291.37        233.94        28.81 o                         
  -4  14   1        524.03        526.51        38.02 o                         
  -3  14   1       2711.44       2694.47       126.94 o                         
  -2  14   1        134.43        148.42        17.34 o                         
  -1  14   1         51.85         42.31        26.71 o                         
   0  14   1       7194.96       7486.71       320.43 o                         
   1  14   1       2706.44       2818.43        94.14 o                         
   2  14   1         23.99         64.45        24.57 o                         
   3  14   1       3052.20       3241.92       148.79 o                         
   4  14   1        266.30        253.69        26.76 o                         
   5  14   1        880.41        795.68        34.05 o                         
   6  14   1        179.02        188.77        15.45 o                         
  -5  15   1         27.29         38.69        22.71 o                         
  -4  15   1         50.03         73.27        27.33 o                         
  -3  15   1        812.93        835.55        38.02 o                         
  -2  15   1       4161.88       4276.78       135.31 o                         
  -1  15   1        646.12        647.17        33.03 o                         
   0  15   1        108.12        101.17        17.80 o                         
   1  15   1        709.43        682.33        33.33 o                         
   2  15   1        372.86        455.76        36.73 o                         
   3  15   1        153.86        135.34        25.14 o                         
   4  15   1       1496.31       1651.56        80.19 o                         
   5  15   1        430.04        400.90        33.06 o                         
  -5  16   1        124.08         99.80        11.96 o                         
  -4  16   1        224.32        216.71        16.89 o                         
  -3  16   1       1146.20       1223.38        90.18 o                         
  -2  16   1        792.97        854.80        36.49 o                         
  -1  16   1       4682.50       4964.58       153.99 o                         
   0  16   1         87.81        102.30        21.01 o                         
   1  16   1         25.99         45.53        16.96 o                         
   2  16   1        405.40        452.61        75.90 o                         
   3  16   1       2497.68       2664.94       110.12 o                         
   4  16   1         35.42         49.82        15.91 o                         
  -3  17   1        140.41        192.96        49.28 o                         
  -2  17   1       4037.12       4122.70       127.32 o                         
  -1  17   1         71.96         44.39        13.14 o                         
   0  17   1         41.42         26.62        15.58 o                         
   1  17   1        257.80        285.68        19.29 o                         
   2  17   1        195.70        191.46        16.39 o                         
   3  17   1        778.46        779.68        30.31 o                         
  -2  18   1        294.66        308.15        30.48 o                         
  -1  18   1        766.78        748.92        28.65 o                         
   0  18   1         47.12         48.52        12.20 o                         
   1  18   1       3060.88       3139.59       138.91 o                         
   2  18   1       1844.93       1805.17        57.95 o                         
 -10   0   2        812.49        887.10        50.85 o                         
  -9   0   2       1076.63       1015.13        46.23 o                         
  -8   0   2       3626.56       3624.74       124.89 o                         
  -7   0   2        135.62        139.60        20.49 o                         
  -6   0   2        216.66        222.23        17.71 o                         
  -5   0   2       4549.33       4229.58       210.33 o                         
  -4   0   2        689.87        709.25        41.85 o                         
  -3   0   2       4980.06       4928.83       186.28 o                         
  -2   0   2        127.76         96.10        15.96 o                         
  -1   0   2        782.69        854.95        16.20 o                         
   0   0   2        746.24        683.00        16.74 o                         
   1   0   2      19607.47      18121.58       600.45 o                         
   2   0   2      27592.00      26937.02       788.22 o                         
   3   0   2       1310.54       1206.16        44.57 o                         
   4   0   2        709.58        592.37        38.44 o                         
   5   0   2       7295.05       7377.08       167.17 o                         
   6   0   2        100.90         83.82        16.05 o                         
   7   0   2        115.95        106.09        37.07 o                         
   8   0   2         95.57         78.95        35.25 o                         
   9   0   2        272.41        251.34        24.76 o                         
 -10   1   2        300.79        273.94        56.36 o                         
  -9   1   2        559.99        523.23        21.92 o                         
  -8   1   2        171.64        189.75        16.82 o                         
  -7   1   2       1633.42       1652.54        36.71 o                         
  -6   1   2       3812.87       3892.53        78.46 o                         
  -5   1   2        340.77        444.29        53.98 o                         
  -4   1   2       1697.88       1561.38        54.94 o                         
  -3   1   2       3248.96       3204.86        89.26 o                         
  -2   1   2       5464.47       5317.62        93.55 o                         
  -1   1   2       5899.26       5832.09        71.44 o                         
   0   1   2       6705.11       7143.97       121.61 o                         
   1   1   2        387.24        335.33        14.44 o                         
   2   1   2       3077.28       2855.84        77.84 o                         
   3   1   2          2.81         21.41         7.70 o                         
   4   1   2        901.97        775.85        33.19 o                         
   5   1   2       2292.39       2234.93        43.40 o                         
   6   1   2       2224.67       2172.31        44.31 o                         
   7   1   2        642.14        643.90        28.16 o                         
   8   1   2         43.01         44.91        25.82 o                         
   9   1   2        895.01        889.87        28.48 o                         
 -10   2   2        117.91         96.16        14.35 o                         
  -9   2   2         14.79         31.77        12.68 o                         
  -8   2   2       2033.65       2037.19        43.52 o                         
  -7   2   2       1203.16       1272.51        34.27 o                         
  -6   2   2        482.05        453.97        19.44 o                         
  -5   2   2       5173.73       4547.19       222.16 o                         
  -4   2   2       1037.09        916.93        39.55 o                         
  -3   2   2        146.22        132.94        13.98 o                         
  -2   2   2       2831.15       2966.53        55.77 o                         
  -1   2   2      36192.11      35276.22       387.43 o                         
   0   2   2       2026.99       2235.29        87.01 o                         
   1   2   2      34921.47      33666.39       800.40 o                         
   2   2   2         33.31         46.24         9.20 o                         
   3   2   2        884.94        689.55        23.12 o                         
   4   2   2       2315.70       2241.09        74.38 o                         
   5   2   2       4451.35       4121.01        83.11 o                         
   6   2   2         60.83         84.01        14.81 o                         
   7   2   2        425.53        482.78        22.47 o                         
   8   2   2         29.97         48.41        18.92 o                         
   9   2   2       1144.41       1119.37        32.46 o                         
  -9   3   2        959.14        941.37        26.33 o                         
  -8   3   2         53.31         72.73        13.44 o                         
  -7   3   2       1039.52       1213.09        30.02 o                         
  -6   3   2       8671.04       8767.88       187.25 o                         
  -5   3   2       3989.92       3908.04       135.74 o                         
  -4   3   2       1805.09       1936.60        85.96 o                         
  -3   3   2         40.45         55.80        12.35 o                         
  -2   3   2      16138.28      16929.73       315.67 o                         
  -1   3   2        308.92        302.51         6.99 o                         
   0   3   2        150.34        186.53         9.29 o                         
   1   3   2        875.28        858.55        25.19 o                         
   2   3   2         58.18         48.33        14.56 o                         
   3   3   2       4543.07       4307.18       119.68 o                         
   4   3   2       7832.91       7282.58       252.65 o                         
   5   3   2        182.11        164.44        15.05 o                         
   6   3   2        199.38        211.01        18.04 o                         
   7   3   2        840.79        863.07        29.84 o                         
   8   3   2        898.39        918.53        30.22 o                         
   9   3   2         12.84         20.62        11.90 o                         
  -9   4   2        356.93        319.95        34.06 o                         
  -8   4   2        470.25        537.06        27.55 o                         
  -7   4   2         20.35         25.33        17.01 o                         
  -6   4   2        110.31        165.14        16.33 o                         
  -5   4   2       4774.04       4675.62       105.00 o                         
  -4   4   2       2222.88       2207.53        87.50 o                         
  -3   4   2       2342.84       2390.04        71.27 o                         
  -2   4   2       1134.66       1099.76        27.12 o                         
  -1   4   2       2104.81       1959.31        43.78 o                         
   0   4   2       3455.85       3612.26        94.88 o                         
   1   4   2        876.85        912.72        31.00 o                         
   2   4   2        982.76       1023.92        62.97 o                         
   3   4   2       6712.73       6883.98       182.70 o                         
   4   4   2        199.12        190.88        26.95 o                         
   5   4   2        640.40        605.90        26.84 o                         
   6   4   2        606.18        663.74        69.91 o                         
   7   4   2         28.16         57.96        17.72 o                         
   8   4   2        128.78        113.93        16.97 o                         
   9   4   2        468.72        481.52        35.59 o                         
  -9   5   2        159.24        218.68        28.81 o                         
  -8   5   2       2430.26       2453.28        85.44 o                         
  -7   5   2          0.27         24.35        34.75 o                         
  -6   5   2         13.85          8.16        18.96 o                         
  -5   5   2        238.46        231.24        19.26 o                         
  -4   5   2        876.24        878.30        49.23 o                         
  -3   5   2       1033.24        957.36        34.47 o                         
  -2   5   2       2366.52       2497.95        58.01 o                         
  -1   5   2        145.70        141.80        13.85 o                         
   0   5   2       5628.18       5981.58       131.99 o                         
   1   5   2       4352.17       4503.09       145.49 o                         
   2   5   2        275.12        413.12        39.83 o                         
   3   5   2       1449.76       1434.45        77.61 o                         
   4   5   2        496.68        580.34        44.10 o                         
   5   5   2        586.73        570.31        20.88 o                         
   6   5   2       2310.29       2306.05       100.66 o                         
   7   5   2         66.77         46.61        20.57 o                         
   8   5   2        674.91        728.34        35.41 o                         
   9   5   2         19.31         29.53        19.56 o                         
  -9   6   2        518.70        529.13        38.59 o                         
  -8   6   2        100.26        161.41        30.15 o                         
  -7   6   2         15.97         29.85        22.83 o                         
  -6   6   2         59.52         54.66        14.38 o                         
  -5   6   2       1916.82       1973.65        77.73 o                         
  -4   6   2       5247.82       5113.91       137.74 o                         
  -3   6   2        403.19        408.26        23.60 o                         
  -2   6   2         13.56         24.63        11.68 o                         
  -1   6   2       4086.08       4411.65       104.35 o                         
   0   6   2       2651.35       2888.75       101.60 o                         
   1   6   2        194.01        218.22        17.22 o                         
   2   6   2         95.00         95.92        50.59 o                         
   3   6   2        208.30        155.59        25.30 o                         
   4   6   2         12.30          6.20        30.34 o                         
   5   6   2       1586.79       1668.50        71.94 o                         
   6   6   2        319.21        294.33        23.10 o                         
   7   6   2          5.23         26.71        22.04 o                         
   8   6   2        110.08        120.92        19.53 o                         
   9   6   2         29.81         47.42        18.18 o                         
  -9   7   2       1886.71       1814.35        61.19 o                         
  -8   7   2         12.07         12.33        23.40 o                         
  -7   7   2       1975.93       1849.41        68.74 o                         
  -6   7   2       1391.18       1387.29        44.40 o                         
  -5   7   2       2286.74       2217.79        86.68 o                         
  -4   7   2        232.21        250.78        22.96 o                         
  -3   7   2       3693.73       3827.94       100.54 o                         
  -2   7   2       9029.66       9534.24       214.04 o                         
  -1   7   2         66.58         53.32        11.88 o                         
   0   7   2       1107.71       1063.29       122.58 o                         
   1   7   2          8.96         42.74        11.91 o                         
   2   7   2       1540.22       1537.39        73.19 o                         
   3   7   2          4.52         -6.54        17.71 o                         
   4   7   2       5721.00       5955.61       210.89 o                         
   5   7   2        269.13        282.00        25.12 o                         
   6   7   2        212.57        216.54        19.44 o                         
   7   7   2        349.34        329.11        21.36 o                         
   8   7   2        155.07        171.30        19.15 o                         
  -8   8   2        214.35        258.30        27.84 o                         
  -7   8   2         35.35         38.09        16.34 o                         
  -6   8   2       2736.31       2785.15        95.14 o                         
  -5   8   2       1470.51       1407.12        63.39 o                         
  -4   8   2       2190.58       2103.11        69.56 o                         
  -3   8   2        265.90        224.29        13.61 o                         
  -2   8   2       1021.08       1145.52        94.97 o                         
  -1   8   2      18789.51      18460.57       457.83 o                         
   0   8   2         76.48        110.95        20.29 o                         
   1   8   2        645.07        753.48        58.53 o                         
   2   8   2       1841.67       1978.00        73.03 o                         
   3   8   2        544.31        516.92        24.88 o                         
   4   8   2       1915.36       2201.27       102.31 o                         
   5   8   2       3382.58       3114.11       142.79 o                         
   6   8   2        471.00        453.11        30.50 o                         
   7   8   2        516.60        521.73        24.96 o                         
   8   8   2       1459.54       1407.48        50.77 o                         
  -8   9   2         13.81         25.29        17.60 o                         
  -7   9   2        217.28        283.86        37.01 o                         
  -6   9   2       1605.53       1740.01        53.18 o                         
  -5   9   2        344.40        322.62        22.82 o                         
  -4   9   2         44.58         37.04        15.89 o                         
  -3   9   2       2837.31       2820.47        62.40 o                         
  -2   9   2      13030.81      13361.74       243.44 o                         
  -1   9   2         17.16        -10.45        16.84 o                         
   0   9   2      13461.96      14492.98       448.27 o                         
   1   9   2        657.70        682.10        56.18 o                         
   2   9   2       1353.14       1298.25        38.60 o                         
   3   9   2        439.26        411.81        23.90 o                         
   4   9   2       4422.06       4564.48       133.84 o                         
   5   9   2         57.90         61.06        29.15 o                         
   6   9   2        385.63        392.10        79.81 o                         
   7   9   2       2584.95       2634.39        88.04 o                         
   8   9   2         12.70         36.90        12.81 o                         
  -8  10   2       1689.79       1594.42        44.23 o                         
  -7  10   2        472.39        508.10        23.58 o                         
  -6  10   2         27.53         36.06        15.61 o                         
  -5  10   2        361.15        384.84        27.69 o                         
  -4  10   2       4565.66       4492.20       116.98 o                         
  -3  10   2        102.45        107.45        13.56 o                         
  -2  10   2       1916.59       1920.33        47.13 o                         
  -1  10   2       7757.59       7897.71       206.36 o                         
   0  10   2       2790.06       2870.27       143.84 o                         
   1  10   2       1004.53       1119.13        35.87 o                         
   2  10   2       1111.85       1100.89        35.90 o                         
   3  10   2         96.88        109.40        16.54 o                         
   4  10   2        166.84        117.83        21.21 o                         
   5  10   2       8020.63       8126.28       350.67 o                         
   6  10   2        241.68        269.78        25.14 o                         
   7  10   2         50.44         44.46        13.77 o                         
   8  10   2         47.17         56.05         9.28 o                         
  -8  11   2       4232.81       4052.51       151.78 o                         
  -7  11   2        612.22        649.21        26.37 o                         
  -6  11   2        757.04        791.79        30.85 o                         
  -5  11   2        954.39        913.63        41.44 o                         
  -4  11   2        147.40        174.64        31.77 o                         
  -3  11   2       9417.39       9655.71       198.20 o                         
  -2  11   2        495.40        464.70        20.22 o                         
  -1  11   2       1033.90       1075.36        51.02 o                         
   0  11   2       2356.00       2228.02        59.50 o                         
   1  11   2        221.53        224.79        15.76 o                         
   2  11   2         74.72         87.04        13.83 o                         
   3  11   2        977.55        984.31        40.62 o                         
   4  11   2       8261.91       8385.43       207.18 o                         
   5  11   2       1320.40       1352.03        54.36 o                         
   6  11   2       5662.87       5828.41       147.04 o                         
   7  11   2          8.89         18.49        11.69 o                         
  -7  12   2        921.56        881.59        33.19 o                         
  -6  12   2        118.66        126.68        14.35 o                         
  -5  12   2        326.90        342.60        25.52 o                         
  -4  12   2       3300.68       3267.44       154.04 o                         
  -3  12   2       1063.88       1107.05        84.29 o                         
  -2  12   2       2237.66       2207.15        54.98 o                         
  -1  12   2       2212.34       2196.32        73.41 o                         
   0  12   2       5404.40       5555.07       131.97 o                         
   1  12   2        870.29        894.99        33.02 o                         
   2  12   2       1296.65       1292.52        42.06 o                         
   3  12   2        185.98        204.94        29.24 o                         
   4  12   2        535.48        511.41        29.05 o                         
   5  12   2      10505.84      10507.09       314.72 o                         
   6  12   2         56.04         72.43        18.53 o                         
   7  12   2        190.07        188.45        12.60 o                         
  -7  13   2         79.97        134.49        17.79 o                         
  -6  13   2        213.02        248.50        16.77 o                         
  -5  13   2        128.40        160.22        19.08 o                         
  -4  13   2         31.40         33.06        17.05 o                         
  -3  13   2       1585.15       1691.25        86.73 o                         
  -2  13   2       5365.29       5499.50       171.57 o                         
  -1  13   2         35.22         31.19        17.57 o                         
   0  13   2       3677.75       3578.82       101.75 o                         
   1  13   2         24.90         25.43        14.58 o                         
   2  13   2       1866.12       1888.17        66.90 o                         
   3  13   2        998.68       1022.34        60.68 o                         
   4  13   2        271.37        288.28        30.01 o                         
   5  13   2        354.35        334.67        37.35 o                         
   6  13   2        645.31        664.07        24.13 o                         
  -6  14   2       1191.95       1157.80        34.39 o                         
  -5  14   2        143.17        138.23        19.89 o                         
  -4  14   2        454.92        502.73        52.14 o                         
  -3  14   2         45.92         53.41        19.71 o                         
  -2  14   2          1.12         41.92        30.53 o                         
  -1  14   2       6913.42       7019.74       305.78 o                         
   0  14   2         29.23         32.72        29.72 o                         
   1  14   2         73.90        112.87        18.18 o                         
   2  14   2       1321.31       1319.87        50.43 o                         
   3  14   2        259.71        257.58        41.41 o                         
   4  14   2        831.86        910.62        52.76 o                         
   5  14   2        995.20        931.23        52.86 o                         
   6  14   2         81.55         88.40        12.15 o                         
  -5  15   2        527.99        512.67        37.26 o                         
  -4  15   2       1035.43       1009.38        90.59 o                         
  -3  15   2         70.70         89.06        18.39 o                         
  -2  15   2       1281.05       1275.40        50.30 o                         
  -1  15   2        190.41        194.66        21.38 o                         
   0  15   2       1140.31       1182.30        70.41 o                         
   1  15   2         20.56         16.37        17.24 o                         
   2  15   2         49.46         43.22        21.13 o                         
   3  15   2        332.19        360.36        32.30 o                         
   4  15   2       2425.84       2730.53       123.31 o                         
   5  15   2        180.33        169.64        20.94 o                         
  -5  16   2        201.26        169.73        18.34 o                         
  -4  16   2       1445.88       1524.56        52.45 o                         
  -3  16   2       1377.29       1368.66        65.62 o                         
  -2  16   2        219.30        244.60        19.88 o                         
  -1  16   2        256.14        260.55        21.22 o                         
   0  16   2        189.48        193.11        21.25 o                         
   1  16   2       2042.57       2147.22        73.23 o                         
   2  16   2        508.84        498.31        26.19 o                         
   3  16   2         14.74         17.94        15.84 o                         
   4  16   2        100.18         84.01        15.81 o                         
  -3  17   2        323.79        367.46        26.28 o                         
  -2  17   2        263.39        243.57        19.53 o                         
  -1  17   2         70.96         78.11        11.69 o                         
   0  17   2        997.24       1044.70        41.05 o                         
   1  17   2        914.39        897.46        35.42 o                         
   2  17   2        542.76        548.03        25.23 o                         
   3  17   2          4.54         17.65        12.88 o                         
  -2  18   2        427.49        414.45        18.99 o                         
  -1  18   2        325.30        305.76        13.69 o                         
   0  18   2        270.49        290.76        25.71 o                         
   1  18   2        136.83        126.27        19.80 o                         
 -10   1   3        527.94        473.18        36.26 o                         
  -9   1   3        401.23        448.41        20.86 o                         
  -8   1   3         65.63         94.14        15.90 o                         
  -7   1   3         78.31         81.44        11.38 o                         
  -6   1   3        521.61        560.67        15.58 o                         
  -5   1   3       5881.67       5875.48       198.47 o                         
  -4   1   3       2480.06       2500.02        93.00 o                         
  -3   1   3       6660.09       6625.58       206.65 o                         
  -2   1   3       4885.48       4897.46        65.71 o                         
  -1   1   3      24871.05      24742.40       384.97 o                         
   0   1   3       1061.90       1049.71        20.04 o                         
   1   1   3       4022.93       4068.33        89.37 o                         
   2   1   3       1835.85       1889.33        56.31 o                         
   3   1   3       2211.74       2126.72        58.26 o                         
   4   1   3       1338.28       1231.92        40.33 o                         
   5   1   3       4389.89       4082.55       143.48 o                         
   6   1   3       2468.56       2346.24        77.40 o                         
   7   1   3        259.64        286.45        23.58 o                         
   8   1   3         72.70         77.34        28.29 o                         
   9   1   3          0.01         -2.30        12.33 o                         
 -10   2   3         41.04         64.15        12.90 o                         
  -9   2   3        402.91        367.38        17.31 o                         
  -8   2   3        318.58        328.36        16.71 o                         
  -7   2   3         22.09         17.97        11.20 o                         
  -6   2   3         58.54         66.16        10.55 o                         
  -5   2   3         10.98          7.16        13.94 o                         
  -4   2   3         33.06         44.96        15.85 o                         
  -3   2   3       6953.76       6878.29       174.96 o                         
  -2   2   3      37733.57      37462.27       443.30 o                         
  -1   2   3       2273.32       2322.09        38.10 o                         
   0   2   3       1132.58       1181.54        27.01 o                         
   1   2   3       4829.93       4565.92       115.92 o                         
   2   2   3      14776.43      14361.31       431.35 o                         
   3   2   3       2970.29       2948.23        81.17 o                         
   4   2   3         17.26         36.58        18.77 o                         
   5   2   3        416.09        367.40        21.35 o                         
   6   2   3        285.29        323.89        36.13 o                         
   7   2   3         37.42         35.71        19.73 o                         
   8   2   3        198.18        197.14        21.11 o                         
   9   2   3         17.07         16.25        12.05 o                         
  -9   3   3        312.29        315.61        16.32 o                         
  -8   3   3        414.71        436.04        18.50 o                         
  -7   3   3       6250.11       6287.51       107.12 o                         
  -6   3   3       1862.86       1827.69        48.64 o                         
  -5   3   3         70.93         72.46         8.27 o                         
  -4   3   3         12.32          4.15        19.46 o                         
  -3   3   3       8454.43       8401.64       199.92 o                         
  -2   3   3        781.08        784.45        16.75 o                         
  -1   3   3         79.14         75.27         5.44 o                         
   0   3   3        161.57        183.84         8.09 o                         
   1   3   3         25.37         47.36         8.86 o                         
   2   3   3       4528.74       4351.80       145.05 o                         
   3   3   3      11505.73      10705.54       308.96 o                         
   4   3   3        713.06        685.75        42.48 o                         
   5   3   3        165.29        176.81        19.32 o                         
   6   3   3       2310.65       2353.03       101.45 o                         
   7   3   3       1310.13       1382.62        47.59 o                         
   8   3   3         44.06         54.34        20.90 o                         
   9   3   3        646.75        624.44        18.61 o                         
  -9   4   3        228.78        192.20        31.06 o                         
  -8   4   3       4584.70       4467.76       117.26 o                         
  -7   4   3        664.10        702.52        30.64 o                         
  -6   4   3       1003.83       1037.19        35.01 o                         
  -5   4   3       3364.52       3458.20        80.46 o                         
  -4   4   3       2850.28       2620.38        82.64 o                         
  -3   4   3       1552.03       1744.83        57.33 o                         
  -2   4   3       1277.51       1085.19        32.84 o                         
  -1   4   3        164.40        175.17        22.63 o                         
   0   4   3      11056.10      12080.70       302.63 o                         
   1   4   3      10124.69      10423.38       223.37 o                         
   2   4   3       9755.38      10177.15       335.17 o                         
   3   4   3       4422.34       3935.77       208.20 o                         
   4   4   3       6024.86       5517.45       284.03 o                         
   5   4   3       4586.89       4831.16       222.44 o                         
   6   4   3        299.82        161.81        70.84 o                         
   7   4   3        249.35        275.51        28.15 o                         
   8   4   3       1091.76       1042.73        45.62 o                         
   9   4   3         84.69         72.65        20.08 o                         
  -9   5   3       2306.39       2305.25       109.91 o                         
  -8   5   3        100.33        105.26        49.47 o                         
  -7   5   3       2986.45       2909.48        99.02 o                         
  -6   5   3         23.10         22.30        14.04 o                         
  -5   5   3       2552.10       2475.83        71.29 o                         
  -4   5   3        624.08        667.82        42.50 o                         
  -3   5   3      16135.36      15746.11       388.45 o                         
  -2   5   3        366.36        327.50        16.38 o                         
  -1   5   3       2622.92       2597.22        76.17 o                         
   0   5   3        155.34        170.90        14.74 o                         
   1   5   3        375.90        524.99        41.05 o                         
   2   5   3         40.34         47.23        21.94 o                         
   3   5   3       7721.36       7721.66       350.67 o                         
   4   5   3       3286.25       3139.32        93.96 o                         
   5   5   3        749.27        800.83        66.71 o                         
   6   5   3        652.89        754.74        48.85 o                         
   7   5   3         14.54         22.04        32.53 o                         
   8   5   3        575.43        641.62        48.04 o                         
   9   5   3       1946.66       1872.19        87.78 o                         
  -9   6   3        494.11        443.89        35.63 o                         
  -8   6   3       2180.15       2174.45       132.57 o                         
  -7   6   3        504.14        523.46        40.14 o                         
  -6   6   3       1732.10       1729.57        51.95 o                         
  -5   6   3       2242.73       2211.85        83.75 o                         
  -4   6   3       3942.88       3754.76       124.76 o                         
  -3   6   3         24.17         28.87        12.69 o                         
  -2   6   3      13005.31      12788.31       281.71 o                         
  -1   6   3       5724.59       5871.83       156.07 o                         
   0   6   3       5331.87       5662.75       148.86 o                         
   1   6   3        197.58        239.39        21.84 o                         
   2   6   3       6081.62       6433.93       296.86 o                         
   3   6   3        532.11        519.16        54.33 o                         
   4   6   3       2963.34       2651.75        96.64 o                         
   5   6   3       1484.82       1471.77       136.34 o                         
   6   6   3        866.43        798.32        37.78 o                         
   7   6   3        148.98        210.09        37.21 o                         
   8   6   3        503.75        481.72        40.45 o                         
   9   6   3        477.10        417.17        29.00 o                         
  -9   7   3        493.13        420.75        31.96 o                         
  -8   7   3        205.23        169.40        40.05 o                         
  -7   7   3         49.14         69.35        21.33 o                         
  -6   7   3         37.22         51.58        19.08 o                         
  -5   7   3        110.10        117.35        18.51 o                         
  -4   7   3         23.71         31.28        13.85 o                         
  -3   7   3       9284.72       8883.41       182.32 o                         
  -2   7   3       2237.10       2145.45        81.71 o                         
  -1   7   3      11154.58      11656.13       294.83 o                         
   0   7   3        120.11        134.10        19.61 o                         
   1   7   3       3863.64       4107.03       115.97 o                         
   2   7   3         53.81         43.98        27.72 o                         
   3   7   3       8279.40       8050.79       209.33 o                         
   4   7   3        549.79        595.63        36.00 o                         
   5   7   3       1088.64       1042.41        92.61 o                         
   6   7   3        784.74        754.35        36.74 o                         
   7   7   3        264.14        286.85        25.60 o                         
   8   7   3        724.50        697.29        46.27 o                         
  -9   8   3         14.61         42.79        15.03 o                         
  -8   8   3       2038.75       1915.08        95.36 o                         
  -7   8   3       1508.31       1456.64        57.50 o                         
  -6   8   3         58.16         85.61        17.10 o                         
  -5   8   3        647.50        677.81        28.40 o                         
  -4   8   3       1241.71       1207.31        62.07 o                         
  -3   8   3        430.78        350.12        14.44 o                         
  -2   8   3       3051.68       2693.69        76.76 o                         
  -1   8   3         24.75         25.61        21.68 o                         
   0   8   3        716.68        818.48        93.09 o                         
   1   8   3         78.07         61.76        16.51 o                         
   2   8   3       5376.99       5588.81       130.79 o                         
   3   8   3        266.57        296.57        16.41 o                         
   4   8   3        189.64        176.16        21.21 o                         
   5   8   3        130.13        143.09        23.17 o                         
   6   8   3        695.07        802.11        33.73 o                         
   7   8   3        208.51        229.27        23.19 o                         
   8   8   3        742.25        772.38        46.08 o                         
  -8   9   3        950.90        890.20        52.62 o                         
  -7   9   3       3723.71       3761.91        85.49 o                         
  -6   9   3        208.69        241.38        19.71 o                         
  -5   9   3        142.19        156.70        17.83 o                         
  -4   9   3         74.91         61.71        15.44 o                         
  -3   9   3       2494.38       2523.94        65.84 o                         
  -2   9   3        569.44        578.59        19.42 o                         
  -1   9   3       1250.68       1297.28        38.90 o                         
   0   9   3         72.62         86.55        14.48 o                         
   1   9   3       1943.00       2013.46        52.50 o                         
   2   9   3       5266.82       5355.54       111.48 o                         
   3   9   3       8604.82       8800.36       199.24 o                         
   4   9   3        172.02        162.03        22.98 o                         
   5   9   3         21.12         17.22        28.81 o                         
   6   9   3        989.40       1039.96        85.22 o                         
   7   9   3       2372.50       2428.63        81.34 o                         
   8   9   3        619.24        550.38        24.38 o                         
  -8  10   3        497.24        463.74        22.80 o                         
  -7  10   3         24.79         20.77        14.12 o                         
  -6  10   3        105.82        139.35        17.91 o                         
  -5  10   3        578.35        559.47        32.16 o                         
  -4  10   3        365.67        355.02        31.89 o                         
  -3  10   3        102.18         75.90        12.65 o                         
  -2  10   3        876.86        842.43        25.60 o                         
  -1  10   3       1115.14       1045.99        42.46 o                         
   0  10   3       4045.66       3813.45        80.19 o                         
   1  10   3       1905.14       1937.00        48.40 o                         
   2  10   3       1724.55       1754.86        50.51 o                         
   3  10   3        180.21        192.56        18.87 o                         
   4  10   3          2.14         21.69        16.63 o                         
   5  10   3       1634.92       1667.73        89.21 o                         
   6  10   3          8.59         29.24        18.96 o                         
   7  10   3         16.85         20.06        18.20 o                         
  -8  11   3          5.24          5.64        15.38 o                         
  -7  11   3         11.94         35.56        13.43 o                         
  -6  11   3        538.44        532.90        24.91 o                         
  -5  11   3        123.19        112.11        20.48 o                         
  -4  11   3        195.79        226.93        33.25 o                         
  -3  11   3        429.62        452.38        32.96 o                         
  -2  11   3         27.41         43.52        12.15 o                         
  -1  11   3         35.80         45.51        12.43 o                         
   0  11   3         51.50         52.74        12.48 o                         
   1  11   3          6.61          6.14        11.05 o                         
   2  11   3        304.50        311.45        18.59 o                         
   3  11   3         73.32        114.49        16.89 o                         
   4  11   3        308.79        341.34        24.24 o                         
   5  11   3        632.80        716.14        37.02 o                         
   6  11   3          8.28         -3.52        14.35 o                         
   7  11   3        152.05        166.86        16.93 o                         
  -7  12   3         86.92         77.06        14.86 o                         
  -6  12   3        608.90        623.55        29.52 o                         
  -5  12   3        291.25        264.61        30.44 o                         
  -4  12   3         13.87         17.13        28.48 o                         
  -3  12   3        236.03        255.18        25.15 o                         
  -2  12   3        827.89        839.41        28.90 o                         
  -1  12   3        168.48        189.84        16.25 o                         
   0  12   3         35.20         50.49        13.46 o                         
   1  12   3       1716.39       1627.67        56.67 o                         
   2  12   3        165.07        148.00        15.93 o                         
   3  12   3        233.74        259.10        31.75 o                         
   4  12   3       1845.70       1853.92        78.50 o                         
   5  12   3        433.52        441.80        43.58 o                         
   6  12   3        328.41        341.96        18.75 o                         
   7  12   3        247.13        230.72        21.30 o                         
  -7  13   3       2967.63       2904.34       108.19 o                         
  -6  13   3        408.13        414.42        16.81 o                         
  -5  13   3         68.50         97.73        20.32 o                         
  -4  13   3        610.26        565.12        37.95 o                         
  -3  13   3       2334.19       2337.08       139.82 o                         
  -2  13   3        349.62        373.93        31.59 o                         
  -1  13   3        471.28        486.93        69.91 o                         
   0  13   3         53.71         85.34        18.21 o                         
   1  13   3       4298.40       4414.55       139.36 o                         
   2  13   3        972.41       1025.17        50.85 o                         
   3  13   3       1413.84       1562.21        81.76 o                         
   4  13   3        102.69        105.76        24.19 o                         
   5  13   3         54.13         67.02        23.52 o                         
   6  13   3       2318.06       2205.59       135.24 o                         
  -6  14   3        102.83        104.76         9.71 o                         
  -5  14   3         64.09         67.83        13.67 o                         
  -4  14   3        124.28        145.27        19.91 o                         
  -3  14   3        410.60        428.69        23.26 o                         
  -2  14   3       7165.74       7382.21       184.37 o                         
  -1  14   3         22.96         55.65        19.01 o                         
   0  14   3         94.60        114.44        33.97 o                         
   1  14   3       1313.03       1378.68        63.14 o                         
   2  14   3       1894.24       1946.28        93.93 o                         
   3  14   3         24.85         25.86        14.74 o                         
   4  14   3        563.40        625.30        40.64 o                         
   5  14   3        596.56        705.49        43.55 o                         
  -5  15   3        388.47        396.10        17.50 o                         
  -4  15   3         41.72         61.42        12.11 o                         
  -3  15   3       2940.05       3129.92       101.85 o                         
  -2  15   3        326.23        332.46        21.44 o                         
  -1  15   3       5279.04       5554.82       172.49 o                         
   0  15   3         99.16         86.81        19.49 o                         
   1  15   3        377.20        387.23        20.23 o                         
   2  15   3        194.33        189.84        15.58 o                         
   3  15   3       2639.69       2593.56        90.69 o                         
   4  15   3        141.85        150.04        15.36 o                         
   5  15   3        527.37        503.95        30.58 o                         
  -5  16   3        125.70        113.54        18.70 o                         
  -4  16   3        662.53        740.77        30.45 o                         
  -3  16   3         95.25         95.97        15.68 o                         
  -2  16   3       4605.10       4646.53       269.98 o                         
  -1  16   3       1961.74       1974.33        68.40 o                         
   0  16   3        510.16        554.10        28.05 o                         
   1  16   3        166.64        180.81        18.58 o                         
   2  16   3       1307.35       1373.97        40.53 o                         
   3  16   3        371.76        379.77        28.43 o                         
   4  16   3       2073.06       1999.37        89.97 o                         
  -3  17   3       1122.95       1116.27       148.67 o                         
  -2  17   3        195.45        151.36        19.70 o                         
  -1  17   3         89.96         85.08        11.57 o                         
   0  17   3        277.27        274.82        29.62 o                         
   1  17   3       1269.08       1220.34        43.82 o                         
   2  17   3         41.47         49.26        11.79 o                         
   3  17   3        969.64        904.52        45.46 o                         
  -1  18   3          5.78         13.89         8.89 o                         
   0  18   3        361.98        358.73        27.19 o                         
   1  18   3        373.16        320.86        25.19 o                         
 -10   0   4         30.73        -13.79        20.99 o                         
  -9   0   4       1687.14       1606.95        49.62 o                         
  -8   0   4        229.67        232.56        22.29 o                         
  -7   0   4        868.80        917.27        32.06 o                         
  -6   0   4        150.21        143.56        15.94 o                         
  -5   0   4       8466.10       7873.32       174.60 o                         
  -4   0   4       3074.77       3056.17       114.07 o                         
  -3   0   4       1022.60        955.79        32.52 o                         
  -2   0   4      39343.70      38161.85       705.25 o                         
  -1   0   4        450.20        375.02        15.59 o                         
   0   0   4       5827.30       5843.34       123.85 o                         
   1   0   4      48817.47      47699.24      1955.77 o                         
   2   0   4        350.28        302.63        29.58 o                         
   3   0   4       2472.01       2353.19        92.56 o                         
   4   0   4       5290.54       4718.45       216.89 o                         
   5   0   4       1188.84       1028.70       156.16 o                         
   6   0   4        290.06        267.96        32.10 o                         
   7   0   4        117.29        148.31        41.03 o                         
   8   0   4       1159.55       1156.39        72.61 o                         
   9   0   4         54.00         53.90        27.72 o                         
 -10   1   4       3472.86       3083.06       114.56 o                         
  -9   1   4        305.02        301.13        16.73 o                         
  -8   1   4        624.61        598.39        25.48 o                         
  -7   1   4        355.01        320.33        15.58 o                         
  -6   1   4       1706.66       1641.01        29.82 o                         
  -5   1   4        131.89        132.17         9.73 o                         
  -4   1   4      17353.44      17435.88       334.96 o                         
  -3   1   4       2199.24       1938.48        37.74 o                         
  -2   1   4       6981.13       7413.55       102.67 o                         
  -1   1   4       3277.86       3247.40        59.42 o                         
   0   1   4       9082.96       9178.35       157.98 o                         
   1   1   4       7853.11       8050.28       172.78 o                         
   2   1   4       8412.11       8362.03       255.57 o                         
   3   1   4      14617.64      14362.55       311.83 o                         
   4   1   4       1661.34       1460.92        83.28 o                         
   5   1   4       1087.57        971.03        52.25 o                         
   6   1   4        750.04        764.67        34.54 o                         
   7   1   4        171.50        225.54        50.69 o                         
   8   1   4          3.90         50.31        23.96 o                         
   9   1   4       2419.56       2299.75        54.45 o                         
 -10   2   4        320.05        274.32        14.72 o                         
  -9   2   4       1050.47       1018.07        28.13 o                         
  -8   2   4         86.89         91.03        16.79 o                         
  -7   2   4         85.87        122.70        12.24 o                         
  -6   2   4         34.93         47.93         9.09 o                         
  -5   2   4      10090.54       9477.02       125.49 o                         
  -4   2   4       1531.92       1514.02        52.96 o                         
  -3   2   4       1503.73       1390.57        29.78 o                         
  -2   2   4       7151.16       6921.40        91.90 o                         
  -1   2   4      22176.94      22977.70       425.43 o                         
   0   2   4       2193.71       2157.89        42.18 o                         
   1   2   4      22377.68      22480.84       660.68 o                         
   2   2   4       6869.94       6900.02       177.23 o                         
   3   2   4          5.54          3.02        11.38 o                         
   4   2   4      26503.28      24914.77       669.76 o                         
   5   2   4       1046.99        971.52        61.45 o                         
   6   2   4         54.31         72.21        19.57 o                         
   7   2   4       2177.84       2217.24        66.88 o                         
   8   2   4         70.50         67.89        18.34 o                         
   9   2   4          3.40          4.98        10.80 o                         
  -9   3   4        641.83        690.34        32.06 o                         
  -8   3   4        111.64        122.49        13.91 o                         
  -7   3   4        710.52        731.55        22.38 o                         
  -6   3   4        429.49        438.23        16.77 o                         
  -5   3   4        371.06        414.43        12.54 o                         
  -4   3   4      26578.43      26691.85       503.12 o                         
  -3   3   4       1993.01       2097.39        44.68 o                         
  -2   3   4       3042.28       2952.55        45.38 o                         
  -1   3   4       3872.19       4013.85        81.12 o                         
   0   3   4         56.68         60.67         6.49 o                         
   1   3   4       2089.98       2148.15        63.58 o                         
   2   3   4       1169.04       1005.26       141.13 o                         
   3   3   4       4802.75       4760.78       132.68 o                         
   4   3   4       7875.52       7556.11       254.33 o                         
   5   3   4       6537.10       6265.66       137.10 o                         
   6   3   4       2536.69       2548.79        88.96 o                         
   7   3   4       1061.73       1057.59        42.88 o                         
   8   3   4        764.48        721.67        30.12 o                         
   9   3   4       1725.45       1580.53        38.53 o                         
  -9   4   4        313.78        275.87        32.82 o                         
  -8   4   4          2.88         26.36        17.03 o                         
  -7   4   4          5.64         39.51        17.41 o                         
  -6   4   4        155.72        154.01        14.38 o                         
  -5   4   4       3577.17       3418.54        70.65 o                         
  -4   4   4       1050.41        821.99        48.55 o                         
  -3   4   4       4488.80       4387.40       104.77 o                         
  -2   4   4        819.36        865.87        23.54 o                         
  -1   4   4       4808.26       4730.97       123.87 o                         
   0   4   4         24.60         24.63         9.19 o                         
   1   4   4      10073.04       9675.00       242.70 o                         
   2   4   4        567.20        671.79        60.77 o                         
   3   4   4        393.90        403.13        26.46 o                         
   4   4   4       3881.89       3496.55       123.12 o                         
   5   4   4        390.66        368.23        26.63 o                         
   6   4   4          8.96         90.88        60.49 o                         
   7   4   4        946.49       1021.77        47.61 o                         
   8   4   4         71.25         69.74        27.33 o                         
   9   4   4        265.61        274.78        24.33 o                         
  -9   5   4         36.81         42.17        24.00 o                         
  -8   5   4          5.03         12.51        18.64 o                         
  -7   5   4       1364.25       1429.70        56.85 o                         
  -6   5   4        371.35        382.02        19.55 o                         
  -5   5   4        223.48        211.52        14.16 o                         
  -4   5   4         20.56         42.55        18.59 o                         
  -3   5   4         67.69         47.80        16.50 o                         
  -2   5   4       9093.23       9509.44       208.62 o                         
  -1   5   4          7.13          2.65        11.04 o                         
   0   5   4       2696.16       3024.72       102.33 o                         
   1   5   4        169.34        144.57        12.82 o                         
   2   5   4      11247.76      11830.98       514.39 o                         
   3   5   4          1.44         10.45        23.57 o                         
   4   5   4       1445.47       1386.09        51.98 o                         
   5   5   4         12.06          3.64        18.55 o                         
   6   5   4        729.02        752.34        52.57 o                         
   7   5   4       1303.11       1507.30        86.63 o                         
   8   5   4       1102.46       1118.85        65.02 o                         
  -9   6   4        509.78        456.96        36.11 o                         
  -8   6   4        272.44        275.60        40.07 o                         
  -7   6   4       2398.45       2395.16        83.96 o                         
  -6   6   4         39.14         46.41        13.42 o                         
  -5   6   4         43.62         60.88        15.07 o                         
  -4   6   4       2716.78       2742.35        68.72 o                         
  -3   6   4       1361.57       1406.11        65.45 o                         
  -2   6   4       6574.65       6484.36       200.10 o                         
  -1   6   4          5.72         25.02        12.74 o                         
   0   6   4        840.18        883.38        36.14 o                         
   1   6   4       2288.23       2417.90        74.37 o                         
   2   6   4        519.80        621.58        56.77 o                         
   3   6   4       1430.03       1354.14        55.42 o                         
   4   6   4         12.19         29.26        17.47 o                         
   5   6   4        312.66        290.33        29.93 o                         
   6   6   4       1012.05       1139.79        67.84 o                         
   7   6   4         25.02        -15.89        32.49 o                         
   8   6   4         23.41         43.08        25.24 o                         
  -9   7   4         67.65         63.15        13.25 o                         
  -8   7   4       1437.22       1407.10        53.55 o                         
  -7   7   4        492.14        518.33        27.14 o                         
  -6   7   4        166.46        182.77        20.88 o                         
  -5   7   4       1776.19       1792.40        48.31 o                         
  -4   7   4        612.57        618.97        26.51 o                         
  -3   7   4        706.14        644.64        34.95 o                         
  -2   7   4       1417.19       1352.17        54.76 o                         
  -1   7   4       2543.44       2349.32        76.75 o                         
   0   7   4        641.86        675.69        32.52 o                         
   1   7   4       4724.66       4901.63       135.94 o                         
   2   7   4        436.87        440.12        51.57 o                         
   3   7   4        113.10        102.03        13.09 o                         
   4   7   4        121.90        119.88        22.74 o                         
   5   7   4       2435.28       2292.61        91.52 o                         
   6   7   4        381.35        420.70        41.41 o                         
   7   7   4         22.20         48.55        31.63 o                         
   8   7   4       1318.11       1318.92        68.88 o                         
  -9   8   4       1577.87       1591.41        75.13 o                         
  -8   8   4         44.66         15.36        22.52 o                         
  -7   8   4         62.44         80.30        20.09 o                         
  -6   8   4         24.34         48.24        16.13 o                         
  -5   8   4       1815.15       1808.51        49.35 o                         
  -4   8   4       1546.26       1458.23        44.28 o                         
  -3   8   4       2932.21       2769.97        52.66 o                         
  -2   8   4       2440.90       2423.22        84.46 o                         
  -1   8   4         23.93         86.01        25.00 o                         
   0   8   4      17521.68      19073.16       647.34 o                         
   1   8   4       5903.94       5982.17       178.18 o                         
   2   8   4        298.94        282.28        19.94 o                         
   3   8   4        102.07        111.13        13.50 o                         
   4   8   4        228.25        229.90        24.20 o                         
   5   8   4         83.97         51.38        29.00 o                         
   6   8   4        486.87        488.97        43.32 o                         
   7   8   4          8.16          7.26        20.35 o                         
   8   8   4         42.48         41.69        18.70 o                         
  -8   9   4        713.55        701.41        31.25 o                         
  -7   9   4        633.63        647.21        27.04 o                         
  -6   9   4        541.27        531.85        25.64 o                         
  -5   9   4        624.62        620.22        26.40 o                         
  -4   9   4       4212.21       4138.88       131.67 o                         
  -3   9   4        115.90        105.27        11.38 o                         
  -2   9   4       1102.23       1092.98        29.45 o                         
  -1   9   4       8846.12       9050.29       174.67 o                         
   0   9   4       3320.76       3162.59        76.63 o                         
   1   9   4        441.80        384.61        23.55 o                         
   2   9   4       2664.66       2567.15        68.09 o                         
   3   9   4         57.87         57.12        13.61 o                         
   4   9   4        113.23        114.35        26.66 o                         
   5   9   4       1584.14       1527.48        84.87 o                         
   6   9   4        254.47        265.49        25.65 o                         
   7   9   4         37.60         71.98        17.13 o                         
   8   9   4        749.72        719.33        40.02 o                         
  -8  10   4         42.39         35.56        11.62 o                         
  -7  10   4         80.57         84.48        11.33 o                         
  -6  10   4       1211.28       1147.87        39.07 o                         
  -5  10   4       3823.18       3897.87       126.27 o                         
  -4  10   4       1197.15       1158.68        52.40 o                         
  -3  10   4       2696.15       2645.04        68.68 o                         
  -2  10   4        815.81        860.83        29.17 o                         
  -1  10   4         30.97         47.49        12.06 o                         
   0  10   4       1308.75       1206.00        32.26 o                         
   1  10   4         30.66         38.98        11.98 o                         
   2  10   4       1647.55       1609.53        47.89 o                         
   3  10   4          3.30         15.13        12.33 o                         
   4  10   4       3508.44       3567.17        94.03 o                         
   5  10   4          7.54          2.43        29.19 o                         
   6  10   4        960.90       1021.39        61.87 o                         
   7  10   4        658.34        680.49        39.50 o                         
  -7  11   4       2236.28       2354.08        54.96 o                         
  -6  11   4       1506.81       1473.38        45.40 o                         
  -5  11   4         23.09         32.06        19.50 o                         
  -4  11   4       4737.38       5213.71       232.37 o                         
  -3  11   4        134.67        141.25        15.67 o                         
  -2  11   4        239.90        241.02        15.94 o                         
  -1  11   4       5808.71       5981.89       123.96 o                         
   0  11   4        444.57        423.39        21.33 o                         
   1  11   4         87.35        112.37        14.86 o                         
   2  11   4       1823.98       1759.97        53.00 o                         
   3  11   4       3191.14       3038.54        99.93 o                         
   4  11   4        115.90        133.38        15.96 o                         
   5  11   4       2196.67       2345.32       115.63 o                         
   6  11   4         64.63         75.99        18.22 o                         
   7  11   4       1819.26       1724.80        96.24 o                         
  -7  12   4        107.78        119.41        19.96 o                         
  -6  12   4       1384.20       1502.47        38.95 o                         
  -5  12   4       1774.57       1891.59        56.15 o                         
  -4  12   4       1779.64       1753.51        66.27 o                         
  -3  12   4        450.39        488.62        25.46 o                         
  -2  12   4       2003.38       2002.32        53.93 o                         
  -1  12   4        269.64        263.72        19.94 o                         
   0  12   4        987.98       1077.04        49.48 o                         
   1  12   4         20.06         17.39        14.53 o                         
   2  12   4        637.77        577.69        31.02 o                         
   3  12   4         16.42         33.44        17.48 o                         
   4  12   4       1617.53       1599.27        47.95 o                         
   5  12   4         48.63         35.11        26.38 o                         
   6  12   4        805.59        815.87        40.74 o                         
  -7  13   4       1100.65       1091.56        54.62 o                         
  -6  13   4        246.06        244.52        13.66 o                         
  -5  13   4         79.72         82.23        18.52 o                         
  -4  13   4       1172.57       1186.35        71.22 o                         
  -3  13   4        103.04        116.85        35.56 o                         
  -2  13   4         23.14         13.01        16.10 o                         
  -1  13   4       7403.24       7722.03       192.48 o                         
   0  13   4       3299.63       3483.35       154.42 o                         
   1  13   4        223.72        205.96        16.93 o                         
   2  13   4       3133.10       3245.04       105.98 o                         
   3  13   4        645.84        661.27        32.80 o                         
   4  13   4        141.85        132.43        24.81 o                         
   5  13   4        103.31         94.17        24.28 o                         
   6  13   4          4.56          9.11        16.55 o                         
  -6  14   4        104.53         96.88        10.88 o                         
  -5  14   4        100.19        121.63        17.24 o                         
  -4  14   4        135.34        144.50        19.30 o                         
  -3  14   4       1520.83       1435.27        80.86 o                         
  -2  14   4        377.40        457.01        25.03 o                         
  -1  14   4        279.09        345.59        26.52 o                         
   0  14   4       1961.62       2088.56        74.40 o                         
   1  14   4       3386.40       3505.52        92.86 o                         
   2  14   4       1277.83       1244.36        48.79 o                         
   3  14   4        103.47         84.38        18.15 o                         
   4  14   4        423.93        384.92        39.67 o                         
   5  14   4         14.00          5.58        15.89 o                         
  -5  15   4        188.36        180.17        20.18 o                         
  -4  15   4       1306.64       1367.06        40.40 o                         
  -3  15   4        672.24        614.70        47.08 o                         
  -2  15   4          1.75          9.43        15.05 o                         
  -1  15   4        426.20        493.69        29.04 o                         
   0  15   4         91.04         83.95        17.73 o                         
   1  15   4         29.85         59.31        13.40 o                         
   2  15   4         12.22          9.56        13.97 o                         
   3  15   4        479.12        500.42        25.19 o                         
   4  15   4       1096.81       1073.74        41.86 o                         
   5  15   4       1429.78       1460.65        68.03 o                         
  -4  16   4        115.47        123.00        10.71 o                         
  -3  16   4       1138.49       1146.98        43.13 o                         
  -2  16   4        843.33        839.04        39.88 o                         
  -1  16   4        837.86        858.24        29.60 o                         
   0  16   4       1693.75       1716.00        60.78 o                         
   1  16   4        111.09        101.70        12.63 o                         
   2  16   4        593.52        646.79        38.83 o                         
   3  16   4       1102.48       1157.85        64.81 o                         
   4  16   4        400.36        368.86        17.00 o                         
  -3  17   4        905.98        915.80        33.63 o                         
  -2  17   4        135.27        131.33        18.65 o                         
  -1  17   4          7.62         18.57        18.60 o                         
   0  17   4        353.97        359.37        20.34 o                         
   1  17   4         27.20         16.60         8.51 o                         
   2  17   4        104.20         97.31        11.01 o                         
   3  17   4          7.03         -7.30        10.02 o                         
 -10   1   5         97.97         89.13        28.84 o                         
  -9   1   5        187.70        165.85        18.63 o                         
  -8   1   5        107.18        142.18        14.83 o                         
  -7   1   5        510.81        523.73        16.24 o                         
  -6   1   5        830.32        848.69        17.26 o                         
  -5   1   5         15.72         34.08         7.26 o                         
  -4   1   5       3212.13       3178.46        69.21 o                         
  -3   1   5       1971.61       1887.70        35.20 o                         
  -2   1   5       6218.01       6154.06        97.44 o                         
  -1   1   5        266.38        400.98        13.98 o                         
   0   1   5       9826.87       9941.65       172.91 o                         
   1   1   5       4909.40       4678.63       122.74 o                         
   2   1   5       1049.63       1087.83        47.52 o                         
   3   1   5         52.63         84.79        18.59 o                         
   4   1   5        643.74        656.77        34.35 o                         
   5   1   5       3080.63       2918.66        98.63 o                         
   6   1   5       1035.95       1082.74        44.10 o                         
   7   1   5        293.01        296.01        31.97 o                         
   8   1   5        838.12        862.50        42.63 o                         
   9   1   5        105.28        105.70         8.19 o                         
 -10   2   5        441.78        357.59        27.48 o                         
  -9   2   5          8.77         13.23        15.95 o                         
  -8   2   5         50.68         74.72        15.82 o                         
  -7   2   5        525.58        572.07        19.86 o                         
  -6   2   5        110.88        113.22        14.77 o                         
  -5   2   5       1061.45       1084.85        17.33 o                         
  -4   2   5         36.35         40.84        11.19 o                         
  -3   2   5       2556.21       2576.80        45.76 o                         
  -2   2   5       9122.97       9520.33       168.54 o                         
  -1   2   5       3868.93       3784.54       114.35 o                         
   0   2   5       4106.80       4138.53        84.21 o                         
   1   2   5        121.98        124.15        14.80 o                         
   2   2   5       2435.96       2489.92        84.34 o                         
   3   2   5       6274.09       6477.02       174.93 o                         
   4   2   5         41.79         61.26        11.66 o                         
   5   2   5        496.38        515.26        65.83 o                         
   6   2   5        188.85        188.52        34.72 o                         
   7   2   5        204.98        194.13        23.20 o                         
   8   2   5        910.56        976.49       155.40 o                         
   9   2   5        456.00        428.51        12.48 o                         
  -9   3   5         94.88         71.35        16.25 o                         
  -8   3   5        490.58        500.97        19.09 o                         
  -7   3   5        129.70        159.11        14.10 o                         
  -6   3   5        104.90         96.89        11.12 o                         
  -5   3   5       3126.68       3017.95        40.38 o                         
  -4   3   5       2406.84       2356.05        61.13 o                         
  -3   3   5        104.04        100.85        11.63 o                         
  -2   3   5       6536.73       6716.87       147.56 o                         
  -1   3   5        221.50        209.47        11.07 o                         
   0   3   5         36.03         38.30         7.56 o                         
   1   3   5       3492.77       3861.49       101.69 o                         
   2   3   5        337.10        205.14        23.50 o                         
   3   3   5       3357.05       3317.70       100.89 o                         
   4   3   5       1566.21       1446.56        44.41 o                         
   5   3   5         68.51         52.66        28.66 o                         
   6   3   5        969.18       1011.05        48.63 o                         
   7   3   5       2784.97       3050.23        85.57 o                         
   8   3   5       2541.67       2661.50        73.33 o                         
  -9   4   5       2668.56       2592.04       122.46 o                         
  -8   4   5        132.49        141.11        21.63 o                         
  -7   4   5       2831.11       2753.02        77.25 o                         
  -6   4   5       4705.43       4566.78       123.47 o                         
  -5   4   5         76.89        121.90        11.00 o                         
  -4   4   5       1643.31       1599.92        74.10 o                         
  -3   4   5       6911.38       6525.66       133.73 o                         
  -2   4   5       2694.78       2953.54        72.72 o                         
  -1   4   5       1825.55       2018.96        52.48 o                         
   0   4   5         87.39        132.00        21.27 o                         
   1   4   5       1797.89       1681.87        47.75 o                         
   2   4   5       8443.65       8329.71       437.18 o                         
   3   4   5      20078.31      19817.46       491.65 o                         
   4   4   5       1036.93        947.26        46.73 o                         
   5   4   5        144.98        144.58        22.10 o                         
   6   4   5         83.57         62.35        36.83 o                         
   7   4   5       2112.30       2273.85        82.61 o                         
   8   4   5        172.95        163.62        28.53 o                         
  -9   5   5        713.19        641.28        44.17 o                         
  -8   5   5       3894.12       3833.84       123.67 o                         
  -7   5   5       1658.29       1583.74        61.00 o                         
  -6   5   5        106.68        103.76        17.20 o                         
  -5   5   5       2163.23       2075.71        47.11 o                         
  -4   5   5       6821.70       6847.56       214.71 o                         
  -3   5   5       1040.04       1091.47        74.61 o                         
  -2   5   5       7247.42       7168.97       190.12 o                         
  -1   5   5        582.68        576.20        27.65 o                         
   0   5   5         44.16         62.51        13.18 o                         
   1   5   5        918.56        898.65        54.85 o                         
   2   5   5      29446.95      29232.76       870.03 o                         
   3   5   5       2000.77       2146.42        65.98 o                         
   4   5   5       1440.78       1463.64        48.17 o                         
   5   5   5        945.57        854.73        41.97 o                         
   6   5   5        759.24        794.22        54.29 o                         
   7   5   5         21.03         85.10        35.97 o                         
   8   5   5       2575.58       2505.65       118.16 o                         
  -9   6   5        358.81        348.64        38.95 o                         
  -8   6   5         21.20         40.06        18.17 o                         
  -7   6   5        231.28        259.21        19.51 o                         
  -6   6   5       8458.99       8184.70       211.45 o                         
  -5   6   5        453.46        456.04        21.57 o                         
  -4   6   5       3549.22       3494.31        99.88 o                         
  -3   6   5      30046.85      28613.00      1203.52 o                         
  -2   6   5         67.64         66.81        14.97 o                         
  -1   6   5       1128.28       1302.80        58.79 o                         
   0   6   5          2.14          4.45        12.22 o                         
   1   6   5       6711.63       6782.22       219.57 o                         
   2   6   5        174.90        155.32        32.96 o                         
   3   6   5       5769.40       5467.33       141.15 o                         
   4   6   5         74.93         86.48        17.91 o                         
   5   6   5       1330.53       1332.22        84.29 o                         
   6   6   5        482.44        477.66        42.93 o                         
   7   6   5       1990.62       2142.07        75.55 o                         
   8   6   5        227.78        226.78        28.10 o                         
  -9   7   5        125.62        124.82        22.40 o                         
  -8   7   5        650.57        587.83        30.89 o                         
  -7   7   5         33.66         39.18        18.91 o                         
  -6   7   5          9.91          2.29        23.80 o                         
  -5   7   5        348.81        360.79        16.80 o                         
  -4   7   5       8402.88       8227.83       209.21 o                         
  -3   7   5       1218.22       1141.33        30.08 o                         
  -2   7   5      12250.80      11934.32       304.65 o                         
  -1   7   5       3108.07       3633.61       273.99 o                         
   0   7   5       1383.46       1622.51        72.04 o                         
   1   7   5        416.59        426.36        50.21 o                         
   2   7   5       7493.28       7052.43       221.75 o                         
   3   7   5         60.23        109.43        15.05 o                         
   4   7   5         88.03        149.52        24.50 o                         
   5   7   5        181.39        228.79        33.39 o                         
   6   7   5        497.77        453.38        42.46 o                         
   7   7   5        307.37        309.88        44.05 o                         
   8   7   5        709.42        804.53        46.75 o                         
  -9   8   5        335.48        270.86        22.75 o                         
  -8   8   5        362.38        352.18        31.51 o                         
  -7   8   5         60.48         67.26        18.70 o                         
  -6   8   5        729.65        723.29        49.23 o                         
  -5   8   5        405.18        458.92        30.63 o                         
  -4   8   5         43.78         43.89        14.31 o                         
  -3   8   5       7699.68       7220.42       141.48 o                         
  -2   8   5        173.46        180.77         9.55 o                         
  -1   8   5        722.23        716.68        47.28 o                         
   0   8   5       1061.34       1160.08       145.28 o                         
   1   8   5        477.64        504.05        25.88 o                         
   2   8   5        329.53        330.85        24.54 o                         
   3   8   5       5181.35       4912.75       131.19 o                         
   4   8   5        393.77        337.83        27.82 o                         
   5   8   5        719.37        625.11        49.04 o                         
   6   8   5        550.45        560.38        45.18 o                         
   7   8   5        491.62        499.92        29.31 o                         
   8   8   5        202.38        197.73        21.75 o                         
  -8   9   5        292.01        287.42        28.81 o                         
  -7   9   5         49.60         57.41        14.41 o                         
  -6   9   5        310.43        303.52        24.77 o                         
  -5   9   5       5142.40       5355.17       167.56 o                         
  -4   9   5        245.62        261.41        17.76 o                         
  -3   9   5        556.96        551.05        21.62 o                         
  -2   9   5       2083.88       2243.90        49.54 o                         
  -1   9   5          0.04         12.44         9.98 o                         
   0   9   5        353.44        320.13        26.46 o                         
   1   9   5         22.31         17.95        10.83 o                         
   2   9   5       2697.40       2744.52        71.20 o                         
   3   9   5       2877.19       2755.96        80.80 o                         
   4   9   5       4116.89       4026.66       112.63 o                         
   5   9   5        191.15        235.04        34.68 o                         
   6   9   5         80.40         81.36        25.66 o                         
   7   9   5         98.01        124.33        17.37 o                         
  -8  10   5         59.69         58.53        17.22 o                         
  -7  10   5          3.97         21.19        12.48 o                         
  -6  10   5       1615.84       1620.88        49.30 o                         
  -5  10   5          3.58          1.98        13.02 o                         
  -4  10   5       2094.75       2018.02        70.49 o                         
  -3  10   5        334.98        319.06        23.18 o                         
  -2  10   5       1729.47       1746.52        42.11 o                         
  -1  10   5        756.03        809.29        26.41 o                         
   0  10   5        879.61        862.51        24.27 o                         
   1  10   5       1302.93       1277.94        48.45 o                         
   2  10   5       1626.29       1588.23        52.21 o                         
   3  10   5       3323.07       3298.73        94.37 o                         
   4  10   5         37.65         53.83        14.88 o                         
   5  10   5         93.97        118.24        20.82 o                         
   6  10   5         75.31         51.66        27.43 o                         
   7  10   5         34.63         46.54        14.64 o                         
  -7  11   5        484.62        460.37        19.82 o                         
  -6  11   5        166.96        158.73        19.82 o                         
  -5  11   5        301.79        318.19        21.48 o                         
  -4  11   5         76.34         89.45        16.76 o                         
  -3  11   5        218.62        220.52        17.28 o                         
  -2  11   5         57.75         70.02        13.41 o                         
  -1  11   5        108.28        131.96        14.24 o                         
   0  11   5        768.05        942.60        34.23 o                         
   1  11   5         25.74         21.40        14.69 o                         
   2  11   5         82.92         97.28        21.07 o                         
   3  11   5        473.89        584.16        64.97 o                         
   4  11   5        204.84        191.39        17.30 o                         
   5  11   5        164.35        161.63        25.57 o                         
   6  11   5        578.67        596.25        58.10 o                         
   7  11   5          1.93          7.37        10.76 o                         
  -7  12   5        252.31        238.04        25.66 o                         
  -6  12   5        459.39        425.47        34.97 o                         
  -5  12   5        105.62        112.58        20.95 o                         
  -4  12   5        413.29        481.48        46.94 o                         
  -3  12   5       1490.74       1499.82        48.17 o                         
  -2  12   5        140.86        159.73        18.88 o                         
  -1  12   5         25.50         36.75        14.15 o                         
   0  12   5        447.27        471.09        26.77 o                         
   1  12   5        901.98        907.29        32.54 o                         
   2  12   5       2547.77       2415.88        82.42 o                         
   3  12   5        961.24        984.06        41.80 o                         
   4  12   5        221.54        233.22        20.26 o                         
   5  12   5       1332.76       1367.44        73.18 o                         
   6  12   5         48.27         52.62        20.47 o                         
  -7  13   5         14.38         13.26        14.02 o                         
  -6  13   5       1445.73       1481.18        75.75 o                         
  -5  13   5        958.17       1048.20        45.15 o                         
  -4  13   5         81.74        122.03        36.54 o                         
  -3  13   5        135.69        130.28        36.16 o                         
  -2  13   5        118.56        119.39        18.17 o                         
  -1  13   5        233.08        254.86        20.37 o                         
   0  13   5        345.83        355.98        26.44 o                         
   1  13   5        694.59        712.84        35.30 o                         
   2  13   5        161.71        159.67        19.96 o                         
   3  13   5       3094.74       2998.67       124.10 o                         
   4  13   5        648.21        644.78        30.56 o                         
   5  13   5        144.97        175.07        25.00 o                         
   6  13   5         15.10         -1.14        14.02 o                         
  -6  14   5        110.16        119.71        10.97 o                         
  -5  14   5       1216.65       1191.28        44.73 o                         
  -4  14   5        136.31         80.86        31.63 o                         
  -3  14   5       1879.67       1788.23        94.12 o                         
  -2  14   5        185.61        198.15        19.41 o                         
  -1  14   5       3357.25       3393.10        91.10 o                         
   0  14   5        478.69        553.80        31.35 o                         
   1  14   5        768.15        818.98        30.54 o                         
   2  14   5         85.40        111.98        30.17 o                         
   3  14   5        764.10        776.08        34.31 o                         
   4  14   5        294.43        307.33        19.59 o                         
   5  14   5         18.95         14.02        14.60 o                         
  -5  15   5         86.35        105.75        11.15 o                         
  -4  15   5       1849.25       1812.02        50.40 o                         
  -3  15   5         79.37         82.60        17.06 o                         
  -2  15   5       3014.06       3031.98        81.36 o                         
  -1  15   5        797.53        810.40        37.72 o                         
   0  15   5        635.48        655.59        27.11 o                         
   1  15   5         77.87         75.95        13.09 o                         
   2  15   5        692.32        746.71        32.90 o                         
   3  15   5          6.98         33.98        22.04 o                         
   4  15   5        119.88        119.28        12.44 o                         
  -4  16   5       1160.08       1112.69        30.82 o                         
  -3  16   5       2754.97       2833.12       102.56 o                         
  -2  16   5        702.02        699.91        43.22 o                         
  -1  16   5        238.94        296.45        22.82 o                         
   0  16   5          1.71         11.57        14.18 o                         
   1  16   5       3093.41       3119.24        80.84 o                         
   2  16   5        436.95        434.91        21.86 o                         
   3  16   5       1062.48       1075.71        47.11 o                         
  -3  17   5          3.01         10.02         7.62 o                         
  -2  17   5        157.61        181.50        36.54 o                         
  -1  17   5        479.93        466.07        22.38 o                         
   0  17   5         28.57         20.24        11.25 o                         
   1  17   5        549.58        538.38        23.83 o                         
   2  17   5       2300.42       2253.11        70.65 o                         
  -9   0   6        123.53        100.25        35.13 o                         
  -8   0   6        170.51        228.24        22.84 o                         
  -7   0   6        294.76        276.25        22.76 o                         
  -6   0   6        577.75        625.77        19.34 o                         
  -5   0   6        731.96        666.47        16.73 o                         
  -4   0   6      17519.50      16490.60       359.39 o                         
  -3   0   6       4509.28       4747.61       103.13 o                         
  -2   0   6        788.78        931.87        54.91 o                         
  -1   0   6      21577.62      21659.32       640.83 o                         
   0   0   6      22462.31      21863.76       524.28 o                         
   1   0   6        380.06        410.58        26.27 o                         
   2   0   6       7035.71       7497.83       335.07 o                         
   3   0   6       2143.47       2149.40        91.67 o                         
   4   0   6       1408.79       1300.21        72.54 o                         
   5   0   6       1688.08       1373.73        78.19 o                         
   6   0   6         75.94         19.42        36.54 o                         
   7   0   6        248.48        325.58        46.80 o                         
   8   0   6        744.95        872.17        58.87 o                         
  -9   1   6       1745.62       1759.84        52.90 o                         
  -8   1   6        179.69        190.97        15.46 o                         
  -7   1   6       3525.32       3498.30        67.56 o                         
  -6   1   6        419.84        410.66        11.65 o                         
  -5   1   6      14579.09      14290.70       139.63 o                         
  -4   1   6          9.10         12.80        10.07 o                         
  -3   1   6       6168.60       6122.77        90.72 o                         
  -2   1   6       6133.31       6175.85       114.24 o                         
  -1   1   6        172.41        159.24        12.70 o                         
   0   1   6        960.93        894.32        23.38 o                         
   1   1   6      14561.43      14738.43       280.02 o                         
   2   1   6        178.04        177.05        27.33 o                         
   3   1   6        469.55        433.54        28.80 o                         
   4   1   6       5285.69       5144.10       133.34 o                         
   5   1   6        677.67        553.57        40.60 o                         
   6   1   6         47.86         49.89        28.14 o                         
   7   1   6         66.71         82.90        27.18 o                         
   8   1   6        890.45        994.13        44.82 o                         
  -9   2   6        429.56        377.73        22.32 o                         
  -8   2   6        584.90        600.74        30.18 o                         
  -7   2   6         71.95         73.03        15.25 o                         
  -6   2   6       2409.07       2442.46        33.66 o                         
  -5   2   6       1196.13       1176.86        16.65 o                         
  -4   2   6      11494.20      11037.80       175.65 o                         
  -3   2   6        367.94        434.71        20.28 o                         
  -2   2   6         15.05         17.70         8.36 o                         
  -1   2   6       1356.00       1305.44       102.16 o                         
   0   2   6        175.85        142.29        10.57 o                         
   1   2   6       1728.79       1630.47        47.39 o                         
   2   2   6       3317.77       3124.60       110.92 o                         
   3   2   6       3227.65       3140.73       103.91 o                         
   4   2   6        901.90        914.17        33.17 o                         
   5   2   6       3574.66       3208.19       140.74 o                         
   6   2   6       4348.70       4496.58       148.26 o                         
   7   2   6        377.61        425.77        26.91 o                         
   8   2   6         98.09         89.08        23.49 o                         
  -9   3   6       1005.05        963.26        34.09 o                         
  -8   3   6        544.06        558.72        28.90 o                         
  -7   3   6        778.31        860.99        27.16 o                         
  -6   3   6       2226.62       2221.18        40.54 o                         
  -5   3   6       3682.83       3518.31        43.79 o                         
  -4   3   6        754.05        741.26        27.89 o                         
  -3   3   6        166.55        130.67        12.75 o                         
  -2   3   6         35.28         41.92         9.27 o                         
  -1   3   6       5857.23       6487.57       205.73 o                         
   0   3   6         16.50         20.61         8.12 o                         
   1   3   6         37.10         30.24        11.12 o                         
   2   3   6       1002.29        947.16        45.26 o                         
   3   3   6        501.13        515.06        36.46 o                         
   4   3   6       1946.43       1823.21        49.02 o                         
   5   3   6          7.81         15.15        19.60 o                         
   6   3   6       1805.28       1931.14        74.73 o                         
   7   3   6        501.45        518.52        29.86 o                         
   8   3   6         10.24         38.86        14.61 o                         
  -9   4   6        452.58        352.82        34.30 o                         
  -8   4   6        515.71        480.83        32.30 o                         
  -7   4   6        801.99        814.18        41.30 o                         
  -6   4   6        120.11        102.10        23.81 o                         
  -5   4   6       1194.85       1110.31        26.64 o                         
  -4   4   6       1279.94       1189.53        36.48 o                         
  -3   4   6       6962.10       7162.73       229.97 o                         
  -2   4   6       1281.74       1267.00        45.79 o                         
  -1   4   6         50.31         55.19        12.02 o                         
   0   4   6       2608.27       2816.72       103.11 o                         
   1   4   6       2384.58       2516.89        94.11 o                         
   2   4   6       5181.45       5316.54       127.31 o                         
   3   4   6       1059.73       1083.66        40.81 o                         
   4   4   6          4.71         10.23        15.14 o                         
   5   4   6       1361.78       1501.44        70.08 o                         
   6   4   6         15.41         15.44        20.76 o                         
   7   4   6         62.82         57.42        23.78 o                         
   8   4   6        121.80        126.80        24.76 o                         
  -9   5   6        183.96        167.07        17.54 o                         
  -8   5   6        664.98        585.28        48.18 o                         
  -7   5   6       2082.59       2054.42       105.66 o                         
  -6   5   6       1096.56       1043.34        57.98 o                         
  -5   5   6        197.95        183.26        14.09 o                         
  -4   5   6        650.44        628.72        25.70 o                         
  -3   5   6       7487.15       7836.62       354.68 o                         
  -2   5   6       4042.15       3907.22       133.12 o                         
  -1   5   6          6.58          6.49        14.60 o                         
   0   5   6        504.76        469.93        33.95 o                         
   1   5   6        239.64        176.78        25.81 o                         
   2   5   6       3149.32       3040.03       161.14 o                         
   3   5   6        329.83        322.48        16.82 o                         
   4   5   6        277.14        285.03        23.77 o                         
   5   5   6       1038.62        955.25        93.76 o                         
   6   5   6         29.14         52.00        26.95 o                         
   7   5   6        153.45        143.35        34.73 o                         
   8   5   6         37.60         50.18        21.90 o                         
  -9   6   6         88.70         76.99        14.41 o                         
  -8   6   6        161.92        151.46        30.53 o                         
  -7   6   6          6.35         32.46        17.95 o                         
  -6   6   6       1102.45       1036.39        84.79 o                         
  -5   6   6        264.80        265.76        16.93 o                         
  -4   6   6        904.58        871.14        42.97 o                         
  -3   6   6         31.47         23.53        13.43 o                         
  -2   6   6        767.66        792.53        37.22 o                         
  -1   6   6        344.50        373.57        41.74 o                         
   0   6   6          5.49         34.61        13.80 o                         
   1   6   6       2736.84       2745.06       105.79 o                         
   2   6   6        425.06        416.34        25.69 o                         
   3   6   6       2011.91       1863.74        51.00 o                         
   4   6   6         63.93         34.24        18.59 o                         
   5   6   6         96.43        102.66        30.86 o                         
   6   6   6        783.54        779.39        53.67 o                         
   7   6   6        222.42        230.03        22.56 o                         
   8   6   6        170.37        160.43        22.99 o                         
  -9   7   6        289.03        274.58        24.38 o                         
  -8   7   6         19.38          8.40        21.56 o                         
  -7   7   6        605.82        640.28        46.32 o                         
  -6   7   6        345.33        286.08        31.77 o                         
  -5   7   6       1672.98       1642.91        55.27 o                         
  -4   7   6        871.97        849.59        33.06 o                         
  -3   7   6        795.36        865.66        21.57 o                         
  -2   7   6         62.00         48.98        15.61 o                         
  -1   7   6       3896.89       4720.74       603.19 o                         
   0   7   6        242.07        280.71        24.30 o                         
   1   7   6        743.86        757.59        42.70 o                         
   2   7   6       2234.67       2081.63        86.61 o                         
   3   7   6          3.30          5.49        12.04 o                         
   4   7   6        359.00        287.66        24.86 o                         
   5   7   6         92.15         69.89        28.62 o                         
   6   7   6        167.95        214.48        33.25 o                         
   7   7   6        807.60        856.76        38.10 o                         
   8   7   6         99.12        114.44        18.89 o                         
  -9   8   6        944.50        848.85        44.70 o                         
  -8   8   6         16.30         26.81        20.51 o                         
  -7   8   6        150.79        144.07        29.50 o                         
  -6   8   6       2947.66       2946.44       138.44 o                         
  -5   8   6         42.14         56.33        14.46 o                         
  -4   8   6        235.34        215.59        14.18 o                         
  -3   8   6       1665.52       1587.94        34.48 o                         
  -2   8   6       2224.35       2186.60        43.18 o                         
  -1   8   6        423.40        459.69        21.73 o                         
   0   8   6       7459.87       7198.29       140.05 o                         
   1   8   6       4377.36       4305.79        97.60 o                         
   2   8   6       2368.90       2250.90        85.33 o                         
   3   8   6         52.14         49.45        15.02 o                         
   4   8   6       1503.82       1475.77        48.53 o                         
   5   8   6        372.96        422.61        41.84 o                         
   6   8   6         26.47         11.35        27.00 o                         
   7   8   6        528.59        552.03        28.30 o                         
  -8   9   6        483.06        491.92        35.06 o                         
  -7   9   6        449.67        466.30        27.01 o                         
  -6   9   6        898.34        860.69        76.02 o                         
  -5   9   6       1821.75       1929.42        57.16 o                         
  -4   9   6       3624.82       3729.55        79.12 o                         
  -3   9   6         40.07         59.00        16.78 o                         
  -2   9   6        217.49        213.32        12.47 o                         
  -1   9   6       5610.22       5615.23       142.48 o                         
   0   9   6       2109.50       2023.41        42.97 o                         
   1   9   6      11702.26      11270.25       239.43 o                         
   2   9   6       2015.73       1945.32        67.80 o                         
   3   9   6       1079.61       1153.52        42.35 o                         
   4   9   6        200.69        148.84        19.58 o                         
   5   9   6         28.30         46.37        29.15 o                         
   6   9   6        362.67        378.69        20.79 o                         
   7   9   6        361.07        407.82        22.33 o                         
  -8  10   6        218.34        232.37        22.47 o                         
  -7  10   6        158.54        189.64        18.42 o                         
  -6  10   6       2391.40       2490.19        69.33 o                         
  -5  10   6        906.23        935.17        34.07 o                         
  -4  10   6       1632.57       1720.49        52.32 o                         
  -3  10   6        270.59        297.20        22.46 o                         
  -2  10   6       1433.64       1432.88        56.31 o                         
  -1  10   6         34.68         33.61        13.99 o                         
   0  10   6       2729.38       2602.61        49.25 o                         
   1  10   6       2336.54       2340.58        69.50 o                         
   2  10   6         48.50         67.28        15.69 o                         
   3  10   6       3184.10       3141.35       102.85 o                         
   4  10   6        379.42        412.66        22.23 o                         
   5  10   6        741.18        719.71        37.71 o                         
   6  10   6       3597.20       3658.88       156.25 o                         
   7  10   6        644.98        590.81        62.56 o                         
  -7  11   6        503.94        491.58        29.82 o                         
  -6  11   6        595.27        629.74        31.37 o                         
  -5  11   6       8641.28       8820.45       188.86 o                         
  -4  11   6          9.16         31.10        18.94 o                         
  -3  11   6         70.24         84.90        15.87 o                         
  -2  11   6        392.90        370.50        18.94 o                         
  -1  11   6         39.01         75.22        13.88 o                         
   0  11   6       2080.42       2117.72        52.06 o                         
   1  11   6      10208.69      10162.86       219.30 o                         
   2  11   6        482.26        458.97        68.67 o                         
   3  11   6       3212.90       3152.90       103.22 o                         
   4  11   6       4157.45       4109.61       106.52 o                         
   5  11   6       2688.26       2718.92        89.97 o                         
   6  11   6        317.90        372.62        32.15 o                         
  -7  12   6        170.75        214.76        23.23 o                         
  -6  12   6       1687.12       1730.80        86.06 o                         
  -5  12   6        968.87       1027.96        39.13 o                         
  -4  12   6       4062.53       4059.59       129.41 o                         
  -3  12   6        870.96        897.21        42.53 o                         
  -2  12   6       1755.02       1725.04        53.49 o                         
  -1  12   6        267.04        285.36        21.07 o                         
   0  12   6       5709.08       5813.64       181.16 o                         
   1  12   6       1320.53       1292.89        41.40 o                         
   2  12   6        208.84        211.36        22.30 o                         
   3  12   6       3791.59       3872.83       123.74 o                         
   4  12   6        199.25        217.97        19.89 o                         
   5  12   6        176.27        175.66        18.13 o                         
   6  12   6       3001.45       2947.58       131.04 o                         
  -6  13   6        606.60        662.94        40.64 o                         
  -5  13   6       1609.03       1640.43        48.50 o                         
  -4  13   6        637.07        583.04        49.76 o                         
  -3  13   6         27.60         71.51        34.68 o                         
  -2  13   6         25.42         32.89        17.75 o                         
  -1  13   6       1143.27       1190.09        40.94 o                         
   0  13   6        568.20        615.44        33.65 o                         
   1  13   6       5581.52       5531.55       172.03 o                         
   2  13   6        196.54        193.55        17.41 o                         
   3  13   6       2080.77       2093.53        68.81 o                         
   4  13   6        300.00        329.45        29.46 o                         
   5  13   6        203.89        184.57        21.66 o                         
  -6  14   6        121.64        135.07        16.15 o                         
  -5  14   6        524.26        582.96        47.04 o                         
  -4  14   6         18.41         24.23        26.81 o                         
  -3  14   6        946.37        844.79        57.20 o                         
  -2  14   6        144.43        167.17        18.56 o                         
  -1  14   6          4.34         22.16        18.53 o                         
   0  14   6       3342.72       3395.01        90.55 o                         
   1  14   6        534.24        504.34        35.16 o                         
   2  14   6        341.79        321.82        21.98 o                         
   3  14   6        225.43        244.75        23.23 o                         
   4  14   6       1490.25       1517.15        70.55 o                         
   5  14   6        201.44        181.70        18.75 o                         
  -5  15   6        238.63        219.95        15.19 o                         
  -4  15   6        350.04        353.41        17.51 o                         
  -3  15   6        117.42         67.26        28.15 o                         
  -2  15   6          0.73         -1.60        20.92 o                         
  -1  15   6        364.12        358.06        20.82 o                         
   0  15   6         97.93        123.41        16.20 o                         
   1  15   6        834.60        846.59        57.65 o                         
   2  15   6       1067.16       1071.41        41.15 o                         
   3  15   6         52.40         68.82        12.33 o                         
   4  15   6        478.94        496.42        21.29 o                         
  -4  16   6        107.55        112.78        12.03 o                         
  -3  16   6         19.75         37.83        19.25 o                         
  -2  16   6        211.86        187.99        17.43 o                         
  -1  16   6       2080.28       2002.10        67.56 o                         
   0  16   6        420.31        397.37        19.13 o                         
   1  16   6         77.45        107.87        13.21 o                         
   2  16   6          7.70          6.46        10.36 o                         
   3  16   6        133.33        121.88        20.44 o                         
  -2  17   6        781.23        730.37        46.30 o                         
  -1  17   6       1051.42        949.76        34.99 o                         
   0  17   6          7.77         13.88        13.40 o                         
   1  17   6        880.97        875.23        44.89 o                         
  -9   1   7          0.89         -0.11        14.98 o                         
  -8   1   7        359.55        416.81        25.10 o                         
  -7   1   7        435.14        450.91        22.36 o                         
  -6   1   7        710.63        691.43        16.85 o                         
  -5   1   7        717.58        663.93        11.81 o                         
  -4   1   7        611.26        609.76        25.35 o                         
  -3   1   7       1370.15       1363.72        37.36 o                         
  -2   1   7       1871.30       1943.68        47.00 o                         
  -1   1   7        302.12        374.09        19.42 o                         
   0   1   7       1369.75       1434.11        34.38 o                         
   1   1   7         20.05         29.70         9.83 o                         
   2   1   7       2800.05       2741.75       102.24 o                         
   3   1   7       1420.32       1529.79        47.59 o                         
   4   1   7        982.17        936.45        35.31 o                         
   5   1   7        672.68        592.28        52.62 o                         
   6   1   7        602.72        622.37        41.62 o                         
   7   1   7          2.57         60.89        34.23 o                         
   8   1   7       1045.20       1147.39        31.59 o                         
  -9   2   7         48.58         71.15        15.47 o                         
  -8   2   7        482.62        512.63        28.09 o                         
  -7   2   7        692.10        709.38        24.92 o                         
  -6   2   7         17.38         26.98         7.92 o                         
  -5   2   7        234.21        232.17         8.32 o                         
  -4   2   7       4743.95       4724.28       106.72 o                         
  -3   2   7       2994.34       2997.20        72.07 o                         
  -2   2   7        224.07        217.42        17.20 o                         
  -1   2   7       1375.25       1447.34        51.36 o                         
   0   2   7       2437.58       2308.67        54.30 o                         
   1   2   7          7.17         13.60         9.49 o                         
   2   2   7       1992.20       2003.85        68.78 o                         
   3   2   7        187.08        205.79        17.12 o                         
   4   2   7         90.76         89.63        16.79 o                         
   5   2   7          7.42         52.15        48.91 o                         
   6   2   7        376.22        418.51        36.35 o                         
   7   2   7        110.96        101.57        26.81 o                         
   8   2   7         29.28         38.49        10.80 o                         
  -9   3   7       1102.90       1098.96        62.92 o                         
  -8   3   7        733.56        786.57        33.26 o                         
  -7   3   7         20.92         52.52        25.26 o                         
  -6   3   7       1004.87        994.92        26.78 o                         
  -5   3   7       1754.45       1762.21        26.40 o                         
  -4   3   7        175.95        189.86        10.41 o                         
  -3   3   7       5070.15       5361.46       115.86 o                         
  -2   3   7       1232.39       1160.98        35.01 o                         
  -1   3   7       2090.52       2234.84        94.18 o                         
   0   3   7        100.70        108.45        14.49 o                         
   1   3   7      17915.36      18451.88       350.93 o                         
   2   3   7          3.83         -0.46        11.04 o                         
   3   3   7        306.16        314.70        23.16 o                         
   4   3   7         15.52         50.26        16.57 o                         
   5   3   7        648.03        636.99        38.49 o                         
   6   3   7        235.44        341.36        38.97 o                         
   7   3   7        777.91        754.76        40.06 o                         
   8   3   7        827.54        909.02        30.28 o                         
  -9   4   7        118.29        115.73        25.33 o                         
  -8   4   7        261.67        270.14        53.43 o                         
  -7   4   7       6065.99       6075.75       190.77 o                         
  -6   4   7         29.10         26.84        17.12 o                         
  -5   4   7       2478.79       2496.02        50.37 o                         
  -4   4   7        561.35        562.30        20.28 o                         
  -3   4   7       1215.57       1358.38        67.04 o                         
  -2   4   7        175.02        179.81        18.28 o                         
  -1   4   7       1418.75       1349.46        62.35 o                         
   0   4   7         73.41        121.44        20.53 o                         
   1   4   7       8197.98       8069.56       212.01 o                         
   2   4   7      11935.23      11610.31       257.28 o                         
   3   4   7        341.45        339.55        16.78 o                         
   4   4   7       1230.90       1160.67        50.78 o                         
   5   4   7        104.26        119.74        25.94 o                         
   6   4   7       3599.90       4022.77       131.16 o                         
   7   4   7        172.67        218.88        19.03 o                         
   8   4   7        860.29        966.29        52.86 o                         
  -9   5   7        197.96        206.28        17.87 o                         
  -8   5   7        538.71        532.45        30.38 o                         
  -7   5   7       1064.65       1008.99        64.93 o                         
  -6   5   7       6340.52       6342.92       168.12 o                         
  -5   5   7        392.43        425.55        20.25 o                         
  -4   5   7        173.91        191.21        12.13 o                         
  -3   5   7       2732.42       2500.64       137.67 o                         
  -2   5   7       2779.09       2739.26       141.20 o                         
  -1   5   7       1262.12       1214.52        61.60 o                         
   0   5   7        805.13        775.94        46.59 o                         
   1   5   7       2364.81       1955.39       123.51 o                         
   2   5   7       2889.84       2567.10        63.97 o                         
   3   5   7       2987.79       2662.26        63.19 o                         
   4   5   7       1745.33       1609.59        61.20 o                         
   5   5   7         45.42          4.91        28.43 o                         
   6   5   7        643.95        720.62        51.62 o                         
   7   5   7       2590.72       2995.62       141.54 o                         
   8   5   7         68.73         59.63        18.22 o                         
  -9   6   7         26.59         23.74        20.78 o                         
  -8   6   7        571.08        500.96        32.22 o                         
  -7   6   7        725.02        714.70        52.14 o                         
  -6   6   7        698.22        791.50        57.05 o                         
  -5   6   7        872.47        896.08        43.30 o                         
  -4   6   7        350.01        348.48        15.81 o                         
  -3   6   7         36.73         28.34        10.81 o                         
  -2   6   7       6379.32       5905.23       275.87 o                         
  -1   6   7      12094.82      11931.71       409.54 o                         
   0   6   7        472.41        404.59        35.97 o                         
   1   6   7       2811.39       2739.15        97.50 o                         
   2   6   7       8782.19       8343.13       209.07 o                         
   3   6   7        129.94        120.35        14.25 o                         
   4   6   7         37.13         44.23        17.68 o                         
   5   6   7         74.81         50.18        29.53 o                         
   6   6   7        641.47        643.53        48.18 o                         
   7   6   7       2261.47       2440.43        82.13 o                         
   8   6   7       1629.08       1566.27        74.08 o                         
  -9   7   7          5.32         18.75        14.88 o                         
  -8   7   7        140.35        170.64        26.52 o                         
  -7   7   7        128.44        124.18        52.26 o                         
  -6   7   7         47.96         57.51        18.42 o                         
  -5   7   7       2554.66       2573.78        66.38 o                         
  -4   7   7       1905.24       1945.09        60.47 o                         
  -3   7   7       7837.49       7531.92       146.62 o                         
  -2   7   7       1686.07       1568.63        33.21 o                         
  -1   7   7       3135.81       2992.91        96.09 o                         
   0   7   7       4734.22       4715.64       109.28 o                         
   1   7   7       3642.57       3630.80       113.59 o                         
   2   7   7        113.35        113.38        18.02 o                         
   3   7   7       1723.98       1725.66        50.06 o                         
   4   7   7       1243.96       1243.13        51.14 o                         
   5   7   7         22.11         60.44        31.15 o                         
   6   7   7       1420.49       1599.37        85.49 o                         
   7   7   7       2334.50       2522.02        83.26 o                         
  -8   8   7        171.56        140.54        23.80 o                         
  -7   8   7       2594.78       2529.27        85.36 o                         
  -6   8   7        304.08        290.07        31.68 o                         
  -5   8   7         13.78          6.86        15.53 o                         
  -4   8   7       3531.97       3622.87        86.66 o                         
  -3   8   7         15.48         23.32        10.25 o                         
  -2   8   7        496.72        446.36        15.38 o                         
  -1   8   7       1111.60       1100.15        78.72 o                         
   0   8   7        872.80        750.22        24.66 o                         
   1   8   7         35.65         20.36        13.02 o                         
   2   8   7       1224.13       1228.83       111.72 o                         
   3   8   7         53.89         79.71        16.91 o                         
   4   8   7        230.95        203.89        27.57 o                         
   5   8   7         54.52         61.87        29.96 o                         
   6   8   7        331.80        352.72        36.45 o                         
   7   8   7        830.89        833.20        34.24 o                         
  -8   9   7       1026.78        994.53        54.05 o                         
  -7   9   7         62.03         56.67        16.60 o                         
  -6   9   7        952.40        911.33        34.00 o                         
  -5   9   7         32.64         52.98        15.89 o                         
  -4   9   7       1343.15       1388.30        51.52 o                         
  -3   9   7         46.36         39.90        11.17 o                         
  -2   9   7        469.67        470.11        17.85 o                         
  -1   9   7        445.73        529.87        29.99 o                         
   0   9   7       2192.19       2048.95        52.76 o                         
   1   9   7       3364.87       3166.54        83.17 o                         
   2   9   7        530.07        520.46        63.78 o                         
   3   9   7         92.68         89.96        16.22 o                         
   4   9   7         16.22         16.93        16.93 o                         
   5   9   7        857.51        876.32        58.72 o                         
   6   9   7        731.25        763.91        34.20 o                         
   7   9   7         65.07         87.27        11.91 o                         
  -8  10   7        674.43        647.30        37.78 o                         
  -7  10   7        860.26        884.08        45.08 o                         
  -6  10   7        989.16        901.92        33.26 o                         
  -5  10   7        142.91        130.68        17.64 o                         
  -4  10   7         71.51         53.69        18.84 o                         
  -3  10   7       1155.52       1100.17        47.66 o                         
  -2  10   7        883.85        867.29        38.87 o                         
  -1  10   7        876.30        897.49        29.10 o                         
   0  10   7        290.70        299.18        22.45 o                         
   1  10   7        348.31        329.93        19.17 o                         
   2  10   7         16.51         19.18        15.51 o                         
   3  10   7         97.95        103.90        18.45 o                         
   4  10   7        206.50        211.32        17.66 o                         
   5  10   7          4.86         -2.02        17.55 o                         
   6  10   7       1104.81       1109.04        42.48 o                         
  -7  11   7          2.25          1.50        12.14 o                         
  -6  11   7        350.01        353.86        24.26 o                         
  -5  11   7         70.55         83.18        12.45 o                         
  -4  11   7         11.22         14.33        17.94 o                         
  -3  11   7        313.02        294.38        20.17 o                         
  -2  11   7         36.05         52.59        14.95 o                         
  -1  11   7         16.36         13.64        13.25 o                         
   0  11   7         94.06         66.19        18.18 o                         
   1  11   7          3.33         16.15        12.34 o                         
   2  11   7        522.71        545.28        54.45 o                         
   3  11   7        103.05        130.47        19.90 o                         
   4  11   7          6.16          7.39        13.43 o                         
   5  11   7        492.93        484.64        26.88 o                         
   6  11   7         16.13         33.59        12.19 o                         
  -7  12   7       2575.61       2616.80       116.73 o                         
  -6  12   7         16.02         24.14        19.08 o                         
  -5  12   7        161.39        213.80        21.14 o                         
  -4  12   7        283.95        296.97        24.98 o                         
  -3  12   7         91.05        120.84        17.09 o                         
  -2  12   7        150.05        162.27        19.11 o                         
  -1  12   7         97.52        106.48        17.85 o                         
   0  12   7        407.04        401.94        33.04 o                         
   1  12   7        163.60        146.64        16.26 o                         
   2  12   7        435.51        412.92        21.70 o                         
   3  12   7        580.49        568.33        30.68 o                         
   4  12   7       1165.84       1147.33        44.19 o                         
   5  12   7         65.03         75.34        21.51 o                         
  -6  13   7        439.84        482.24        32.96 o                         
  -5  13   7       1611.13       1582.62        51.63 o                         
  -4  13   7        122.79        105.27        19.14 o                         
  -3  13   7        110.51         70.89        33.92 o                         
  -2  13   7        155.69        138.23        22.58 o                         
  -1  13   7         64.92         86.56        20.25 o                         
   0  13   7         56.66         63.28        19.47 o                         
   1  13   7       1563.47       1509.08        56.57 o                         
   2  13   7         97.06         95.77        17.17 o                         
   3  13   7        234.91        242.77        17.01 o                         
   4  13   7        276.86        278.52        17.10 o                         
   5  13   7        906.07        891.11        47.32 o                         
  -6  14   7         57.33         43.32        17.32 o                         
  -5  14   7        318.03        324.25        16.61 o                         
  -4  14   7       1876.02       1969.56        96.51 o                         
  -3  14   7         15.06         35.58        20.01 o                         
  -2  14   7         51.37         83.75        20.00 o                         
  -1  14   7        454.76        493.65        24.95 o                         
   0  14   7       2348.37       2439.75        67.85 o                         
   1  14   7         69.07         85.12        16.80 o                         
   2  14   7       2204.43       2127.29        72.25 o                         
   3  14   7        309.50        315.30        19.84 o                         
   4  14   7         53.62         58.01        11.29 o                         
  -5  15   7       1933.34       1834.89        83.53 o                         
  -4  15   7        374.16        452.82        23.29 o                         
  -3  15   7       1383.18       1324.64        68.55 o                         
  -2  15   7       1039.16       1032.46        59.87 o                         
  -1  15   7        123.80        182.93        20.74 o                         
   0  15   7       2772.67       2774.56        97.66 o                         
   1  15   7       1783.03       1720.51       108.19 o                         
   2  15   7          0.09         -1.18        11.89 o                         
   3  15   7         51.92         44.35        11.21 o                         
  -4  16   7       1167.87       1073.06        63.59 o                         
  -3  16   7        847.03        829.03        32.10 o                         
  -2  16   7       1742.61       1514.32        74.70 o                         
  -1  16   7       3673.52       3706.80       125.91 o                         
   0  16   7         83.99         76.25        14.42 o                         
   1  16   7        144.91        109.39        18.13 o                         
   2  16   7       3048.65       2996.76        92.78 o                         
  -2  17   7         75.02         90.59        10.81 o                         
  -1  17   7         27.73         17.17         9.40 o                         
   0  17   7         41.06         48.61        12.74 o                         
  -9   0   8         49.51         88.59        25.81 o                         
  -8   0   8        189.62        231.77        46.56 o                         
  -7   0   8       1179.38       1165.73        36.58 o                         
  -6   0   8       1623.77       1748.19        42.09 o                         
  -5   0   8        962.59        943.18        22.75 o                         
  -4   0   8       2083.43       2189.78        38.99 o                         
  -3   0   8      10022.10      10301.09       267.78 o                         
  -2   0   8        822.51        778.60        56.20 o                         
  -1   0   8      25860.26      25827.39       768.44 o                         
   0   0   8      12864.86      12749.83       400.56 o                         
   1   0   8       7587.67       7782.32       201.86 o                         
   2   0   8       1360.17       1373.03        66.32 o                         
   3   0   8       2130.60       2018.98        68.18 o                         
   4   0   8         42.31         23.62        30.94 o                         
   5   0   8       7202.49       6655.75       356.52 o                         
   6   0   8       3800.12       4016.10       191.67 o                         
   7   0   8         89.76        120.59        22.19 o                         
   8   0   8        560.34        598.56        27.85 o                         
  -9   1   8       1291.70       1294.24        49.18 o                         
  -8   1   8        519.37        580.78        25.45 o                         
  -7   1   8         18.09         21.10        11.49 o                         
  -6   1   8       1096.02       1167.22        24.30 o                         
  -5   1   8       2257.60       2276.65        31.97 o                         
  -4   1   8       2038.39       2089.91        26.77 o                         
  -3   1   8       3315.39       3301.55        84.59 o                         
  -2   1   8       3534.94       3566.49        83.24 o                         
  -1   1   8       2156.22       2093.67        69.40 o                         
   0   1   8      12156.22      11940.33       260.25 o                         
   1   1   8       1289.56       1144.88        39.30 o                         
   2   1   8        663.10        656.88        30.29 o                         
   3   1   8       2533.88       2565.02        50.27 o                         
   4   1   8         28.97         43.74        16.15 o                         
   5   1   8       2628.57       2600.62       140.85 o                         
   6   1   8       3627.49       3898.24       192.60 o                         
   7   1   8        588.39        656.44        25.04 o                         
   8   1   8       2686.61       2921.33        65.84 o                         
  -9   2   8       1895.11       1924.24        95.07 o                         
  -8   2   8        223.51        281.08        19.47 o                         
  -7   2   8       2244.30       2203.03        46.31 o                         
  -6   2   8        386.44        433.50        16.89 o                         
  -5   2   8       1615.95       1584.62        24.72 o                         
  -4   2   8       4734.35       4651.87        56.26 o                         
  -3   2   8        605.96        702.89        29.76 o                         
  -2   2   8         62.00         16.81        13.47 o                         
  -1   2   8       5157.28       5015.15       139.49 o                         
   0   2   8       6620.69       6300.78       165.22 o                         
   1   2   8        902.56        868.54        34.24 o                         
   2   2   8        910.84        825.96        50.97 o                         
   3   2   8        102.67        126.07        14.66 o                         
   4   2   8       1119.64       1151.37        41.22 o                         
   5   2   8       5799.07       6296.12       275.01 o                         
   6   2   8       1115.67       1127.52        80.43 o                         
   7   2   8          9.24         24.62        13.19 o                         
   8   2   8        202.89        220.58        12.04 o                         
  -9   3   8        731.97        791.31        49.80 o                         
  -8   3   8         79.69         87.37        19.05 o                         
  -7   3   8        552.40        528.64        24.32 o                         
  -6   3   8       1606.47       1608.49        33.25 o                         
  -5   3   8       1218.31       1226.92        20.58 o                         
  -4   3   8         98.60        134.20         6.91 o                         
  -3   3   8       9457.42      10182.61       205.73 o                         
  -2   3   8         66.85        102.37        25.70 o                         
  -1   3   8       6328.27       6654.77       179.08 o                         
   0   3   8       6308.96       6004.20       162.32 o                         
   1   3   8       2540.37       2434.22        69.81 o                         
   2   3   8       1902.23       1826.72        67.18 o                         
   3   3   8       1980.41       1863.76        38.36 o                         
   4   3   8       5743.28       5680.89       117.04 o                         
   5   3   8         51.01         87.35        29.48 o                         
   6   3   8       1197.78       1349.68        58.76 o                         
   7   3   8        197.60        230.84        14.30 o                         
   8   3   8        842.35        810.76        31.68 o                         
  -9   4   8        679.75        644.00        43.36 o                         
  -8   4   8        520.02        503.23        45.27 o                         
  -7   4   8          7.50         17.02        14.09 o                         
  -6   4   8       2826.36       2702.01        81.72 o                         
  -5   4   8       2123.42       2147.04        49.71 o                         
  -4   4   8       4291.94       4050.15        64.96 o                         
  -3   4   8       1388.78       1309.44        31.39 o                         
  -2   4   8       1298.49       1418.60        83.55 o                         
  -1   4   8      11081.93      11382.46       358.57 o                         
   0   4   8        613.18        564.45        43.79 o                         
   1   4   8        407.64        342.50        22.71 o                         
   2   4   8        311.44        288.89        17.88 o                         
   3   4   8         77.53         84.47        12.46 o                         
   4   4   8        201.19        215.39        23.57 o                         
   5   4   8       4234.69       4513.37       204.22 o                         
   6   4   8        160.08        163.99        18.09 o                         
   7   4   8        130.67        146.62        18.87 o                         
  -9   5   8       1943.81       1872.95        90.02 o                         
  -8   5   8         40.95         46.50        17.61 o                         
  -7   5   8        496.07        501.91        25.82 o                         
  -6   5   8        168.55        195.62        16.31 o                         
  -5   5   8       1392.25       1397.56        36.16 o                         
  -4   5   8        624.74        603.91        18.58 o                         
  -3   5   8         15.14         29.25        11.84 o                         
  -2   5   8       1398.35       1176.52        61.68 o                         
  -1   5   8       1156.18       1149.38        92.02 o                         
   0   5   8       4089.83       3817.70       204.89 o                         
   1   5   8       2402.86       2409.78        61.46 o                         
   2   5   8       5367.17       5091.03       118.16 o                         
   3   5   8       1391.54       1343.84        41.46 o                         
   4   5   8         24.51         21.68        18.55 o                         
   5   5   8         74.67        115.83        30.44 o                         
   6   5   8        105.98        120.07        27.95 o                         
   7   5   8       1611.39       1747.35        89.16 o                         
  -9   6   8        112.61         89.38        13.64 o                         
  -8   6   8        713.54        686.73        32.88 o                         
  -7   6   8        443.35        434.89        59.56 o                         
  -6   6   8       2436.68       2610.83       111.53 o                         
  -5   6   8        158.35        162.80        14.43 o                         
  -4   6   8          0.09          3.57         9.50 o                         
  -3   6   8       1933.41       1927.49        58.36 o                         
  -2   6   8         60.00         54.29         9.74 o                         
  -1   6   8       1522.35       1519.39       141.92 o                         
   0   6   8          0.49          5.05        10.53 o                         
   1   6   8        762.83        771.11        29.56 o                         
   2   6   8        717.38        636.65        36.37 o                         
   3   6   8        212.85        183.60        16.75 o                         
   4   6   8        442.23        436.84        30.35 o                         
   5   6   8         13.87         45.46        30.82 o                         
   6   6   8        124.98        119.26        28.81 o                         
   7   6   8         62.04         89.13        16.25 o                         
  -8   7   8        615.99        630.69        42.70 o                         
  -7   7   8         10.33         40.74        24.09 o                         
  -6   7   8       2323.23       2458.39       100.11 o                         
  -5   7   8       1130.14       1086.73        36.15 o                         
  -4   7   8        656.02        672.03        22.38 o                         
  -3   7   8       1436.86       1385.63        42.51 o                         
  -2   7   8          8.03         26.00        11.64 o                         
  -1   7   8        212.54        234.68        18.40 o                         
   0   7   8       7948.97       7746.75       276.28 o                         
   1   7   8         92.55         92.62        22.11 o                         
   2   7   8        285.98        293.29        45.56 o                         
   3   7   8       1759.44       1607.84        48.43 o                         
   4   7   8        238.75        221.20        22.06 o                         
   5   7   8         32.32         34.73        29.67 o                         
   6   7   8          0.81         18.99        26.05 o                         
   7   7   8        226.52        222.07        18.12 o                         
  -8   8   8        820.08        841.26        49.47 o                         
  -7   8   8        268.59        276.64        32.49 o                         
  -6   8   8        669.37        662.64        38.14 o                         
  -5   8   8       8256.14       8304.93       207.67 o                         
  -4   8   8         82.54         53.50        24.68 o                         
  -3   8   8         28.31         34.64        11.44 o                         
  -2   8   8        859.17        791.33        29.20 o                         
  -1   8   8       4839.19       5473.88       368.49 o                         
   0   8   8       2581.54       2537.63       153.23 o                         
   1   8   8        510.34        496.54        34.03 o                         
   2   8   8        152.10        156.93        21.66 o                         
   3   8   8        214.50        188.16        17.86 o                         
   4   8   8        484.60        575.07        31.62 o                         
   5   8   8          8.01         54.86        30.05 o                         
   6   8   8        251.44        263.80        31.77 o                         
   7   8   8         46.08         54.37         9.30 o                         
  -8   9   8        289.04        262.75        25.04 o                         
  -7   9   8         88.94        102.78        31.56 o                         
  -6   9   8       3320.10       3221.33        87.07 o                         
  -5   9   8        613.36        662.04        43.40 o                         
  -4   9   8       4753.76       4760.00       143.04 o                         
  -3   9   8         28.89         34.78        11.84 o                         
  -2   9   8         80.19         90.62        11.94 o                         
  -1   9   8         41.19         54.80        11.90 o                         
   0   9   8       7263.62       7170.21       211.55 o                         
   1   9   8       1368.17       1307.56        40.60 o                         
   2   9   8         42.41         48.22        15.38 o                         
   3   9   8        205.53        235.04        22.68 o                         
   4   9   8         28.35          1.99        16.92 o                         
   5   9   8        238.24        273.65        26.00 o                         
   6   9   8         77.76         97.13        16.25 o                         
  -8  10   8        756.36        749.24        40.50 o                         
  -7  10   8       1058.77       1008.76       101.47 o                         
  -6  10   8        175.86        183.30        16.57 o                         
  -5  10   8       4253.28       4307.53        97.73 o                         
  -4  10   8         16.48         34.81        16.06 o                         
  -3  10   8        452.60        424.63        22.98 o                         
  -2  10   8          2.96         13.04        13.70 o                         
  -1  10   8        699.09        732.32        28.32 o                         
   0  10   8       1134.82       1108.72        37.11 o                         
   1  10   8       4342.93       4064.38        91.34 o                         
   2  10   8       2701.33       2674.33        89.44 o                         
   3  10   8        289.83        269.30        22.93 o                         
   4  10   8       1194.05       1219.11        39.45 o                         
   5  10   8       1201.14       1223.57        47.32 o                         
   6  10   8        203.58        171.70        22.49 o                         
  -7  11   8       1897.09       1907.44        89.64 o                         
  -6  11   8       1597.55       1561.05        68.31 o                         
  -5  11   8        375.18        421.89        19.23 o                         
  -4  11   8        811.89        966.07        34.88 o                         
  -3  11   8        307.26        319.13        21.39 o                         
  -2  11   8        710.57        681.44        35.99 o                         
  -1  11   8        544.97        655.07        34.21 o                         
   0  11   8       5909.88       5970.92       185.71 o                         
   1  11   8       4354.21       4071.55        91.79 o                         
   2  11   8       2410.16       2397.68        82.05 o                         
   3  11   8        787.19        833.11        37.64 o                         
   4  11   8        108.67         88.67        14.01 o                         
   5  11   8       1949.32       1969.08        66.46 o                         
   6  11   8       3674.12       3274.49       143.78 o                         
  -7  12   8        843.35        858.20        44.79 o                         
  -6  12   8        380.88        393.29        22.27 o                         
  -5  12   8       2815.13       2762.56        64.60 o                         
  -4  12   8         85.51        147.86        21.43 o                         
  -3  12   8        103.15         76.50        19.52 o                         
  -2  12   8        802.12        782.49        32.09 o                         
  -1  12   8         48.56         77.05        21.68 o                         
   0  12   8        586.94        557.03        32.15 o                         
   1  12   8       1582.65       1600.57        42.11 o                         
   2  12   8        164.21        137.14        17.74 o                         
   3  12   8        371.52        344.67        19.30 o                         
   4  12   8        344.30        355.93        17.63 o                         
   5  12   8       1087.81        998.17        30.24 o                         
  -6  13   8       1349.03       1335.47        64.83 o                         
  -5  13   8       1591.06       1603.67        46.27 o                         
  -4  13   8       2351.66       2273.88        77.05 o                         
  -3  13   8        232.36        210.43        18.24 o                         
  -2  13   8         98.45         84.19        20.63 o                         
  -1  13   8         13.05         20.20        19.88 o                         
   0  13   8       5904.45       5952.97       212.35 o                         
   1  13   8        626.90        643.83        46.06 o                         
   2  13   8         39.02        105.93        17.46 o                         
   3  13   8        155.96        150.24        14.07 o                         
   4  13   8        577.39        567.21        25.89 o                         
  -5  14   8       3107.16       2928.61        92.45 o                         
  -4  14   8        189.82        274.68        31.44 o                         
  -3  14   8         41.51         32.92        24.09 o                         
  -2  14   8         88.15        108.95        21.16 o                         
  -1  14   8       1832.59       1920.41        68.10 o                         
   0  14   8        393.25        439.53        27.44 o                         
   1  14   8       1475.53       1411.59        51.58 o                         
   2  14   8         11.95          8.13        13.39 o                         
   3  14   8        337.95        341.51        19.46 o                         
   4  14   8        340.51        320.88        16.30 o                         
  -4  15   8         42.31         30.51        11.45 o                         
  -3  15   8         95.12         86.49        23.14 o                         
  -2  15   8       1269.06       1149.05        62.49 o                         
  -1  15   8        128.71        111.57        17.42 o                         
   0  15   8       1239.03       1190.87        45.23 o                         
   1  15   8         30.58         36.53        12.04 o                         
   2  15   8        270.86        255.37        16.77 o                         
   3  15   8       1038.66        970.77        34.50 o                         
  -3  16   8       2557.56       2426.88        72.81 o                         
  -2  16   8        220.25        196.73        24.28 o                         
  -1  16   8         15.72         17.22        20.66 o                         
   0  16   8          1.37         -8.03        11.70 o                         
   1  16   8        111.59        138.72        17.94 o                         
   2  16   8         72.67         47.37        12.26 o                         
  -9   1   9        679.47        697.70        32.17 o                         
  -8   1   9        393.42        390.18        23.13 o                         
  -7   1   9        631.67        674.40        20.15 o                         
  -6   1   9         28.66         22.98        10.34 o                         
  -5   1   9          4.31          9.07         7.38 o                         
  -4   1   9       2093.87       2024.50        29.60 o                         
  -3   1   9       1290.16       1322.48        27.07 o                         
  -2   1   9       3759.54       4044.58        94.92 o                         
  -1   1   9       5347.41       5108.59       162.97 o                         
   0   1   9        943.58       1081.83        82.43 o                         
   1   1   9        164.93        194.04        16.27 o                         
   2   1   9         26.44         23.94         6.84 o                         
   3   1   9        796.82        789.72        20.65 o                         
   4   1   9       5393.32       5497.24        91.49 o                         
   5   1   9        873.40        858.79        67.88 o                         
   6   1   9         13.31         16.78        16.06 o                         
   7   1   9        262.55        289.49        17.01 o                         
  -9   2   9        264.46        249.83        29.86 o                         
  -8   2   9         32.81         59.15        20.84 o                         
  -7   2   9        907.07        946.49        32.06 o                         
  -6   2   9        976.16        979.47        22.37 o                         
  -5   2   9         82.41         90.36         8.98 o                         
  -4   2   9       1565.18       1543.79        24.77 o                         
  -3   2   9       2612.18       2526.89        47.27 o                         
  -2   2   9       9078.78       9101.81       188.28 o                         
  -1   2   9        202.27        207.11        22.79 o                         
   0   2   9         22.76         43.26        16.20 o                         
   1   2   9       1313.48       1298.82        28.91 o                         
   2   2   9         18.83         15.98         6.73 o                         
   3   2   9        320.23        324.00        12.82 o                         
   4   2   9        312.83        327.51        15.90 o                         
   5   2   9         33.69         29.80        15.05 o                         
   6   2   9       2681.21       2965.03        71.44 o                         
   7   2   9       1613.55       1771.65        44.87 o                         
  -9   3   9         80.80         71.89        22.56 o                         
  -8   3   9        502.47        481.57        44.70 o                         
  -7   3   9       4463.23       4409.90       116.62 o                         
  -6   3   9          7.00         12.87        11.90 o                         
  -5   3   9       1235.10       1232.89        23.16 o                         
  -4   3   9        950.91        905.39        17.13 o                         
  -3   3   9       1172.52       1179.98        24.63 o                         
  -2   3   9       1290.23       1317.74        43.88 o                         
  -1   3   9       3276.45       3035.41       135.79 o                         
   0   3   9       1280.29       1141.49       108.12 o                         
   1   3   9       1576.83       1516.11        27.91 o                         
   2   3   9       2782.92       2641.57        42.82 o                         
   3   3   9       2707.64       2740.31        50.30 o                         
   4   3   9        908.01        878.47        25.56 o                         
   5   3   9          0.45          0.43        14.75 o                         
   6   3   9       2750.11       3078.43        73.20 o                         
   7   3   9        148.20        155.64        13.14 o                         
  -9   4   9        113.80         63.92        21.90 o                         
  -8   4   9       4388.16       4373.26       197.02 o                         
  -7   4   9       1097.03       1035.01        47.26 o                         
  -6   4   9       5009.48       5116.42       102.60 o                         
  -5   4   9        140.77        125.86        12.16 o                         
  -4   4   9        137.93        150.19         9.73 o                         
  -3   4   9         92.55        110.15        10.22 o                         
  -2   4   9       4149.73       3989.76       118.24 o                         
  -1   4   9       1523.77       1490.71       118.19 o                         
   0   4   9       2509.26       2438.61        89.50 o                         
   1   4   9       2857.86       2701.12        55.56 o                         
   2   4   9       2718.07       2659.22        59.68 o                         
   3   4   9       3919.05       3826.16        87.56 o                         
   4   4   9       6339.98       6210.19       194.58 o                         
   5   4   9       1270.32       1302.31        52.53 o                         
   6   4   9          2.21          3.31        15.58 o                         
   7   4   9        825.42        857.34        51.76 o                         
  -9   5   9        486.97        465.02        33.58 o                         
  -8   5   9         44.35         73.10        17.17 o                         
  -7   5   9       2911.52       2868.80        79.65 o                         
  -6   5   9        496.84        538.84        26.56 o                         
  -5   5   9        170.49        186.77        14.79 o                         
  -4   5   9        254.45        258.56        17.16 o                         
  -3   5   9       1395.81       1303.79        40.37 o                         
  -2   5   9        314.27        304.30        28.91 o                         
  -1   5   9       3321.78       3289.78       224.11 o                         
   0   5   9       5284.92       5212.12       136.55 o                         
   1   5   9        490.00        437.34        20.13 o                         
   2   5   9       1429.78       1480.57        40.71 o                         
   3   5   9        346.81        352.68        21.23 o                         
   4   5   9       2195.83       2159.85       110.05 o                         
   5   5   9       1050.45       1107.88        67.60 o                         
   6   5   9        940.04       1021.20        61.35 o                         
   7   5   9       1543.76       1654.66        81.91 o                         
  -8   6   9       1720.92       1660.39        82.91 o                         
  -7   6   9        127.02        167.18        23.12 o                         
  -6   6   9        612.38        679.06        43.67 o                         
  -5   6   9       1367.04       1392.60        38.75 o                         
  -4   6   9         37.22         47.77        12.71 o                         
  -3   6   9        284.54        316.43        23.38 o                         
  -2   6   9       5513.99       5307.63       119.86 o                         
  -1   6   9       2919.50       2774.03       102.51 o                         
   0   6   9       2397.92       2327.41        68.32 o                         
   1   6   9        328.19        290.21        18.05 o                         
   2   6   9        824.48        777.69        31.86 o                         
   3   6   9        632.21        631.82        27.45 o                         
   4   6   9       1478.08       1488.25        57.15 o                         
   5   6   9        453.96        455.81        43.46 o                         
   6   6   9       1976.29       2002.47        99.32 o                         
   7   6   9        857.37        886.96        34.56 o                         
  -8   7   9         15.73         41.07        20.99 o                         
  -7   7   9       1679.83       1740.81        64.43 o                         
  -6   7   9       1023.59       1111.67        90.18 o                         
  -5   7   9         40.39         43.75        13.95 o                         
  -4   7   9       1155.57       1188.67        31.15 o                         
  -3   7   9       2327.96       2346.64        80.77 o                         
  -2   7   9       4443.56       4334.22        90.05 o                         
  -1   7   9       7526.25       7746.06       629.84 o                         
   0   7   9       4628.53       4218.84       139.72 o                         
   1   7   9        358.71        353.50        20.78 o                         
   2   7   9        158.82        168.84        34.16 o                         
   3   7   9       1466.19       1358.47        53.11 o                         
   4   7   9        199.07        150.25        20.08 o                         
   5   7   9         81.84         61.82        32.58 o                         
   6   7   9        315.74        280.50        32.06 o                         
   7   7   9       1594.50       1603.04        50.84 o                         
  -8   8   9        626.52        635.70        39.79 o                         
  -7   8   9        708.02        784.49        69.24 o                         
  -6   8   9        532.00        570.75        36.59 o                         
  -5   8   9        358.51        337.05        22.61 o                         
  -4   8   9       1846.47       1987.02        59.26 o                         
  -3   8   9        702.40        722.43        28.93 o                         
  -2   8   9       8632.56       8355.52       186.18 o                         
  -1   8   9        805.14        867.32        65.38 o                         
   0   8   9         48.23         54.27        15.55 o                         
   1   8   9       1008.15        965.78        32.43 o                         
   2   8   9        587.87        575.32        28.97 o                         
   3   8   9         98.42         87.79        22.33 o                         
   4   8   9       1722.07       1696.67        75.80 o                         
   5   8   9        482.74        442.26        40.93 o                         
   6   8   9       1199.56       1173.59        44.01 o                         
  -8   9   9        854.51        813.93        44.79 o                         
  -7   9   9       2855.32       2940.26       247.61 o                         
  -6   9   9        310.76        272.94        25.47 o                         
  -5   9   9        318.20        311.61        21.58 o                         
  -4   9   9         13.63          4.60        17.39 o                         
  -3   9   9         81.29        160.25        30.94 o                         
  -2   9   9         86.47         95.70        15.27 o                         
  -1   9   9       2421.35       2708.89       301.27 o                         
   0   9   9        471.23        496.18        36.90 o                         
   1   9   9       5710.90       5290.92       133.63 o                         
   2   9   9       3463.22       3328.70       107.89 o                         
   3   9   9       2305.93       2202.23        62.24 o                         
   4   9   9        124.05        117.40        15.85 o                         
   5   9   9         41.91        114.57        18.71 o                         
   6   9   9       2320.98       2230.29        67.27 o                         
  -7  10   9        435.53        425.33        32.96 o                         
  -6  10   9       2579.93       2394.45        82.18 o                         
  -5  10   9       1090.14       1142.73        33.89 o                         
  -4  10   9       2336.68       2442.52        68.86 o                         
  -3  10   9         61.46         93.45        14.45 o                         
  -2  10   9       1021.84       1033.14        48.67 o                         
  -1  10   9        652.42        737.93       103.83 o                         
   0  10   9       1558.77       1602.19        48.26 o                         
   1  10   9        909.12        869.12        27.46 o                         
   2  10   9        291.77        285.55        23.69 o                         
   3  10   9          3.41        -12.49        16.65 o                         
   4  10   9       1182.16       1208.28        38.27 o                         
   5  10   9        117.60        127.73        19.51 o                         
   6  10   9        101.62        107.67        41.05 o                         
  -7  11   9        332.44        315.61        25.04 o                         
  -6  11   9        119.29        110.36        13.07 o                         
  -5  11   9        318.57        329.48        19.95 o                         
  -4  11   9        429.86        377.43        21.96 o                         
  -3  11   9        102.67        118.65        17.91 o                         
  -2  11   9         16.39         29.99        14.57 o                         
  -1  11   9        234.59        242.65        24.30 o                         
   0  11   9        434.01        492.17        31.01 o                         
   1  11   9        805.77        827.75        26.94 o                         
   2  11   9        284.95        317.45        19.52 o                         
   3  11   9        206.15        242.17        17.32 o                         
   4  11   9        414.84        400.91        29.12 o                         
   5  11   9         57.45         60.85        13.46 o                         
  -6  12   9       1420.72       1283.53        45.98 o                         
  -5  12   9        230.34        220.15        16.31 o                         
  -4  12   9         95.84        158.51        34.73 o                         
  -3  12   9        137.34        153.60        20.73 o                         
  -2  12   9        264.24        232.05        24.05 o                         
  -1  12   9        127.98        107.52        20.04 o                         
   0  12   9        906.24        991.08        43.49 o                         
   1  12   9        827.56        800.82        35.29 o                         
   2  12   9          5.52          7.49        12.95 o                         
   3  12   9       1209.19       1159.49        36.34 o                         
   4  12   9          1.77          8.24        11.09 o                         
   5  12   9        278.46        263.18        21.80 o                         
  -6  13   9        376.19        292.48        16.01 o                         
  -5  13   9        242.68        252.39        20.25 o                         
  -4  13   9         11.47         18.90        24.76 o                         
  -3  13   9         24.09         66.22        17.38 o                         
  -2  13   9        149.85        163.37        16.63 o                         
  -1  13   9         11.64         -4.91        18.96 o                         
   0  13   9         30.47         24.77        18.62 o                         
   1  13   9        425.52        430.04        24.86 o                         
   2  13   9       4272.08       4200.42       131.08 o                         
   3  13   9       1258.81       1292.76        46.45 o                         
   4  13   9         46.98         45.22        10.02 o                         
  -5  14   9         43.26         28.40        10.28 o                         
  -4  14   9         51.31         49.41        23.40 o                         
  -3  14   9       3561.78       3291.10       147.45 o                         
  -2  14   9       2599.95       2278.68       108.91 o                         
  -1  14   9         96.73         91.09        18.34 o                         
   0  14   9         47.93         79.40        17.25 o                         
   1  14   9        669.85        637.53        28.71 o                         
   2  14   9        534.78        520.58        24.58 o                         
   3  14   9        469.69        437.12        20.56 o                         
  -4  15   9       1332.08       1217.84        42.30 o                         
  -3  15   9        992.62        910.31        50.47 o                         
  -2  15   9       1301.86       1222.42        63.78 o                         
  -1  15   9       1002.44        989.60        38.79 o                         
   0  15   9        130.85        142.06        16.25 o                         
   1  15   9         11.01          1.38        16.31 o                         
   2  15   9        132.16        122.06         9.89 o                         
  -2  16   9       1099.48       1019.23        46.65 o                         
  -1  16   9        489.85        424.71        29.72 o                         
   0  16   9        479.79        463.97        28.96 o                         
   1  16   9         54.84         55.05        15.50 o                         
  -9   0  10       3414.86       3596.17       160.14 o                         
  -8   0  10        770.52        683.31        52.00 o                         
  -7   0  10       1590.99       1798.68        71.56 o                         
  -6   0  10       9688.31       9983.91       214.54 o                         
  -5   0  10        253.35        275.23        14.61 o                         
  -4   0  10        122.15        140.41        11.30 o                         
  -3   0  10       1858.35       1851.37        46.65 o                         
  -2   0  10       7152.89       6692.19       120.91 o                         
  -1   0  10       1633.74       1661.48        67.44 o                         
   0   0  10       6319.30       5783.83       143.32 o                         
   1   0  10        244.97        253.66        12.17 o                         
   2   0  10         60.44         48.90        10.99 o                         
   3   0  10          4.27         17.51        14.29 o                         
   4   0  10       1753.40       1844.35        80.21 o                         
   5   0  10       1532.05       1606.48        87.54 o                         
   6   0  10        440.08        487.84        32.38 o                         
   7   0  10       1257.35       1288.73        48.46 o                         
  -9   1  10        248.47        244.30        19.73 o                         
  -8   1  10       1068.98       1092.85        38.08 o                         
  -7   1  10       2498.35       2713.58        54.60 o                         
  -6   1  10       1518.89       1591.30        31.83 o                         
  -5   1  10       1819.95       1868.30        35.32 o                         
  -4   1  10       1268.30       1263.06        22.77 o                         
  -3   1  10         87.07         77.37         8.58 o                         
  -2   1  10       1147.39       1129.83        20.49 o                         
  -1   1  10      11296.95      10557.73       142.11 o                         
   0   1  10       1553.24       1571.14        43.69 o                         
   1   1  10       1120.01       1085.98        22.78 o                         
   2   1  10         97.35        104.33         8.74 o                         
   3   1  10        412.88        413.62        14.40 o                         
   4   1  10         28.32         30.84        14.95 o                         
   5   1  10        886.71        906.75        34.08 o                         
   6   1  10       1145.33       1217.32        36.14 o                         
   7   1  10         19.38         32.15        10.68 o                         
  -9   2  10       2532.52       2501.12       116.06 o                         
  -8   2  10        345.56        347.23        26.76 o                         
  -7   2  10        572.85        604.99        25.89 o                         
  -6   2  10       2656.67       2830.40        52.57 o                         
  -5   2  10        211.32        230.72        11.16 o                         
  -4   2  10         67.70         68.27         8.04 o                         
  -3   2  10       2662.66       2575.23        45.35 o                         
  -2   2  10       1578.92       1753.19        35.75 o                         
  -1   2  10       2225.86       2188.56        39.72 o                         
   0   2  10      10667.59      10598.07       201.46 o                         
   1   2  10       2165.84       2126.18        35.07 o                         
   2   2  10        109.61        106.70         8.29 o                         
   3   2  10         12.06         22.08         8.78 o                         
   4   2  10       1496.92       1488.15        60.98 o                         
   5   2  10        325.71        358.79        25.36 o                         
   6   2  10       1320.01       1435.90        40.14 o                         
   7   2  10         67.98         83.29        11.03 o                         
  -9   3  10        659.77        612.61        40.60 o                         
  -8   3  10       6634.86       6466.30       198.80 o                         
  -7   3  10        666.55        755.74        28.06 o                         
  -6   3  10        550.64        615.41        21.07 o                         
  -5   3  10         32.36         53.74         9.96 o                         
  -4   3  10         13.69         26.39         8.40 o                         
  -3   3  10        979.78        914.37        23.22 o                         
  -2   3  10       1614.06       1670.36        37.18 o                         
  -1   3  10       1237.47       1148.52        29.37 o                         
   0   3  10       5036.34       4911.71       110.63 o                         
   1   3  10       2952.09       2866.15        44.73 o                         
   2   3  10        706.61        679.29        23.75 o                         
   3   3  10       1510.70       1442.04        29.77 o                         
   4   3  10        690.51        712.38        42.77 o                         
   5   3  10       3742.45       3923.36       136.86 o                         
   6   3  10         30.70         51.75        11.61 o                         
   7   3  10          9.74         21.86        11.63 o                         
  -9   4  10        319.90        289.42        26.71 o                         
  -8   4  10       1251.85       1284.44        74.23 o                         
  -7   4  10        175.96        148.87        24.24 o                         
  -6   4  10        565.58        594.48        20.06 o                         
  -5   4  10       1843.42       1859.35        43.53 o                         
  -4   4  10        355.59        375.07        16.42 o                         
  -3   4  10       4645.07       4541.29        84.80 o                         
  -2   4  10         88.27        106.68        21.35 o                         
  -1   4  10        923.29        829.56        35.41 o                         
   0   4  10       6459.35       6203.49       161.23 o                         
   1   4  10        595.92        588.15        18.36 o                         
   2   4  10         90.19         78.98        12.31 o                         
   3   4  10         60.48         92.08        13.46 o                         
   4   4  10        522.89        536.47        31.25 o                         
   5   4  10        117.85         90.57        20.27 o                         
   6   4  10       1548.64       1641.52        59.06 o                         
   7   4  10        487.14        522.12        34.92 o                         
  -8   5  10        103.13         96.26        24.62 o                         
  -7   5  10        142.06        132.75        17.95 o                         
  -6   5  10        704.55        704.50        42.64 o                         
  -5   5  10         77.65         85.68        16.70 o                         
  -4   5  10         24.00         41.36        11.45 o                         
  -3   5  10          8.16          7.54         9.78 o                         
  -2   5  10       3388.08       3245.96       117.45 o                         
  -1   5  10         19.64         31.48        22.92 o                         
   0   5  10        468.90        514.40        25.27 o                         
   1   5  10        562.46        572.43        43.62 o                         
   2   5  10        533.41        491.42        22.87 o                         
   3   5  10       2258.98       2317.70        78.90 o                         
   4   5  10        152.63        111.20        32.82 o                         
   5   5  10         99.47         64.83        29.77 o                         
   6   5  10         10.88         24.42        22.75 o                         
   7   5  10        298.51        307.60        26.43 o                         
  -8   6  10         13.92         14.55        18.65 o                         
  -7   6  10        506.91        484.70        29.67 o                         
  -6   6  10        446.13        463.00        25.37 o                         
  -5   6  10       2473.61       2395.69        59.40 o                         
  -4   6  10        615.45        640.57        24.31 o                         
  -3   6  10         19.29         20.77        13.17 o                         
  -2   6  10          6.99          2.19        11.87 o                         
  -1   6  10       2999.59       2832.39       106.47 o                         
   0   6  10          4.74          7.93        13.44 o                         
   1   6  10          0.32         41.16        29.31 o                         
   2   6  10        540.92        471.00        21.44 o                         
   3   6  10        524.91        494.62        29.45 o                         
   4   6  10        942.56        917.70        41.28 o                         
   5   6  10        120.58        127.75        32.15 o                         
   6   6  10          8.04        -17.75        22.80 o                         
   7   6  10        367.02        360.45        23.85 o                         
  -8   7  10         20.47         28.67        17.60 o                         
  -7   7  10        183.37        178.34        20.66 o                         
  -6   7  10         34.72         49.10        24.17 o                         
  -5   7  10       1436.34       1459.68        41.07 o                         
  -4   7  10       2346.42       2300.26        68.37 o                         
  -3   7  10       1729.65       1652.43        56.42 o                         
  -2   7  10        190.74        212.59        19.81 o                         
  -1   7  10        482.34        443.04        35.68 o                         
   0   7  10        668.24        602.61        28.37 o                         
   1   7  10        565.17        537.55        26.22 o                         
   2   7  10       1924.82       1889.01        74.61 o                         
   3   7  10        488.02        509.74        30.37 o                         
   4   7  10       1485.26       1527.62        57.83 o                         
   5   7  10        958.89       1123.05        66.26 o                         
   6   7  10         14.97         61.73        21.66 o                         
  -8   8  10         63.27         38.88        16.55 o                         
  -7   8  10        221.30        234.60        22.97 o                         
  -6   8  10         19.21         43.08        20.58 o                         
  -5   8  10        175.11        180.33        19.43 o                         
  -4   8  10       3794.37       3782.62        87.45 o                         
  -3   8  10       1321.79       1337.72        48.94 o                         
  -2   8  10        202.65        220.31        20.68 o                         
  -1   8  10        789.33        677.99        62.11 o                         
   0   8  10        730.39        677.75        52.78 o                         
   1   8  10       3745.70       3446.20       114.82 o                         
   2   8  10        187.79        205.67        20.72 o                         
   3   8  10          2.85         11.89        13.81 o                         
   4   8  10        271.21        277.15        23.30 o                         
   5   8  10       2862.62       2944.99        95.60 o                         
   6   8  10         13.53         27.00        13.36 o                         
  -7   9  10         35.04         19.85        14.31 o                         
  -6   9  10        686.29        578.97        32.11 o                         
  -5   9  10       1755.17       1894.70        57.11 o                         
  -4   9  10        112.94        158.37        18.93 o                         
  -3   9  10       5357.86       5193.49       231.17 o                         
  -2   9  10         52.11         87.27        19.35 o                         
  -1   9  10       4057.97       4541.96       361.93 o                         
   0   9  10        695.14        690.48        34.72 o                         
   1   9  10       3278.32       3162.64       103.81 o                         
   2   9  10       2656.33       2657.80        88.81 o                         
   3   9  10         62.71         50.91        20.39 o                         
   4   9  10       1774.69       1846.97        52.81 o                         
   5   9  10       1203.56       1199.91        44.93 o                         
   6   9  10        278.38        291.87        15.83 o                         
  -7  10  10         59.36         29.28        15.43 o                         
  -6  10  10       1296.88       1325.20        50.93 o                         
  -5  10  10       3674.05       3658.74        97.38 o                         
  -4  10  10        403.20        464.71        69.41 o                         
  -3  10  10        404.90        401.58        62.59 o                         
  -2  10  10       1169.34       1249.51        50.41 o                         
  -1  10  10       1995.22       2127.94       232.20 o                         
   0  10  10        223.64        197.97        35.25 o                         
   1  10  10          3.49         -1.10        14.03 o                         
   2  10  10        150.34        188.70        40.31 o                         
   3  10  10         24.70         30.60        15.89 o                         
   4  10  10       2776.22       2808.01        74.24 o                         
   5  10  10       1000.25        998.88        37.77 o                         
  -6  11  10        775.28        650.78        43.51 o                         
  -5  11  10        101.00        103.25        18.84 o                         
  -4  11  10        988.70       1030.21        44.85 o                         
  -3  11  10        468.90        428.76        27.50 o                         
  -2  11  10       1413.97       1422.14        55.00 o                         
  -1  11  10        960.64       1079.92        67.07 o                         
   0  11  10        763.85        839.73        57.01 o                         
   1  11  10         72.75         67.76        14.31 o                         
   2  11  10        416.92        351.20        23.43 o                         
   3  11  10       2199.25       2098.09        70.99 o                         
   4  11  10        502.88        506.50        40.55 o                         
   5  11  10       1472.63       1341.64        45.54 o                         
  -6  12  10       1365.24       1283.29        64.78 o                         
  -5  12  10       1828.27       1798.24        62.93 o                         
  -4  12  10         41.20         61.70        17.84 o                         
  -3  12  10        105.89        121.62        19.05 o                         
  -2  12  10       1437.19       1384.46        63.40 o                         
  -1  12  10        957.10       1009.64        55.79 o                         
   0  12  10        195.99        192.69        22.23 o                         
   1  12  10        163.71        144.21        18.57 o                         
   2  12  10        464.95        452.15        21.18 o                         
   3  12  10        145.41        122.25        15.58 o                         
   4  12  10       2534.28       2255.68       100.15 o                         
  -5  13  10       1147.33       1051.16        56.86 o                         
  -4  13  10        628.52        697.20        32.03 o                         
  -3  13  10        969.74       1021.73        33.63 o                         
  -2  13  10          2.74         27.26        21.99 o                         
  -1  13  10       1414.04       1428.81        53.87 o                         
   0  13  10        118.66        120.84        27.72 o                         
   1  13  10        245.90        240.71        37.73 o                         
   2  13  10       1086.36       1119.19        42.43 o                         
   3  13  10        259.13        232.18        21.61 o                         
  -4  14  10       1350.91       1365.89        38.56 o                         
  -3  14  10        580.23        574.27        22.01 o                         
  -2  14  10        223.97        224.35        18.36 o                         
  -1  14  10        286.90        303.51        21.45 o                         
   0  14  10        627.62        626.60        29.37 o                         
   1  14  10       1939.46       1779.75        59.48 o                         
   2  14  10        332.30        311.40        14.54 o                         
   3  14  10        501.81        444.46        26.62 o                         
  -3  15  10        159.80        114.88        13.49 o                         
  -2  15  10          0.29         29.25        13.73 o                         
  -1  15  10          7.07         17.92        12.97 o                         
   0  15  10        445.99        472.10        22.44 o                         
   1  15  10        141.67        144.95        12.78 o                         
  -9   1  11        720.05        732.00        33.35 o                         
  -8   1  11        880.37        894.48        40.68 o                         
  -7   1  11       1045.02       1102.39        28.68 o                         
  -6   1  11        436.04        438.67        16.40 o                         
  -5   1  11       1349.40       1395.19        29.65 o                         
  -4   1  11         79.53         75.12         8.49 o                         
  -3   1  11        796.87        794.99        19.37 o                         
  -2   1  11       2189.99       2066.85        33.78 o                         
  -1   1  11         56.52         48.49         7.28 o                         
   0   1  11        475.62        454.03        17.76 o                         
   1   1  11       1004.81       1011.63        23.10 o                         
   2   1  11        409.96        394.63        14.45 o                         
   3   1  11       1442.28       1385.93        30.26 o                         
   4   1  11          9.74         11.37        13.17 o                         
   5   1  11        483.13        516.30        25.42 o                         
   6   1  11       1010.95       1057.86        31.64 o                         
   7   1  11        438.42        451.43        22.00 o                         
  -9   2  11        351.87        350.20        29.48 o                         
  -8   2  11         13.61         13.18        14.60 o                         
  -7   2  11         18.88         46.48        15.02 o                         
  -6   2  11       2416.22       2472.29        44.14 o                         
  -5   2  11       3065.25       3135.13        47.32 o                         
  -4   2  11         24.76         21.55         8.15 o                         
  -3   2  11       1023.07       1014.37        28.30 o                         
  -2   2  11       4017.58       3996.26        59.08 o                         
  -1   2  11       4323.81       4254.50        66.41 o                         
   0   2  11       1610.27       1588.99        38.23 o                         
   1   2  11        848.35        816.56        20.18 o                         
   2   2  11         34.03         33.91         8.40 o                         
   3   2  11        394.46        384.57        17.71 o                         
   4   2  11         57.39         85.45        17.24 o                         
   5   2  11          0.51         -9.01        17.16 o                         
   6   2  11         35.41         30.80        12.77 o                         
   7   2  11        123.66        121.64        11.52 o                         
  -9   3  11          1.85          5.34        15.65 o                         
  -8   3  11       1568.21       1537.75        60.46 o                         
  -7   3  11         15.73         42.27        16.22 o                         
  -6   3  11       1091.35       1170.93        29.85 o                         
  -5   3  11        749.95        782.99        18.87 o                         
  -4   3  11        297.78        307.79        18.14 o                         
  -3   3  11        801.41        846.42        25.35 o                         
  -2   3  11       2500.33       2519.39        43.08 o                         
  -1   3  11       1131.95       1147.69        29.57 o                         
   0   3  11        375.48        361.02        18.65 o                         
   1   3  11        195.17        192.82        13.02 o                         
   2   3  11        802.22        786.76        18.14 o                         
   3   3  11        857.72        809.75        25.98 o                         
   4   3  11       1020.91       1002.34        36.36 o                         
   5   3  11         38.87         30.36        14.96 o                         
   6   3  11        359.11        372.03        15.44 o                         
  -8   4  11        105.83        125.34        18.69 o                         
  -7   4  11       2472.86       2510.42        87.80 o                         
  -6   4  11        914.51        975.02        28.92 o                         
  -5   4  11         80.32        109.64        12.89 o                         
  -4   4  11       1554.69       1516.47        47.98 o                         
  -3   4  11        324.08        306.42        16.48 o                         
  -2   4  11         76.12         74.38        19.51 o                         
  -1   4  11         30.92         36.77        15.51 o                         
   0   4  11       1400.10       1360.31        51.62 o                         
   1   4  11         41.11         47.01        13.22 o                         
   2   4  11       8251.31       8176.04       145.85 o                         
   3   4  11       3707.49       3752.13        99.41 o                         
   4   4  11       3146.10       3256.77       108.20 o                         
   5   4  11         45.22         28.30        18.62 o                         
   6   4  11        108.98         94.31        15.69 o                         
  -8   5  11       4074.30       3627.41       162.58 o                         
  -7   5  11         84.63        111.01        29.67 o                         
  -6   5  11         87.19         65.26        16.63 o                         
  -5   5  11          0.74         12.15        14.39 o                         
  -4   5  11         57.35         68.85        11.41 o                         
  -3   5  11       3767.64       3645.75        98.21 o                         
  -2   5  11       4798.43       4665.70       156.39 o                         
  -1   5  11       1139.09       1112.07        34.45 o                         
   0   5  11       1114.39       1072.75        39.50 o                         
   1   5  11       5025.53       4930.54       153.55 o                         
   2   5  11       6011.83       5792.35       156.74 o                         
   3   5  11        325.05        376.17        25.93 o                         
   4   5  11        492.95        458.42        28.90 o                         
   5   5  11       1251.83       1380.17        75.94 o                         
   6   5  11         14.96          4.77        19.75 o                         
  -8   6  11        406.93        363.36        30.10 o                         
  -7   6  11       2699.45       2612.89       204.65 o                         
  -6   6  11         66.58         63.47        16.56 o                         
  -5   6  11        210.64        213.69        24.20 o                         
  -4   6  11       2664.43       2589.32        56.50 o                         
  -3   6  11      11702.80      11873.99       349.14 o                         
  -2   6  11        377.80        358.15        19.44 o                         
  -1   6  11        750.94        719.61        28.18 o                         
   0   6  11        165.48        134.20        16.40 o                         
   1   6  11         37.45         28.66        21.59 o                         
   2   6  11        151.81        166.37        16.37 o                         
   3   6  11        919.05        819.49        38.67 o                         
   4   6  11        466.08        459.88        27.88 o                         
   5   6  11        383.01        364.46        37.30 o                         
   6   6  11       1325.03       1332.13        67.55 o                         
  -8   7  11        713.08        553.27        35.06 o                         
  -7   7  11        236.82        231.83        21.07 o                         
  -6   7  11         75.06         67.18        16.01 o                         
  -5   7  11        851.88        842.28        32.07 o                         
  -4   7  11       1659.65       1748.24        41.67 o                         
  -3   7  11        795.75        734.85        34.49 o                         
  -2   7  11      10711.46      10554.18       449.58 o                         
  -1   7  11        763.09        806.79        35.03 o                         
   0   7  11         24.59         49.16        16.24 o                         
   1   7  11         99.75        115.59        20.39 o                         
   2   7  11       1264.17       1223.92        49.28 o                         
   3   7  11        187.09        191.70        20.99 o                         
   4   7  11         19.42         34.84        16.60 o                         
   5   7  11       1184.96       1236.30        67.93 o                         
   6   7  11        368.43        333.50        24.35 o                         
  -7   8  11       1339.58       1171.09       104.73 o                         
  -6   8  11         21.75         39.71        18.88 o                         
  -5   8  11        127.12        147.48        15.10 o                         
  -4   8  11        132.79        124.96        13.66 o                         
  -3   8  11        696.82        652.36        51.52 o                         
  -2   8  11        315.84        349.52        26.93 o                         
  -1   8  11        792.80        810.57        38.29 o                         
   0   8  11         31.33         26.45        16.20 o                         
   1   8  11         20.37         44.73        25.02 o                         
   2   8  11        122.01        121.44        21.03 o                         
   3   8  11        260.27        270.55        22.83 o                         
   4   8  11        411.01        379.17        19.59 o                         
   5   8  11        153.76        122.93        16.10 o                         
  -7   9  11          5.23         -3.29        18.84 o                         
  -6   9  11        341.36        393.00        25.78 o                         
  -5   9  11        645.87        678.09        34.98 o                         
  -4   9  11        274.57        276.42        20.46 o                         
  -3   9  11          6.44         12.79        18.98 o                         
  -2   9  11        158.36        194.92        23.47 o                         
  -1   9  11       2933.84       3020.13       100.53 o                         
   0   9  11          5.84         -4.15        17.86 o                         
   1   9  11        952.72        910.66        71.39 o                         
   2   9  11         67.21         80.12        15.00 o                         
   3   9  11       1690.88       1631.01        58.35 o                         
   4   9  11       2129.00       2048.35        56.36 o                         
   5   9  11        161.34        168.82        15.62 o                         
  -7  10  11         13.36         10.35        15.17 o                         
  -6  10  11          0.90        -13.60        21.80 o                         
  -5  10  11         52.31         60.83        18.42 o                         
  -4  10  11       1900.53       2007.05        72.51 o                         
  -3  10  11        686.39        695.48        29.75 o                         
  -2  10  11        284.99        344.14        38.78 o                         
  -1  10  11        381.44        422.47        30.44 o                         
   0  10  11        183.55        168.63        35.01 o                         
   1  10  11         87.43         67.50        23.61 o                         
   2  10  11        664.16        626.34        30.97 o                         
   3  10  11        548.71        599.52        29.29 o                         
   4  10  11        240.81        253.45        17.38 o                         
   5  10  11        179.50        158.52        13.06 o                         
  -6  11  11        262.45        225.45        25.00 o                         
  -5  11  11        490.38        464.48        26.49 o                         
  -4  11  11         26.42         46.93        17.74 o                         
  -3  11  11        186.45        141.03        33.06 o                         
  -2  11  11        109.27        144.49        22.71 o                         
  -1  11  11        430.05        495.50        44.65 o                         
   0  11  11         43.36         67.31        30.96 o                         
   1  11  11        408.96        380.66        32.61 o                         
   2  11  11        175.07        171.26        15.30 o                         
   3  11  11          0.96         19.22        20.56 o                         
   4  11  11         47.09         60.43        11.03 o                         
  -6  12  11        246.01        190.15        20.04 o                         
  -5  12  11        101.16        151.03        24.62 o                         
  -4  12  11        888.34        930.81        39.04 o                         
  -3  12  11         37.99         53.89        14.20 o                         
  -2  12  11        504.38        579.79        45.22 o                         
  -1  12  11          6.86          2.05        28.67 o                         
   0  12  11        466.13        433.49        41.36 o                         
   1  12  11         67.27         95.43        35.83 o                         
   2  12  11        924.49        910.56        37.03 o                         
   3  12  11        793.51        773.19        43.12 o                         
   4  12  11        895.06        741.37        38.07 o                         
  -5  13  11        483.44        469.26        31.44 o                         
  -4  13  11        369.81        341.22        20.77 o                         
  -3  13  11         52.08         91.37        16.61 o                         
  -2  13  11         26.30         56.98        16.24 o                         
  -1  13  11        631.82        634.32        45.56 o                         
   0  13  11         39.48         40.12        22.71 o                         
   1  13  11         65.26         94.63        29.55 o                         
   2  13  11         19.52         45.63        12.38 o                         
   3  13  11       1426.59       1332.95        62.83 o                         
  -4  14  11          2.83          7.35        14.84 o                         
  -3  14  11        785.10        700.75        32.49 o                         
  -2  14  11       2212.51       2239.98       125.65 o                         
  -1  14  11        754.62        789.65        72.70 o                         
   0  14  11        276.34        285.75        28.05 o                         
   1  14  11        211.92        186.62        23.09 o                         
   2  14  11         45.60         44.83         9.25 o                         
  -1  15  11         28.62         23.61        13.98 o                         
   0  15  11         24.46         12.93        15.22 o                         
  -8   0  12        767.04        773.90        50.76 o                         
  -7   0  12         87.39        104.36        18.85 o                         
  -6   0  12         10.11         19.05        19.73 o                         
  -5   0  12      11661.62      11934.08       226.13 o                         
  -4   0  12       5734.51       5855.56       145.05 o                         
  -3   0  12        747.78        748.08        53.60 o                         
  -2   0  12        997.80        953.05        30.17 o                         
  -1   0  12       6700.55       6866.52       135.74 o                         
   0   0  12       5987.30       6204.58       315.66 o                         
   1   0  12        262.26        290.18        35.01 o                         
   2   0  12        913.84        951.65        48.49 o                         
   3   0  12        433.65        458.17        32.89 o                         
   4   0  12       7049.90       7504.31       229.95 o                         
   5   0  12        264.57        250.73        31.77 o                         
   6   0  12         47.08         33.63        15.89 o                         
  -8   1  12        566.52        643.75        32.18 o                         
  -7   1  12         54.23         62.90        14.70 o                         
  -6   1  12       1941.77       2084.77        38.73 o                         
  -5   1  12       1260.90       1330.41        26.14 o                         
  -4   1  12       1821.64       1849.59        33.19 o                         
  -3   1  12        239.76        243.86        14.78 o                         
  -2   1  12        107.80        129.22        13.09 o                         
  -1   1  12         99.30         99.20         8.95 o                         
   0   1  12       2653.86       2684.65        56.18 o                         
   1   1  12       5524.39       5431.53       170.11 o                         
   2   1  12        399.91        428.41        16.80 o                         
   3   1  12       2130.25       2239.11        56.34 o                         
   4   1  12        991.99       1082.49        33.11 o                         
   5   1  12        342.50        357.46        20.58 o                         
   6   1  12         57.14         64.83        11.70 o                         
  -8   2  12        285.85        317.69        23.45 o                         
  -7   2  12        365.64        373.70        18.47 o                         
  -6   2  12        124.86        158.77        14.00 o                         
  -5   2  12       2427.33       2503.08        41.66 o                         
  -4   2  12       1136.65       1172.06        24.29 o                         
  -3   2  12         32.03         41.53        13.21 o                         
  -2   2  12       1638.25       1599.05        32.49 o                         
  -1   2  12        605.53        582.46        15.95 o                         
   0   2  12        559.49        545.52        21.38 o                         
   1   2  12       3803.38       3786.26        86.05 o                         
   2   2  12         79.30         74.66        11.08 o                         
   3   2  12       5355.13       5695.12       125.97 o                         
   4   2  12       2051.16       2206.44        64.02 o                         
   5   2  12       1666.10       1634.62        49.15 o                         
   6   2  12       1409.84       1406.49        48.21 o                         
  -8   3  12         10.95         -7.67        15.32 o                         
  -7   3  12       1571.27       1634.00        46.58 o                         
  -6   3  12        201.89        198.16        15.14 o                         
  -5   3  12       1863.50       1940.83        38.83 o                         
  -4   3  12         42.45         26.68        11.40 o                         
  -3   3  12        802.15        863.97        29.41 o                         
  -2   3  12         31.82         42.46         9.41 o                         
  -1   3  12       1623.28       1620.97        31.82 o                         
   0   3  12        228.59        244.43        14.71 o                         
   1   3  12         92.16         89.78        13.07 o                         
   2   3  12       6201.19       6024.73       111.32 o                         
   3   3  12          5.91         19.36        10.91 o                         
   4   3  12        633.52        683.98        28.90 o                         
   5   3  12         12.56         35.65        13.51 o                         
   6   3  12         36.29         23.28        11.86 o                         
  -8   4  12         38.32         15.77        14.54 o                         
  -7   4  12        383.05        382.70        28.04 o                         
  -6   4  12       1362.77       1388.73        40.07 o                         
  -5   4  12        238.52        295.91        18.81 o                         
  -4   4  12         15.16         13.43        12.76 o                         
  -3   4  12         18.93         26.46        16.60 o                         
  -2   4  12         20.51         22.34        33.66 o                         
  -1   4  12        250.84        207.25        22.16 o                         
   0   4  12        508.36        461.94        27.79 o                         
   1   4  12        217.72        244.22        17.73 o                         
   2   4  12         40.25         67.47        17.80 o                         
   3   4  12        159.74        159.79        16.82 o                         
   4   4  12        204.38        194.27        23.29 o                         
   5   4  12        161.26        197.44        20.27 o                         
   6   4  12         26.68         46.65        18.22 o                         
  -8   5  12        224.11        223.21        25.19 o                         
  -7   5  12         10.59         44.70        26.76 o                         
  -6   5  12        150.87        181.81        18.64 o                         
  -5   5  12        538.95        528.79        20.79 o                         
  -4   5  12        439.31        437.82        21.19 o                         
  -3   5  12         39.21         11.40        16.58 o                         
  -2   5  12         79.69         92.79        18.05 o                         
  -1   5  12       4079.52       3916.94       182.94 o                         
   0   5  12          7.33         17.20        14.20 o                         
   1   5  12       1240.73       1154.15        46.80 o                         
   2   5  12        201.61        197.07        18.48 o                         
   3   5  12        395.13        415.10        27.90 o                         
   4   5  12       1560.82       1471.42        58.15 o                         
   5   5  12        989.78        957.13        56.77 o                         
   6   5  12         12.50         37.35        16.55 o                         
  -8   6  12         65.36         58.68        16.98 o                         
  -7   6  12         31.92         38.69        15.63 o                         
  -6   6  12         73.52         98.60        17.78 o                         
  -5   6  12       2084.82       2111.40        61.96 o                         
  -4   6  12        213.94        216.56        17.28 o                         
  -3   6  12        101.28         96.34        20.24 o                         
  -2   6  12        157.76        117.07        18.91 o                         
  -1   6  12        461.11        429.21        26.63 o                         
   0   6  12        711.96        677.07        39.02 o                         
   1   6  12        263.10        262.14        27.45 o                         
   2   6  12        114.64        111.05        16.95 o                         
   3   6  12         11.07         48.13        19.47 o                         
   4   6  12          6.64         18.48        15.69 o                         
   5   6  12        369.45        420.89        34.92 o                         
   6   6  12        101.11        118.07        17.94 o                         
  -7   7  12        188.21        161.43        26.09 o                         
  -6   7  12         10.82         -1.40        14.16 o                         
  -5   7  12         18.62         36.90        15.53 o                         
  -4   7  12        257.03        277.43        17.53 o                         
  -3   7  12        406.45        504.76        44.22 o                         
  -2   7  12       4684.12       4535.28       169.79 o                         
  -1   7  12        124.15        127.05        16.80 o                         
   0   7  12        283.04        299.44        23.63 o                         
   1   7  12        250.00        264.47        25.71 o                         
   2   7  12        792.91        735.20        80.00 o                         
   3   7  12        704.42        643.38        32.91 o                         
   4   7  12         24.25         49.09        20.96 o                         
   5   7  12        628.59        574.65        26.31 o                         
  -7   8  12        362.51        285.08        27.95 o                         
  -6   8  12         86.95         90.26        27.43 o                         
  -5   8  12         25.15         27.75        14.93 o                         
  -4   8  12       1100.01       1101.25        38.37 o                         
  -3   8  12       6287.15       6270.98       275.82 o                         
  -2   8  12        207.56        194.41        22.31 o                         
  -1   8  12       2376.02       2301.75        74.93 o                         
   0   8  12         62.52         79.90        15.25 o                         
   1   8  12         42.94         49.61        18.11 o                         
   2   8  12        742.58        678.60        33.78 o                         
   3   8  12         35.33         52.05        17.77 o                         
   4   8  12        472.49        454.00        25.01 o                         
   5   8  12         31.12         16.28        11.58 o                         
  -7   9  12        357.02        344.90        27.24 o                         
  -6   9  12         49.18         25.71        22.28 o                         
  -5   9  12        598.01        576.89        24.79 o                         
  -4   9  12        801.88        903.02        33.37 o                         
  -3   9  12       1053.19       1122.52        67.02 o                         
  -2   9  12       2446.13       2463.14        84.75 o                         
  -1   9  12        232.18        275.02        20.55 o                         
   0   9  12         55.64         58.55        18.70 o                         
   1   9  12        830.35        800.18        30.12 o                         
   2   9  12        247.36        199.94        20.90 o                         
   3   9  12        168.88        207.51        25.76 o                         
   4   9  12        589.99        498.95        19.47 o                         
  -6  10  12        392.75        374.29        31.87 o                         
  -5  10  12        523.78        565.59        29.59 o                         
  -4  10  12       7486.99       7380.63       224.99 o                         
  -3  10  12         88.82         94.32        19.24 o                         
  -2  10  12        598.74        652.34        33.67 o                         
  -1  10  12       1122.72       1153.46        38.86 o                         
   0  10  12         50.02         59.50        18.84 o                         
   1  10  12         64.86         60.12        17.20 o                         
   2  10  12         37.81         34.80        19.44 o                         
   3  10  12       1650.01       1484.14        51.69 o                         
   4  10  12        783.66        707.77        27.61 o                         
  -6  11  12         85.78         53.62        16.27 o                         
  -5  11  12       1294.55       1403.12        50.65 o                         
  -4  11  12        157.07        174.58        19.41 o                         
  -3  11  12        888.41        831.69        36.70 o                         
  -2  11  12        773.45        819.63        57.77 o                         
  -1  11  12       4785.75       5288.14       137.42 o                         
   0  11  12       3993.21       3794.90       171.88 o                         
   1  11  12        838.05        786.10        34.83 o                         
   2  11  12        184.54        176.15        17.71 o                         
   3  11  12        125.39        122.87        12.95 o                         
  -5  12  12        625.86        633.65        38.78 o                         
  -4  12  12       5612.76       5523.75       168.17 o                         
  -3  12  12        192.40        179.94        25.00 o                         
  -2  12  12       2306.44       2412.34       114.06 o                         
  -1  12  12       2672.71       2924.88       134.57 o                         
   0  12  12         24.21         33.54        23.47 o                         
   1  12  12         40.08         65.37        23.04 o                         
   2  12  12        687.89        669.75        28.48 o                         
   3  12  12        632.74        589.43        33.25 o                         
  -4  13  12        571.66        487.18        35.75 o                         
  -3  13  12        702.93        753.20        43.36 o                         
  -2  13  12       2315.72       2399.80       109.96 o                         
  -1  13  12        284.26        302.49        29.00 o                         
   0  13  12        601.62        599.69        40.17 o                         
   1  13  12       1845.21       1706.85        82.19 o                         
   2  13  12        154.26        158.30        41.84 o                         
  -3  14  12       1140.14       1193.32        57.20 o                         
  -2  14  12         59.18         51.95        14.31 o                         
  -1  14  12        490.36        458.80        21.08 o                         
   0  14  12          1.26          3.53        15.84 o                         
   1  14  12        170.45        118.83        17.75 o                         
  -8   1  13         47.87         67.38        19.65 o                         
  -7   1  13        227.84        224.47        15.40 o                         
  -6   1  13         36.21         53.74        11.41 o                         
  -5   1  13        429.91        465.94        15.37 o                         
  -4   1  13        738.54        799.77        23.86 o                         
  -3   1  13       1936.02       1968.42        39.35 o                         
  -2   1  13        238.64        259.05        14.39 o                         
  -1   1  13          7.11          1.61        10.16 o                         
   0   1  13        121.57        137.42        10.34 o                         
   1   1  13       1322.17       1359.45        54.65 o                         
   2   1  13        864.70        944.67        60.77 o                         
   3   1  13         76.53         91.63        15.81 o                         
   4   1  13         46.07         69.80        13.50 o                         
   5   1  13         40.06         41.28        12.69 o                         
   6   1  13          6.50          7.52        14.58 o                         
  -8   2  13        433.00        538.60        27.14 o                         
  -7   2  13        153.21        187.59        16.02 o                         
  -6   2  13         20.08         32.32        12.11 o                         
  -5   2  13        183.10        228.43        13.45 o                         
  -4   2  13       3736.25       3769.48        71.86 o                         
  -3   2  13        410.37        476.60        21.38 o                         
  -2   2  13         30.85         34.47        10.22 o                         
  -1   2  13         71.11         78.99         9.69 o                         
   0   2  13        308.09        293.23        12.12 o                         
   1   2  13         36.58         80.80        20.91 o                         
   2   2  13        559.98        599.86        34.79 o                         
   3   2  13       1248.05       1314.51        43.45 o                         
   4   2  13        247.21        272.14        19.58 o                         
   5   2  13        262.19        329.83        31.82 o                         
   6   2  13         16.11          4.77        13.17 o                         
  -8   3  13          8.89         18.56        20.08 o                         
  -7   3  13        208.39        212.90        16.41 o                         
  -6   3  13        814.21        839.32        26.23 o                         
  -5   3  13         77.57         90.18        13.24 o                         
  -4   3  13       1724.65       1815.64        43.56 o                         
  -3   3  13       2939.45       2980.33        76.01 o                         
  -2   3  13        170.40        159.40        12.25 o                         
  -1   3  13         24.74         30.92         9.49 o                         
   0   3  13        147.75        161.36        12.76 o                         
   1   3  13       1428.80       1449.30        46.62 o                         
   2   3  13        802.70        854.17        32.60 o                         
   3   3  13        396.34        430.02        29.58 o                         
   4   3  13        756.23        831.24        54.86 o                         
   5   3  13         32.27         43.00        14.40 o                         
  -8   4  13       1149.12        995.87        53.52 o                         
  -7   4  13        784.28        841.83        38.52 o                         
  -6   4  13        599.60        709.43        39.40 o                         
  -5   4  13        606.17        614.23        22.48 o                         
  -4   4  13       1244.92       1183.62        50.78 o                         
  -3   4  13       2607.32       2631.65        73.88 o                         
  -2   4  13       1185.17       1167.63        32.53 o                         
  -1   4  13          7.67          4.64        11.60 o                         
   0   4  13         54.47         56.75        11.23 o                         
   1   4  13        153.64        177.66        13.38 o                         
   2   4  13       1671.70       1761.20        53.04 o                         
   3   4  13       1006.05       1034.74        47.75 o                         
   4   4  13        648.79        664.37        48.47 o                         
   5   4  13        126.11        151.36        25.86 o                         
  -8   5  13        143.62        130.18        18.70 o                         
  -7   5  13       1213.08       1152.24        64.93 o                         
  -6   5  13       4446.38       4489.90       118.68 o                         
  -5   5  13        127.93        154.76        19.25 o                         
  -4   5  13        451.20        417.09        23.69 o                         
  -3   5  13       1296.84       1251.15        51.79 o                         
  -2   5  13       1945.65       1951.98        71.66 o                         
  -1   5  13       1013.49        990.83        43.87 o                         
   0   5  13        472.36        437.51        22.42 o                         
   1   5  13        384.14        389.83        26.77 o                         
   2   5  13       8479.44       8204.58       203.34 o                         
   3   5  13       6148.14       5890.95       182.28 o                         
   4   5  13         52.79         50.38        26.28 o                         
   5   5  13        430.06        512.44        36.64 o                         
  -7   6  13        111.09        104.09        24.33 o                         
  -6   6  13       2377.01       2452.59        83.39 o                         
  -5   6  13       1638.30       1713.91        64.26 o                         
  -4   6  13        468.60        496.22        25.23 o                         
  -3   6  13       2953.61       2962.12       164.60 o                         
  -2   6  13       2348.08       2264.90        80.26 o                         
  -1   6  13       2273.11       2297.43       219.44 o                         
   0   6  13         30.37         45.05        14.77 o                         
   1   6  13        482.82        451.47        28.38 o                         
   2   6  13       2584.50       2568.68        71.17 o                         
   3   6  13       3389.41       3166.61       103.53 o                         
   4   6  13         13.40         52.43        23.85 o                         
   5   6  13        185.03        229.89        25.14 o                         
  -7   7  13        902.57        886.77        50.66 o                         
  -6   7  13        305.74        299.77        34.25 o                         
  -5   7  13        804.45        867.75        55.79 o                         
  -4   7  13       1275.96       1336.07        45.54 o                         
  -3   7  13       2621.92       2743.44        93.94 o                         
  -2   7  13        647.96        567.98        33.54 o                         
  -1   7  13        843.17        815.88        32.40 o                         
   0   7  13       3691.26       3649.01        96.15 o                         
   1   7  13         29.42         41.08        17.73 o                         
   2   7  13       1766.24       1631.18        70.82 o                         
   3   7  13       2637.31       2555.94       116.90 o                         
   4   7  13        172.82        164.87        26.24 o                         
   5   7  13       1577.45       1391.29        67.64 o                         
  -7   8  13        282.26        287.32        24.71 o                         
  -6   8  13         38.18         57.86        22.28 o                         
  -5   8  13        116.36         99.74        14.69 o                         
  -4   8  13       1540.72       1574.92        48.19 o                         
  -3   8  13        960.15       1040.90        64.31 o                         
  -2   8  13       1602.19       1769.72        93.12 o                         
  -1   8  13        464.16        482.64        24.32 o                         
   0   8  13         23.76         43.50        15.27 o                         
   1   8  13         94.84        112.37        18.54 o                         
   2   8  13        463.73        480.75        27.64 o                         
   3   8  13        623.71        575.74        38.35 o                         
   4   8  13        121.98        117.46        13.74 o                         
  -6   9  13       1035.46       1044.86        57.34 o                         
  -5   9  13        119.10        120.07        13.76 o                         
  -4   9  13        147.03        143.45        25.26 o                         
  -3   9  13        740.22        765.70        52.09 o                         
  -2   9  13         21.14         54.00        27.29 o                         
  -1   9  13        347.36        325.26        39.76 o                         
   0   9  13        141.35        144.80        19.93 o                         
   1   9  13        866.94        862.87        26.67 o                         
   2   9  13       1392.12       1380.94        51.20 o                         
   3   9  13        952.66        928.94        50.57 o                         
  -6  10  13        269.49        232.37        22.75 o                         
  -5  10  13          6.62          9.04        13.78 o                         
  -4  10  13         19.07         35.67        12.60 o                         
  -3  10  13        569.40        606.71        24.98 o                         
  -2  10  13       1057.69       1136.45        64.69 o                         
  -1  10  13        128.82        166.07        20.28 o                         
   0  10  13          4.96          2.35        16.37 o                         
   1  10  13         22.01         22.22        14.13 o                         
   2  10  13        778.18        731.70        31.87 o                         
   3  10  13        173.01        168.85        14.12 o                         
  -5  11  13         39.57          1.38        17.03 o                         
  -4  11  13         65.37         69.64        14.58 o                         
  -3  11  13          0.54        -10.92        19.65 o                         
  -2  11  13          1.69         38.26        20.89 o                         
  -1  11  13        410.38        410.94        24.29 o                         
   0  11  13         33.53         91.26        24.09 o                         
   1  11  13         76.70         94.53        15.05 o                         
   2  11  13          4.06          7.33        17.46 o                         
   3  11  13         10.66         11.16        11.59 o                         
  -4  12  13          7.54         12.98        15.65 o                         
  -3  12  13         18.30         13.50        17.36 o                         
  -2  12  13         79.64         76.28        19.61 o                         
  -1  12  13        972.61        998.97        55.00 o                         
   0  12  13        133.61        158.76        24.95 o                         
   1  12  13        350.30        340.94        30.20 o                         
   2  12  13         16.03         31.80         9.73 o                         
  -3  13  13         73.07         57.67        14.36 o                         
  -2  13  13         13.77         24.52        15.69 o                         
  -1  13  13         53.00         45.17        11.55 o                         
   0  13  13       1615.07       1526.58        73.23 o                         
   1  13  13        503.17        436.40        29.24 o                         
  -8   0  14        229.23        240.38        25.52 o                         
  -7   0  14        104.38        114.83        32.99 o                         
  -6   0  14        202.43        222.16        18.01 o                         
  -5   0  14       2426.03       2618.29        75.37 o                         
  -4   0  14      12804.00      13160.50       322.11 o                         
  -3   0  14       4953.90       5075.52       161.27 o                         
  -2   0  14        473.20        459.40        25.19 o                         
  -1   0  14         14.43         29.38        18.43 o                         
   0   0  14        207.96        239.82        19.64 o                         
   1   0  14       6660.43       7033.62       277.30 o                         
   2   0  14        233.90        336.03        40.31 o                         
   3   0  14       2104.98       2125.21       107.29 o                         
   4   0  14        396.51        403.24        36.92 o                         
   5   0  14        809.60        689.32        47.56 o                         
  -8   1  14         29.39         31.63        18.03 o                         
  -7   1  14        642.87        699.23        24.07 o                         
  -6   1  14       1455.50       1486.67        31.44 o                         
  -5   1  14       2100.68       2186.96        46.10 o                         
  -4   1  14       2710.31       2653.31        58.69 o                         
  -3   1  14       1807.66       1828.97        48.42 o                         
  -2   1  14        808.23        855.78        25.77 o                         
  -1   1  14        198.81        180.86        16.59 o                         
   0   1  14        446.98        484.69        17.35 o                         
   1   1  14       2097.04       2141.79        48.69 o                         
   2   1  14       1059.67       1137.00        49.48 o                         
   3   1  14        390.59        464.67        61.23 o                         
   4   1  14       1722.39       1826.02        64.53 o                         
   5   1  14        394.30        414.64        19.84 o                         
  -8   2  14        535.23        511.63        33.77 o                         
  -7   2  14        434.14        469.30        27.96 o                         
  -6   2  14        138.81        144.31        12.51 o                         
  -5   2  14       3218.18       3373.47        60.09 o                         
  -4   2  14       1839.26       1759.90        42.49 o                         
  -3   2  14        299.73        291.62        22.16 o                         
  -2   2  14        124.28        105.57        12.97 o                         
  -1   2  14        710.83        703.82        23.28 o                         
   0   2  14       1901.67       1936.30        41.77 o                         
   1   2  14       4726.16       4994.38        91.00 o                         
   2   2  14       1231.44       1207.61        50.85 o                         
   3   2  14        259.81        268.67        37.35 o                         
   4   2  14        494.32        567.25        42.79 o                         
   5   2  14          0.31          9.18        13.25 o                         
  -7   3  14       1432.42       1346.72        41.37 o                         
  -6   3  14        902.36        879.23        33.79 o                         
  -5   3  14         80.44         84.46        13.64 o                         
  -4   3  14        667.09        637.12        25.44 o                         
  -3   3  14         33.86         38.80        15.65 o                         
  -2   3  14       2521.06       2704.57        73.60 o                         
  -1   3  14        341.79        351.99        16.52 o                         
   0   3  14       1669.56       1687.97        36.31 o                         
   1   3  14        966.96       1022.93        28.07 o                         
   2   3  14         59.09        108.69        21.93 o                         
   3   3  14       2193.39       2288.79       113.54 o                         
   4   3  14         29.56         17.60        23.85 o                         
   5   3  14         53.85         64.34        11.75 o                         
  -7   4  14        904.52        851.91        75.68 o                         
  -6   4  14        446.95        395.93        27.78 o                         
  -5   4  14       3551.47       3569.81        82.58 o                         
  -4   4  14        503.34        485.57        25.33 o                         
  -3   4  14        642.86        684.71        30.01 o                         
  -2   4  14        869.34        863.07        32.94 o                         
  -1   4  14         84.21         93.68        13.54 o                         
   0   4  14         18.81         32.67        13.28 o                         
   1   4  14       1146.10       1134.82        29.94 o                         
   2   4  14       1044.35       1082.37        37.14 o                         
   3   4  14        110.58        130.33        30.58 o                         
   4   4  14        490.34        490.78        38.93 o                         
   5   4  14        111.57         94.93        19.22 o                         
  -7   5  14         56.08         70.65        21.47 o                         
  -6   5  14        330.13        329.44        40.07 o                         
  -5   5  14        793.86        814.34        31.68 o                         
  -4   5  14        631.40        602.70        33.92 o                         
  -3   5  14       1107.86       1095.06        53.38 o                         
  -2   5  14        622.93        630.12        46.68 o                         
  -1   5  14        714.15        693.35        59.58 o                         
   0   5  14        386.17        378.90        21.52 o                         
   1   5  14       1702.05       1667.73        61.75 o                         
   2   5  14         59.95         73.64        18.62 o                         
   3   5  14          9.15         -4.20        25.33 o                         
   4   5  14        527.96        531.80        39.02 o                         
   5   5  14          9.44         -9.30        15.41 o                         
  -7   6  14         74.25         76.09        19.18 o                         
  -6   6  14          1.65         10.02        22.71 o                         
  -5   6  14        368.29        282.69        24.58 o                         
  -4   6  14        430.21        447.98        29.02 o                         
  -3   6  14        275.51        316.17        26.39 o                         
  -2   6  14        662.43        654.08        35.17 o                         
  -1   6  14          0.76         -2.75        14.94 o                         
   0   6  14       2284.18       2154.50       101.52 o                         
   1   6  14         30.05         41.39        14.81 o                         
   2   6  14         28.50         32.29        16.46 o                         
   3   6  14         11.00         -1.91        22.61 o                         
   4   6  14          4.50         35.78        20.56 o                         
  -7   7  14        708.19        595.68        35.78 o                         
  -6   7  14         63.08         52.00        21.37 o                         
  -5   7  14        261.85        257.75        21.55 o                         
  -4   7  14        260.75        302.87        24.26 o                         
  -3   7  14        266.14        321.04        25.65 o                         
  -2   7  14         77.91         71.24        20.15 o                         
  -1   7  14       1071.83       1063.96        37.35 o                         
   0   7  14        621.69        584.50        31.34 o                         
   1   7  14         38.30         60.65        14.45 o                         
   2   7  14        406.21        377.66        24.09 o                         
   3   7  14        578.55        478.95        36.73 o                         
   4   7  14        426.72        324.24        27.48 o                         
  -6   8  14       4220.31       3807.54       167.49 o                         
  -5   8  14       1709.98       1540.53        55.12 o                         
  -4   8  14         39.41         31.72        22.95 o                         
  -3   8  14       1095.91        986.78        42.12 o                         
  -2   8  14         28.26         24.86        18.09 o                         
  -1   8  14       2389.84       2393.80        67.08 o                         
   0   8  14         32.68         40.74        22.06 o                         
   1   8  14          9.31         22.66        11.20 o                         
   2   8  14        237.51        249.54        17.67 o                         
   3   8  14       1686.13       1791.80       131.00 o                         
   4   8  14        281.90        296.38        23.23 o                         
  -6   9  14        223.09        189.86        20.23 o                         
  -5   9  14       1160.70       1099.30        41.22 o                         
  -4   9  14        523.36        519.16        36.52 o                         
  -3   9  14        135.79        151.67        15.23 o                         
  -2   9  14        410.92        334.36        34.30 o                         
  -1   9  14       1990.55       1862.36       136.89 o                         
   0   9  14       1112.01       1152.51        61.07 o                         
   1   9  14        790.05        762.23        26.52 o                         
   2   9  14        328.91        356.53        17.51 o                         
   3   9  14         52.29         35.59        16.36 o                         
  -5  10  14        253.85        218.29        22.56 o                         
  -4  10  14         39.13         55.03        13.34 o                         
  -3  10  14         42.03         50.68        14.29 o                         
  -2  10  14         30.47         41.55        21.56 o                         
  -1  10  14         23.61         28.28        27.69 o                         
   0  10  14       3095.51       3036.72        97.65 o                         
   1  10  14       1015.84        980.45        41.69 o                         
   2  10  14        293.80        253.93        16.91 o                         
  -4  11  14         35.14         12.83        15.03 o                         
  -3  11  14         98.08        120.37        19.58 o                         
  -2  11  14         10.06         20.75        18.13 o                         
  -1  11  14        419.97        419.59        35.06 o                         
   0  11  14         28.71         21.71        20.37 o                         
   1  11  14       5491.42       5009.32       264.30 o                         
   2  11  14        805.28        731.75        27.56 o                         
  -3  12  14       1108.29       1025.92        51.95 o                         
  -2  12  14        199.48        223.73        22.04 o                         
  -1  12  14        297.48        272.91        24.90 o                         
   0  12  14       2670.61       2413.63       108.57 o                         
   1  12  14        390.45        343.13        26.24 o                         
  -7   1  15          4.14         42.50        22.28 o                         
  -6   1  15        237.98        250.82        31.61 o                         
  -5   1  15         28.00         30.84        15.45 o                         
  -4   1  15        302.54        320.67        19.97 o                         
  -3   1  15          3.57         25.98        16.43 o                         
  -2   1  15       1799.06       1782.45        42.37 o                         
  -1   1  15       1771.82       1831.05        42.99 o                         
   0   1  15        183.00        234.78        17.48 o                         
   1   1  15        393.57        401.70        18.08 o                         
   2   1  15          5.31          4.25        11.77 o                         
   3   1  15         10.87         10.02        14.06 o                         
   4   1  15        662.68        738.61        26.38 o                         
  -7   2  15       1039.81       1122.33        61.11 o                         
  -6   2  15        423.57        502.39        28.54 o                         
  -5   2  15        390.27        387.22        19.77 o                         
  -4   2  15        412.50        458.82        26.02 o                         
  -3   2  15       3257.56       3268.66        89.54 o                         
  -2   2  15       1581.93       1618.03        56.14 o                         
  -1   2  15         78.51         97.58        13.46 o                         
   0   2  15        474.94        477.90        19.14 o                         
   1   2  15         19.86         36.30        10.93 o                         
   2   2  15        210.64        238.00        14.57 o                         
   3   2  15         30.63         32.51        10.34 o                         
   4   2  15        102.97        102.55         9.14 o                         
  -7   3  15       1025.50        981.84        54.76 o                         
  -6   3  15         72.28         78.06        17.94 o                         
  -5   3  15         53.77         68.64        13.91 o                         
  -4   3  15         47.65         53.49        14.69 o                         
  -3   3  15       1944.06       1998.52        42.13 o                         
  -2   3  15       1099.24       1120.09        39.60 o                         
  -1   3  15        667.66        672.51        22.14 o                         
   0   3  15        119.20        125.49        12.79 o                         
   1   3  15       1591.91       1704.45        36.20 o                         
   2   3  15       2252.35       2400.66        47.15 o                         
   3   3  15          5.72         14.35         9.57 o                         
   4   3  15         52.34         62.63        12.10 o                         
  -7   4  15        188.24        217.66        22.44 o                         
  -6   4  15       1305.22       1276.43        87.78 o                         
  -5   4  15        177.92        150.08        20.63 o                         
  -4   4  15        119.44        112.64        17.01 o                         
  -3   4  15         93.71         97.85        17.08 o                         
  -2   4  15        165.78        174.69        18.62 o                         
  -1   4  15        234.24        222.91        18.98 o                         
   0   4  15        550.36        567.37        25.59 o                         
   1   4  15       3254.19       3309.14        98.67 o                         
   2   4  15       2190.15       2165.55        52.72 o                         
   3   4  15       1527.69       1601.23        54.81 o                         
   4   4  15        282.35        291.14        27.29 o                         
  -7   5  15        569.91        507.86        32.25 o                         
  -6   5  15        545.12        547.23        37.28 o                         
  -5   5  15         44.58         63.09        18.20 o                         
  -4   5  15        752.27        734.51        38.57 o                         
  -3   5  15        274.25        297.13        20.33 o                         
  -2   5  15        468.71        476.85        29.54 o                         
  -1   5  15         87.05         98.05        22.73 o                         
   0   5  15       1929.79       1827.51        74.18 o                         
   1   5  15         74.39         99.18        29.24 o                         
   2   5  15        765.75        733.70       110.48 o                         
   3   5  15        508.82        534.03        27.45 o                         
   4   5  15       1200.13       1222.84        42.75 o                         
  -6   6  15         45.10         42.46        19.37 o                         
  -5   6  15       2653.50       2735.49        89.58 o                         
  -4   6  15         13.16         16.45        17.70 o                         
  -3   6  15       1943.74       1951.74        56.72 o                         
  -2   6  15        376.13        382.16        26.98 o                         
  -1   6  15        813.57        805.16        40.64 o                         
   0   6  15        871.19        813.05        48.09 o                         
   1   6  15         90.63        131.38        27.00 o                         
   2   6  15        230.42        245.91        29.58 o                         
   3   6  15        267.91        240.39        38.97 o                         
   4   6  15        339.41        310.61        16.56 o                         
  -6   7  15        539.75        460.44        31.77 o                         
  -5   7  15        123.55        121.88        22.42 o                         
  -4   7  15       1640.67       1656.59        59.37 o                         
  -3   7  15         50.09         90.13        15.11 o                         
  -2   7  15        717.74        663.53        46.87 o                         
  -1   7  15        474.26        441.60        25.50 o                         
   0   7  15        646.35        658.46        43.50 o                         
   1   7  15        293.17        261.73        29.65 o                         
   2   7  15         63.22         64.78        22.04 o                         
   3   7  15       1081.94       1124.34        57.44 o                         
  -5   8  15        145.12        146.69        20.18 o                         
  -4   8  15       1051.68       1000.73        54.96 o                         
  -3   8  15       1057.25       1099.34        49.80 o                         
  -2   8  15        182.07        184.73        27.31 o                         
  -1   8  15         35.91         35.11        14.55 o                         
   0   8  15        114.64        118.19        14.73 o                         
   1   8  15       1235.50       1289.27        46.14 o                         
   2   8  15        222.66        246.19        41.41 o                         
   3   8  15         54.92         57.48        15.36 o                         
  -5   9  15        339.39        374.86        25.76 o                         
  -4   9  15          7.56         18.65        17.79 o                         
  -3   9  15        883.10        870.33        53.12 o                         
  -2   9  15        101.82        140.15        25.43 o                         
  -1   9  15        330.28        343.07        22.29 o                         
   0   9  15        138.14        136.39        13.74 o                         
   1   9  15        868.36        837.60        30.35 o                         
   2   9  15       2512.57       2467.82       110.82 o                         
  -4  10  15        118.12        117.00        12.01 o                         
  -3  10  15        128.64         92.36        14.98 o                         
  -2  10  15          0.20         11.49        12.82 o                         
  -1  10  15        346.35        351.48        57.27 o                         
   0  10  15        179.10        161.73        16.08 o                         
   1  10  15         84.93         46.03        19.18 o                         
  -3  11  15        100.85         67.64        10.44 o                         
  -2  11  15         52.31         59.97        11.04 o                         
  -1  11  15         53.28         39.70        11.12 o                         
   0  11  15         56.01         47.32        16.89 o                         
  -6   0  16       1286.07       1232.00        65.93 o                         
  -5   0  16        312.18        366.29        26.82 o                         
  -4   0  16        377.94        347.57        26.92 o                         
  -3   0  16        874.80        886.85        38.30 o                         
  -2   0  16       1436.53       1507.54        84.87 o                         
  -1   0  16        693.71        698.38        36.81 o                         
   0   0  16       1163.59       1194.34        58.15 o                         
   1   0  16        133.16        153.05        21.11 o                         
   2   0  16         28.48         50.20        18.34 o                         
   3   0  16         69.12         66.13        14.99 o                         
   4   0  16          4.72          8.89         9.80 o                         
  -6   1  16        277.99        283.53        21.15 o                         
  -5   1  16       3357.06       3443.76        78.98 o                         
  -4   1  16        932.60        912.84        34.62 o                         
  -3   1  16         71.15         54.84        13.69 o                         
  -2   1  16        590.75        647.86        28.96 o                         
  -1   1  16       1198.70       1249.77        32.04 o                         
   0   1  16        207.37        235.29        28.36 o                         
   1   1  16         98.42        121.53        14.01 o                         
   2   1  16        215.91        220.45        17.71 o                         
   3   1  16         23.35         32.59         9.81 o                         
   4   1  16        194.30        205.42        14.23 o                         
  -6   2  16        279.11        294.81        31.48 o                         
  -5   2  16         17.66          4.48        14.67 o                         
  -4   2  16       2583.69       2567.38        72.11 o                         
  -3   2  16          6.43         29.89        12.74 o                         
  -2   2  16        186.28        183.05        19.36 o                         
  -1   2  16       1693.45       1760.05        41.09 o                         
   0   2  16        605.11        633.22        20.88 o                         
   1   2  16        230.36        248.81        15.75 o                         
   2   2  16        122.45        150.96        11.54 o                         
   3   2  16         78.31         86.61         9.92 o                         
   4   2  16        173.87        159.54         8.80 o                         
  -6   3  16         87.19         95.07        24.04 o                         
  -5   3  16        173.92        157.58        13.60 o                         
  -4   3  16         23.94          1.24        18.39 o                         
  -3   3  16         21.81         37.16        16.71 o                         
  -2   3  16        663.53        648.11        28.50 o                         
  -1   3  16        384.48        386.81        17.64 o                         
   0   3  16       2649.99       2835.74        59.67 o                         
   1   3  16        991.70        993.52        29.09 o                         
   2   3  16        182.46        176.80        10.85 o                         
   3   3  16          4.75          7.88         7.59 o                         
  -6   4  16        374.64        346.62        31.39 o                         
  -5   4  16        354.13        367.39        23.62 o                         
  -4   4  16       1175.81       1156.87        46.01 o                         
  -3   4  16        246.40        278.60        22.56 o                         
  -2   4  16        497.69        457.21        29.17 o                         
  -1   4  16       1612.55       1581.23        64.73 o                         
   0   4  16        175.38        171.53        16.10 o                         
   1   4  16         78.58         72.66        13.57 o                         
   2   4  16         57.38         41.86        16.15 o                         
   3   4  16          1.38          5.41        23.97 o                         
  -6   5  16          4.84         19.75        17.84 o                         
  -5   5  16        190.06        160.40        17.80 o                         
  -4   5  16         48.78         33.82        16.39 o                         
  -3   5  16       1345.95       1371.69        52.11 o                         
  -2   5  16        202.83        217.57        21.86 o                         
  -1   5  16         11.90         19.35        16.93 o                         
   0   5  16          2.51         22.37        24.28 o                         
   1   5  16         15.42         33.25        21.13 o                         
   2   5  16        935.69       1080.50        58.15 o                         
   3   5  16        581.74        518.95        61.20 o                         
  -5   6  16        107.09        122.10        15.88 o                         
  -4   6  16        570.88        568.28        28.37 o                         
  -3   6  16         45.47         54.26        13.55 o                         
  -2   6  16         21.71         35.99        16.73 o                         
  -1   6  16         51.20         69.52        17.94 o                         
   0   6  16         44.59         32.84        19.32 o                         
   1   6  16        947.91        906.95        52.52 o                         
   2   6  16          5.40         -1.48        17.70 o                         
   3   6  16          4.79          2.19        13.07 o                         
  -5   7  16         77.14         68.31        16.89 o                         
  -4   7  16         93.99        137.80        16.82 o                         
  -3   7  16         56.01         84.25        13.34 o                         
  -2   7  16        394.11        404.29        72.03 o                         
  -1   7  16        105.91         94.53        28.86 o                         
   0   7  16       2570.17       2517.44        84.67 o                         
   1   7  16        536.61        575.76        27.13 o                         
   2   7  16         52.14         49.24        11.96 o                         
  -5   8  16       3225.47       3058.92       132.28 o                         
  -4   8  16       1032.02       1112.89        56.34 o                         
  -3   8  16        952.13        991.78        94.10 o                         
  -2   8  16        193.21        193.23        26.48 o                         
  -1   8  16         27.21         22.30        14.15 o                         
   0   8  16       2032.91       2024.10        67.80 o                         
   1   8  16         21.23         29.52        18.15 o                         
   2   8  16         14.28         16.19         9.60 o                         
  -4   9  16         71.71         55.48        14.50 o                         
  -3   9  16        117.03        131.42        19.13 o                         
  -2   9  16        610.27        604.10        26.84 o                         
  -1   9  16        539.28        548.02        36.40 o                         
   0   9  16        635.82        585.93        25.60 o                         
   1   9  16        552.17        593.34        37.33 o                         
  -3  10  16        151.73        151.56        16.51 o                         
  -2  10  16         24.25         13.42         9.67 o                         
  -1  10  16       1103.79        966.01        49.56 o                         
  -6   1  17         34.06         25.95        17.70 o                         
  -5   1  17        672.55        659.51        32.61 o                         
  -4   1  17        156.78        160.00        16.80 o                         
  -3   1  17         74.01         97.90        16.25 o                         
  -2   1  17        299.74        326.06        20.44 o                         
  -1   1  17          8.13         -4.78        19.30 o                         
   0   1  17        676.19        681.77        23.24 o                         
   1   1  17       1291.24       1320.90        35.04 o                         
   2   1  17        266.72        281.79        13.69 o                         
   3   1  17          7.36          8.63         7.01 o                         
  -6   2  17       1217.71       1161.12        59.39 o                         
  -5   2  17        338.24        346.60        21.85 o                         
  -4   2  17         20.69         29.97        13.81 o                         
  -3   2  17         19.63         29.90        14.76 o                         
  -2   2  17        655.32        676.68        27.79 o                         
  -1   2  17        625.09        642.03        26.70 o                         
   0   2  17         16.66         13.85        11.28 o                         
   1   2  17        335.16        345.13        15.76 o                         
   2   2  17          9.37         18.07         8.82 o                         
   3   2  17         34.00         32.27         6.78 o                         
  -6   3  17        177.84        196.92        22.18 o                         
  -5   3  17         72.09         87.23        12.92 o                         
  -4   3  17         75.99         76.68        13.81 o                         
  -3   3  17        411.62        404.69        21.52 o                         
  -2   3  17        134.89        148.57        16.43 o                         
  -1   3  17       2469.81       2510.90        85.40 o                         
   0   3  17         12.89         20.31         9.37 o                         
   1   3  17        136.87        161.56        10.63 o                         
   2   3  17        456.48        486.15        19.91 o                         
  -5   4  17        118.86         92.59        23.23 o                         
  -4   4  17         62.72         50.09        22.71 o                         
  -3   4  17        113.31         94.98        25.19 o                         
  -2   4  17       1675.19       1717.30        86.58 o                         
  -1   4  17        105.29         99.48        14.31 o                         
   0   4  17        592.83        578.14        23.16 o                         
   1   4  17        944.82        902.32        50.47 o                         
   2   4  17       1077.19       1136.60        56.82 o                         
  -5   5  17        503.23        504.04        35.11 o                         
  -4   5  17        638.95        635.03        28.30 o                         
  -3   5  17        942.54        920.46        52.67 o                         
  -2   5  17        964.79       1028.01        48.97 o                         
  -1   5  17        453.98        439.99        25.26 o                         
   0   5  17        853.65        903.04        36.92 o                         
   1   5  17        819.39        863.48        34.37 o                         
   2   5  17         14.55         18.37        15.17 o                         
  -4   6  17       1091.98       1090.61        59.22 o                         
  -3   6  17        845.13        853.70        39.02 o                         
  -2   6  17        891.95        924.34        30.15 o                         
  -1   6  17        894.79        944.41        38.01 o                         
   0   6  17        178.81        194.91        48.63 o                         
   1   6  17        785.92        780.83        57.53 o                         
   2   6  17        376.45        342.22        29.72 o                         
  -4   7  17         22.58         32.34        20.51 o                         
  -3   7  17       1411.69       1422.03        49.27 o                         
  -2   7  17       2435.77       2358.51        62.33 o                         
  -1   7  17        204.35        170.89        20.61 o                         
   0   7  17         81.13         95.18        18.08 o                         
   1   7  17         30.51         22.86        10.48 o                         
  -3   8  17        200.89        201.98        19.75 o                         
  -2   8  17        915.54        914.25        28.95 o                         
  -1   8  17        481.03        464.88        22.18 o                         
   0   8  17        125.13        127.96        12.70 o                         
  -2   9  17         56.80         56.82        13.26 o                         
  -5   0  18       2535.04       2450.36       111.34 o                         
  -4   0  18       2448.15       2505.56       116.35 o                         
  -3   0  18       3020.96       3036.79       139.39 o                         
  -2   0  18         66.83         65.82        17.53 o                         
  -1   0  18        971.17       1062.13        60.35 o                         
   0   0  18       1072.15       1169.70        64.07 o                         
   1   0  18         20.79         30.36        12.09 o                         
   2   0  18       1666.11       1567.60        56.65 o                         
  -5   1  18         75.69         57.54        15.36 o                         
  -4   1  18       1260.56       1251.75        37.55 o                         
  -3   1  18       2969.59       3166.10        82.76 o                         
  -2   1  18        120.74        162.28        14.28 o                         
  -1   1  18       3564.35       3695.47       117.30 o                         
   0   1  18        853.01        859.92        39.31 o                         
   1   1  18         76.42         71.14         9.04 o                         
   2   1  18        441.32        426.54        15.07 o                         
  -5   2  18        445.07        408.01        29.77 o                         
  -4   2  18          4.37          2.50        11.08 o                         
  -3   2  18        411.58        450.31        20.30 o                         
  -2   2  18        269.21        254.68        13.24 o                         
  -1   2  18        957.23        982.57        39.97 o                         
   0   2  18       2789.05       2820.40       110.36 o                         
   1   2  18        447.30        413.24        14.93 o                         
  -5   3  18        127.38        123.74        19.56 o                         
  -4   3  18        185.71        188.78        13.59 o                         
  -3   3  18        279.33        241.29        19.84 o                         
  -2   3  18        596.54        647.95        29.00 o                         
  -1   3  18       1113.58       1087.63        33.88 o                         
   0   3  18         15.99         21.25        10.60 o                         
   1   3  18        479.76        440.66        46.96 o                         
  -4   4  18        107.66         68.17        19.08 o                         
  -3   4  18       1128.49       1116.23        59.01 o                         
  -2   4  18         28.21         45.37        19.13 o                         
  -1   4  18        154.59        106.33        20.51 o                         
   0   4  18        821.19        808.87        31.86 o                         
   1   4  18          1.66         -4.34         9.98 o                         
  -4   5  18          8.11          2.48        15.84 o                         
  -3   5  18        148.35        159.52        22.33 o                         
  -2   5  18        977.43       1098.53        57.63 o                         
  -1   5  18        189.71        184.39        44.48 o                         
   0   5  18        320.13        267.73        16.96 o                         
  -3   6  18          0.13         26.49        10.15 o                         
  -2   6  18        112.91         90.61        25.21 o                         
  -1   6  18          6.01         -3.53        10.86 o                         
   0   6  18         42.18         20.07         9.86 o                         
  -3   1  19        753.09        755.20        30.53 o                         
  -2   1  19         49.40         70.39        13.24 o                         
  -1   1  19         32.55         35.49         8.44 o                         
   0   1  19        109.10         95.09        15.62 o                         
  -3   2  19          9.80         -5.30        12.47 o                         
  -2   2  19        189.61        173.07        32.10 o                         
  -1   2  19         12.13          4.66         9.22 o                         
  -2   3  19        205.33        199.50        14.23 o                         
                                                                                
