# Supplementary material for: Syntheses and crystal structures of three tri­phenyl­sulfonium salts of manganese(II), iron(III) and cobalt(II)
Source: Acta Crystallogr E Crystallogr Commun. 2025 Jul 31;81(Pt 8):770–5. doi: 10.1107/S2056989025006668 (PMC12326499; doi:10.1107/S2056989025006668)
Supplement: Supplementary file 4 [file e-81-00770-IIIsup4.hkl]

data_III                                                                        
_shelx_title ' I1190_AUTO OLEX2: imported from CIF'                             
_shelx_refln_list_code          4                                               
_shelx_F_calc_maximum      278.83                                               
_exptl_crystal_F_000      1492.00                                               
_reflns_d_resolution_high  0.8212                                               
                                                                                
loop_                                                                           
 _space_group_symop_operation_xyz                                               
 'x, y, z'                                                                      
 '-x+1/2, y+1/2, -z+1/2'                                                        
 '-x, -y, -z'                                                                   
 'x-1/2, -y-1/2, z-1/2'                                                         
                                                                                
_cell_length_a     9.3200                                                       
_cell_length_b    17.7236                                                       
_cell_length_c    21.2341                                                       
_cell_angle_alpha  90.000                                                       
_cell_angle_beta   99.331                                                       
_cell_angle_gamma  90.000                                                       
                                                                                
_shelx_F_squared_multiplier     1.000                                           
                                                                                
loop_                                                                           
 _refln_index_h                                                                 
 _refln_index_k                                                                 
 _refln_index_l                                                                 
 _refln_F_squared_calc                                                          
 _refln_F_squared_meas                                                          
 _refln_F_squared_sigma                                                         
 _refln_observed_status                                                         
   2   0   0       3446.40       3757.04        69.48 o                         
   4   0   0      11587.95      11677.62       270.62 o                         
   6   0   0       9960.98       9833.29       205.41 o                         
   8   0   0         67.97         67.51        11.96 o                         
  10   0   0       1208.02       1256.21        40.49 o                         
   1   1   0        533.63        355.86         7.98 o                         
   2   1   0       9666.11       9901.60       131.21 o                         
   3   1   0        420.31        356.01        27.89 o                         
   4   1   0      10035.50      10902.64       170.60 o                         
   5   1   0         26.59         40.25         5.60 o                         
   6   1   0       2300.96       2405.13        80.75 o                         
   7   1   0         45.93         42.54         6.79 o                         
   8   1   0       1730.20       1798.84        57.65 o                         
   9   1   0          6.20          5.34         9.42 o                         
  10   1   0        115.47        121.06         6.98 o                         
  11   1   0          6.95         13.51         3.08 o                         
   0   2   0       8433.88       8883.78       151.28 o                         
   1   2   0        425.77        436.19         5.58 o                         
   2   2   0      12211.78      12259.48       148.13 o                         
   3   2   0         96.41        103.45         5.58 o                         
   4   2   0        382.15        400.45        11.97 o                         
   5   2   0       6909.88       7094.84       156.71 o                         
   6   2   0         46.89         50.61         5.34 o                         
   7   2   0        362.60        386.05        17.19 o                         
   8   2   0        360.74        337.18        15.93 o                         
   9   2   0        598.69        621.02        24.24 o                         
  10   2   0        191.24        201.16         6.96 o                         
  11   2   0         10.77         11.59         2.65 o                         
   1   3   0      27596.92      27504.76       314.21 o                         
   2   3   0       1533.06       1445.76        22.05 o                         
   3   3   0       2452.28       2571.12        55.07 o                         
   4   3   0       2797.10       3040.96        58.99 o                         
   5   3   0       1126.61       1068.34        90.68 o                         
   6   3   0        743.25        751.46        17.57 o                         
   7   3   0         14.94         14.36         6.30 o                         
   8   3   0        359.59        399.06        21.11 o                         
   9   3   0        290.05        289.15        12.74 o                         
  10   3   0          7.85          7.57         4.52 o                         
  11   3   0        154.28        142.52         7.45 o                         
   0   4   0       1455.36       1492.91        45.52 o                         
   1   4   0      77745.48      75053.69       925.76 o                         
   2   4   0      14851.94      14183.20       202.35 o                         
   3   4   0       8528.24       8660.17       142.31 o                         
   4   4   0       3709.88       3876.51        79.34 o                         
   5   4   0       9367.81       9728.22       209.13 o                         
   6   4   0        147.50        155.46         8.21 o                         
   7   4   0        225.10        245.35        12.91 o                         
   8   4   0        182.30        191.45        10.62 o                         
   9   4   0         98.78         98.01         8.76 o                         
  10   4   0        409.27        382.07        13.93 o                         
  11   4   0         13.25         26.39         6.38 o                         
   1   5   0        496.28        588.03         9.75 o                         
   2   5   0         32.78         45.02         5.15 o                         
   3   5   0       3444.75       3751.33        77.85 o                         
   4   5   0        394.67        435.34        24.38 o                         
   5   5   0        158.07        148.63        14.85 o                         
   6   5   0         11.63         13.01         6.23 o                         
   7   5   0        588.87        610.20        27.18 o                         
   8   5   0         10.97         18.93        10.38 o                         
   9   5   0         44.92         32.83        11.71 o                         
  10   5   0          0.20         -4.85         9.69 o                         
   0   6   0      14087.60      13135.96       240.07 o                         
   1   6   0      12324.25      12713.47       181.97 o                         
   2   6   0       1694.75       1762.00        35.06 o                         
   3   6   0       1195.41       1345.63        26.54 o                         
   4   6   0       6333.47       6467.10       129.68 o                         
   5   6   0       1566.57       1653.59        31.24 o                         
   6   6   0       1350.56       1254.97        30.10 o                         
   7   6   0       1448.89       1394.26        60.19 o                         
   8   6   0         85.04         89.46        11.45 o                         
   9   6   0          5.60         15.04         9.83 o                         
  10   6   0        174.22        166.05        12.45 o                         
   1   7   0       2188.70       1872.97        29.23 o                         
   2   7   0         63.57         98.03         7.32 o                         
   3   7   0        323.36        342.84        21.60 o                         
   4   7   0       1279.63       1167.50        26.44 o                         
   5   7   0        463.24        458.12        13.01 o                         
   6   7   0         81.92         67.00        10.14 o                         
   7   7   0        743.37        758.21        21.20 o                         
   8   7   0        184.80        156.16        12.99 o                         
   9   7   0         36.73         62.41        10.21 o                         
  10   7   0        135.62        150.45        11.21 o                         
   0   8   0       5742.92       5751.25       107.86 o                         
   1   8   0       1315.58       1530.41        24.94 o                         
   2   8   0       4230.21       4374.66        89.43 o                         
   3   8   0       4129.00       4229.00        81.45 o                         
   4   8   0         64.13         52.58         5.03 o                         
   5   8   0       1727.35       1675.05        40.58 o                         
   6   8   0        239.81        249.88        18.20 o                         
   7   8   0          5.43          4.20        10.41 o                         
   8   8   0        234.32        221.38        14.40 o                         
   9   8   0          1.75         15.96         9.20 o                         
  10   8   0         98.51         97.01         7.28 o                         
   1   9   0       4190.50       4263.70        69.69 o                         
   2   9   0        372.95        349.14        15.18 o                         
   3   9   0       2646.11       2525.21        77.98 o                         
   4   9   0        808.41        895.57        19.08 o                         
   5   9   0        657.30        698.50        39.07 o                         
   6   9   0        190.75        184.73        11.87 o                         
   7   9   0         11.36         10.08         9.45 o                         
   8   9   0        197.50        192.05        17.13 o                         
   9   9   0        155.90        123.40        10.42 o                         
  10   9   0         10.34         18.93         5.23 o                         
   0  10   0      27320.87      26466.55       516.48 o                         
   1  10   0        216.21        178.59        12.05 o                         
   2  10   0        333.72        407.12        12.58 o                         
   3  10   0       1526.85       1286.43        23.22 o                         
   4  10   0        483.93        494.60        13.12 o                         
   5  10   0       3011.41       2977.79        68.71 o                         
   6  10   0       2186.64       2194.88        66.51 o                         
   7  10   0       1349.06       1471.48        56.00 o                         
   8  10   0         37.38         27.93        13.09 o                         
   9  10   0          8.87          2.31         7.28 o                         
   1  11   0        799.36        689.65        15.47 o                         
   2  11   0        709.62        616.11        13.42 o                         
   3  11   0        224.85        227.21         7.84 o                         
   4  11   0        252.66        215.70        10.26 o                         
   5  11   0         25.97         23.17         7.67 o                         
   6  11   0         18.06         29.48        10.09 o                         
   7  11   0         11.92         14.67         9.75 o                         
   8  11   0        375.75        345.06        20.30 o                         
   9  11   0        135.81        113.18         8.46 o                         
   0  12   0        806.44        813.14        26.25 o                         
   1  12   0       3328.08       3134.24        59.28 o                         
   2  12   0         11.18         14.34         5.40 o                         
   3  12   0         37.91         28.57         5.24 o                         
   4  12   0        468.58        436.72        12.65 o                         
   5  12   0       2787.51       2776.70        85.99 o                         
   6  12   0          3.68          4.95         8.29 o                         
   7  12   0        515.18        511.96        23.49 o                         
   8  12   0          1.76          8.31         6.42 o                         
   9  12   0        612.95        570.53        19.77 o                         
   1  13   0       1388.25       1394.00        29.62 o                         
   2  13   0         65.26         50.01         7.74 o                         
   3  13   0       1129.95       1095.42        24.24 o                         
   4  13   0        210.96        214.32         8.79 o                         
   5  13   0        159.59        133.54        10.26 o                         
   6  13   0         11.06          1.18         8.09 o                         
   7  13   0         69.80         61.06         7.96 o                         
   8  13   0          1.36         -1.07         6.16 o                         
   0  14   0         69.34         53.03        11.87 o                         
   1  14   0        240.64        242.94        12.15 o                         
   2  14   0        918.47        901.46        22.97 o                         
   3  14   0        806.53        778.62        21.06 o                         
   4  14   0          9.62         15.53         7.93 o                         
   5  14   0       1097.44       1092.95        56.10 o                         
   6  14   0          7.50         16.85         8.53 o                         
   7  14   0        415.26        406.66        14.35 o                         
   8  14   0        111.20        121.68         8.85 o                         
   1  15   0         99.55        118.50        10.80 o                         
   2  15   0        397.24        415.56        19.07 o                         
   3  15   0        143.79        175.53        10.69 o                         
   4  15   0        248.60        283.56        15.08 o                         
   5  15   0        188.46        193.15        12.03 o                         
   6  15   0          9.46         20.27        10.83 o                         
   7  15   0         14.96         21.65         7.62 o                         
   8  15   0          8.28          9.63         8.03 o                         
   0  16   0       1138.26       1083.73        64.44 o                         
   1  16   0        609.81        556.97        22.78 o                         
   2  16   0        332.19        359.74        18.98 o                         
   3  16   0         68.13         83.98         9.11 o                         
   4  16   0        476.02        469.30        17.05 o                         
   5  16   0        988.36       1035.54        34.77 o                         
   6  16   0        139.56        156.64        11.69 o                         
   7  16   0         41.16         39.63         6.73 o                         
   1  17   0          0.17          8.51         9.84 o                         
   2  17   0         17.79          5.02        10.11 o                         
   3  17   0        230.36        261.10        14.84 o                         
   4  17   0         23.75         21.28         7.33 o                         
   5  17   0          7.68         14.18         7.07 o                         
   6  17   0         11.92          7.62         7.02 o                         
   0  18   0        290.03        302.70        18.18 o                         
   1  18   0         22.80         17.93        11.38 o                         
   2  18   0         16.08         21.98         9.48 o                         
   3  18   0        241.56        268.43        14.39 o                         
   4  18   0          5.86         13.02         7.86 o                         
   5  18   0        132.06        152.16         9.87 o                         
   6  18   0         15.17         24.05         7.86 o                         
   1  19   0        169.19        199.55        27.65 o                         
   2  19   0         22.94         24.58         7.97 o                         
   3  19   0         20.21         22.54         6.55 o                         
   4  19   0         18.71         18.37         5.73 o                         
   5  19   0          4.33         -1.03         4.74 o                         
   0  20   0        309.68        316.44        24.80 o                         
   1  20   0          1.49          5.53         6.38 o                         
   2  20   0          1.85          0.28         6.48 o                         
   3  20   0        192.00        204.81         9.96 o                         
   4  20   0         11.77         24.14         4.98 o                         
   1  21   0         61.86         62.44        12.20 o                         
   2  21   0         59.18         72.24         7.51 o                         
 -11   0   1        195.88        213.52         9.13 o                         
  -9   0   1       3343.88       3563.05       147.34 o                         
  -7   0   1        643.28        677.68        22.25 o                         
  -5   0   1      14479.32      15235.24       394.06 o                         
  -3   0   1       2436.63       2438.23       127.46 o                         
  -1   0   1       1739.05       1750.80        28.47 o                         
   1   0   1      56315.42      54651.71      1168.49 o                         
   3   0   1       1938.22       1871.96       111.87 o                         
   5   0   1        458.14        402.55        27.99 o                         
   7   0   1       1011.97       1218.73       115.19 o                         
   9   0   1        105.40        151.39        24.88 o                         
  11   0   1        198.52        190.06        13.76 o                         
 -11   1   1         13.73         12.46         3.02 o                         
 -10   1   1        111.81        117.99         7.15 o                         
  -9   1   1         15.58         29.57         9.47 o                         
  -8   1   1        107.05         93.51        10.12 o                         
  -7   1   1         18.12         28.03         7.12 o                         
  -6   1   1       2194.10       2167.16        41.03 o                         
  -5   1   1       1743.24       1869.66        36.67 o                         
  -4   1   1        785.14        877.70        35.13 o                         
  -3   1   1       4356.54       4728.89        71.81 o                         
  -2   1   1        141.51        128.06         2.92 o                         
  -1   1   1      14852.91      15718.53       200.57 o                         
   0   1   1       3699.08       3809.01        47.35 o                         
   1   1   1       1867.12       2190.33        33.12 o                         
   2   1   1       1343.77       1168.01        33.99 o                         
   3   1   1      22391.41      22805.20       370.79 o                         
   4   1   1        934.82        902.21        17.47 o                         
   5   1   1       3306.83       3457.07        60.70 o                         
   6   1   1         22.78         24.00         4.83 o                         
   7   1   1       2354.37       2372.73        49.60 o                         
   8   1   1        369.65        444.41        21.65 o                         
   9   1   1       2720.99       2912.52        90.12 o                         
  10   1   1         10.09         19.44         4.91 o                         
  11   1   1         81.16         82.50         6.26 o                         
 -11   2   1        282.07        261.20        12.05 o                         
 -10   2   1         82.39         95.95         7.11 o                         
  -9   2   1        518.46        531.61        18.53 o                         
  -8   2   1        419.63        474.32        20.88 o                         
  -7   2   1        712.54        739.16        23.14 o                         
  -6   2   1        338.74        302.26        17.65 o                         
  -5   2   1        562.63        598.77        44.18 o                         
  -4   2   1        237.42        259.55        14.41 o                         
  -3   2   1        365.32        404.72         9.92 o                         
  -2   2   1       3073.13       3441.54        68.18 o                         
  -1   2   1      25410.57      25588.14       298.90 o                         
   0   2   1       1615.85       1986.16        25.19 o                         
   1   2   1       3437.55       4117.15        56.29 o                         
   2   2   1       6715.81       6361.87        87.92 o                         
   3   2   1      10270.66      10298.56       147.70 o                         
   4   2   1         19.18         28.28         3.99 o                         
   5   2   1         63.14         78.81         6.63 o                         
   6   2   1        795.91        836.25        25.18 o                         
   7   2   1        972.73        947.34        31.33 o                         
   8   2   1        503.11        486.39        20.24 o                         
   9   2   1        702.52        760.84        24.82 o                         
  10   2   1         19.58         18.37         5.21 o                         
  11   2   1          1.41          6.00         2.80 o                         
 -11   3   1          9.87         14.28         2.64 o                         
 -10   3   1        172.07        166.69         9.65 o                         
  -9   3   1         31.37         27.53         8.03 o                         
  -8   3   1       1040.29       1031.65        35.16 o                         
  -7   3   1        944.06        946.97        21.71 o                         
  -6   3   1       2156.27       2190.24        41.90 o                         
  -5   3   1       4434.96       4824.54       106.73 o                         
  -4   3   1       5795.94       5856.03       117.05 o                         
  -3   3   1       1484.33       1725.51        54.37 o                         
  -2   3   1       4178.06       4155.63        54.20 o                         
  -1   3   1       6134.24       6775.92        77.59 o                         
   0   3   1       1142.22       1028.88        12.59 o                         
   1   3   1       6379.22       6474.79        88.88 o                         
   2   3   1       6560.78       7392.54       101.65 o                         
   3   3   1        579.70        600.49        15.87 o                         
   4   3   1       9885.85       9895.85       183.00 o                         
   5   3   1       3156.09       3361.95        66.40 o                         
   6   3   1       1401.16       1468.43        44.51 o                         
   7   3   1        404.92        403.78        13.98 o                         
   8   3   1        414.51        452.55        21.36 o                         
   9   3   1        161.80        162.50        15.45 o                         
  10   3   1          2.59          4.25         4.84 o                         
  11   3   1         25.01         16.30         5.70 o                         
 -11   4   1          6.93         16.08         4.88 o                         
 -10   4   1        505.77        478.24        18.62 o                         
  -9   4   1        283.45        286.74        12.56 o                         
  -8   4   1         50.23         61.14         8.37 o                         
  -7   4   1       1620.48       1619.04        42.20 o                         
  -6   4   1         34.44         38.90         6.64 o                         
  -5   4   1         61.19         65.17        11.72 o                         
  -4   4   1      10167.56      10627.58       209.46 o                         
  -3   4   1       3063.10       3165.91        57.95 o                         
  -2   4   1        913.80        889.96        51.00 o                         
  -1   4   1       1498.12       1547.30        20.94 o                         
   0   4   1       4138.52       4368.40        54.98 o                         
   1   4   1      12529.84      13436.76       182.77 o                         
   2   4   1        569.99        510.90        14.98 o                         
   3   4   1       4480.86       4917.27        78.45 o                         
   4   4   1         14.05         27.54         9.03 o                         
   5   4   1       1607.31       1671.64        38.51 o                         
   6   4   1       1545.97       1688.59        87.29 o                         
   7   4   1        687.48        672.08        16.17 o                         
   8   4   1        871.97        870.02        26.57 o                         
   9   4   1         49.96         62.30         6.51 o                         
  10   4   1         35.00         22.48         4.63 o                         
 -10   5   1         49.91         26.62        10.01 o                         
  -9   5   1         28.64         23.13        12.00 o                         
  -8   5   1         22.94         15.39        11.16 o                         
  -7   5   1         80.23         93.91         8.34 o                         
  -6   5   1       3130.07       3381.59        71.58 o                         
  -5   5   1        188.48        185.68        11.89 o                         
  -4   5   1       2503.22       2724.25        62.07 o                         
  -3   5   1        100.64        114.70         8.48 o                         
  -2   5   1      31115.40      30550.09       493.75 o                         
  -1   5   1      11358.04      11441.99       157.51 o                         
   0   5   1      17774.59      17549.40       225.76 o                         
   1   5   1       4479.10       4579.34        64.17 o                         
   2   5   1        265.57        231.49         6.36 o                         
   3   5   1       3266.24       3161.63        54.39 o                         
   4   5   1      18663.67      19600.98       453.02 o                         
   5   5   1         19.56         22.60         6.26 o                         
   6   5   1       2866.76       2979.64        59.93 o                         
   7   5   1        336.16        382.31        14.06 o                         
   8   5   1        729.25        711.66        27.07 o                         
   9   5   1          6.62          4.21        11.51 o                         
  10   5   1         43.26         46.29         9.70 o                         
 -10   6   1        213.19        193.56        13.22 o                         
  -9   6   1        312.26        319.39        15.95 o                         
  -8   6   1        227.13        308.89        19.18 o                         
  -7   6   1        431.67        441.31        24.24 o                         
  -6   6   1        151.45        152.67         8.77 o                         
  -5   6   1       2405.09       2276.21        48.86 o                         
  -4   6   1       1959.16       1811.54        40.13 o                         
  -3   6   1        515.85        523.51        15.96 o                         
  -2   6   1        423.35        285.58        10.14 o                         
  -1   6   1      11963.78      12101.88       173.43 o                         
   0   6   1        124.06         94.12         7.05 o                         
   1   6   1      15567.95      16100.56       239.73 o                         
   2   6   1      10710.58      10619.12       195.07 o                         
   3   6   1        495.90        510.67        20.08 o                         
   4   6   1       1023.21       1099.51        35.40 o                         
   5   6   1       3308.46       3304.45        57.26 o                         
   6   6   1         31.09         30.05         7.32 o                         
   7   6   1        138.94        143.15        10.97 o                         
   8   6   1          8.95         24.18        10.20 o                         
   9   6   1         35.76         13.86        11.45 o                         
  10   6   1          9.20         20.11         8.74 o                         
 -10   7   1         58.25         76.88         9.62 o                         
  -9   7   1        659.65        707.91        26.26 o                         
  -8   7   1         68.44         95.41        11.62 o                         
  -7   7   1        614.46        594.94        17.44 o                         
  -6   7   1        621.73        567.52        17.63 o                         
  -5   7   1       1396.82       1491.74        33.98 o                         
  -4   7   1         43.06         30.73         6.29 o                         
  -3   7   1       2050.14       2045.71        41.33 o                         
  -2   7   1       1847.88       2027.30        43.38 o                         
  -1   7   1       4051.10       3903.46        58.00 o                         
   0   7   1       1897.60       1727.19        28.65 o                         
   1   7   1       7519.26       7410.74       154.00 o                         
   2   7   1        212.70        291.83        11.27 o                         
   3   7   1       1519.71       1414.26        37.46 o                         
   4   7   1        631.10        685.23        37.30 o                         
   5   7   1        141.53        129.86         6.92 o                         
   6   7   1         43.29         49.32         6.30 o                         
   7   7   1         10.96         11.89        11.45 o                         
   8   7   1          6.71          6.46        13.32 o                         
   9   7   1        378.42        293.75        19.17 o                         
  10   7   1          0.13         13.76         7.99 o                         
 -10   8   1         35.18         33.28         5.40 o                         
  -9   8   1        607.92        562.99        22.08 o                         
  -8   8   1         32.81         47.38        17.88 o                         
  -7   8   1         43.05         41.17        10.59 o                         
  -6   8   1        337.50        400.92        20.14 o                         
  -5   8   1        756.67        826.21        22.54 o                         
  -4   8   1        582.03        507.16        21.22 o                         
  -3   8   1         18.76         15.87         5.10 o                         
  -2   8   1        101.49         73.75        11.46 o                         
  -1   8   1       2169.49       2289.66        37.17 o                         
   0   8   1        230.41        207.03         9.77 o                         
   1   8   1        189.49        152.97         7.89 o                         
   2   8   1        129.59        117.90         9.58 o                         
   3   8   1       9212.64       9242.36       162.15 o                         
   4   8   1        343.31        360.91         9.22 o                         
   5   8   1         50.03         42.19         6.14 o                         
   6   8   1       1419.71       1349.82        36.73 o                         
   7   8   1       1427.66       1392.76        46.72 o                         
   8   8   1         90.80        139.26        12.97 o                         
   9   8   1        314.38        332.89        15.53 o                         
  10   8   1         48.85         37.01         5.94 o                         
 -10   9   1         83.34         76.56         7.13 o                         
  -9   9   1         48.52         66.05         7.63 o                         
  -8   9   1        495.55        427.51        23.79 o                         
  -7   9   1        165.45        151.87        16.41 o                         
  -6   9   1          4.38          3.14         7.48 o                         
  -5   9   1         19.51          6.68         6.72 o                         
  -4   9   1        174.45        167.00         8.63 o                         
  -3   9   1         71.17         50.49         6.70 o                         
  -2   9   1       2103.40       2181.86        44.51 o                         
  -1   9   1        439.28        409.59        10.90 o                         
   0   9   1        239.73        203.70         6.91 o                         
   1   9   1       3503.47       3605.11        59.67 o                         
   2   9   1       2317.10       2443.00        73.14 o                         
   3   9   1       4741.87       4714.88        85.87 o                         
   4   9   1       2614.90       2528.69        51.40 o                         
   5   9   1        153.20        167.43        16.07 o                         
   6   9   1        239.48        283.99        33.77 o                         
   7   9   1       1031.79       1086.57        37.47 o                         
   8   9   1         20.48         51.06        18.70 o                         
   9   9   1        365.04        335.16        14.98 o                         
  10   9   1         64.38         54.06         6.56 o                         
  -9  10   1       1075.84       1091.98        38.87 o                         
  -8  10   1         23.89         18.89        13.80 o                         
  -7  10   1        166.52        192.41        16.11 o                         
  -6  10   1       1124.27       1137.88        46.56 o                         
  -5  10   1        404.70        398.74        23.00 o                         
  -4  10   1       2720.56       2507.65        46.15 o                         
  -3  10   1       3350.65       3152.92        50.23 o                         
  -2  10   1        655.45        553.85        15.16 o                         
  -1  10   1        226.78        223.04        11.29 o                         
   0  10   1        593.21        564.65        22.88 o                         
   1  10   1       1632.05       1513.83        31.52 o                         
   2  10   1        360.37        366.94        12.01 o                         
   3  10   1       1901.39       1669.10        44.10 o                         
   4  10   1        576.89        530.79        11.83 o                         
   5  10   1         58.97         69.32        10.58 o                         
   6  10   1        589.32        604.11        23.68 o                         
   7  10   1         83.22         84.98        12.45 o                         
   8  10   1        360.90        361.63        37.36 o                         
   9  10   1          2.09         15.59         7.24 o                         
  -9  11   1          8.37         13.26         6.78 o                         
  -8  11   1         36.69         47.97         9.38 o                         
  -7  11   1         51.82         54.59        11.69 o                         
  -6  11   1        457.84        477.01        17.45 o                         
  -5  11   1        133.49        137.34         7.95 o                         
  -4  11   1         95.17         75.44         6.45 o                         
  -3  11   1        938.10        869.86        16.55 o                         
  -2  11   1         28.64         21.76         4.41 o                         
  -1  11   1        107.78        125.02         8.34 o                         
   0  11   1       2537.92       2400.34        37.51 o                         
   1  11   1        984.27        995.84        20.71 o                         
   2  11   1       1567.55       1450.70        31.17 o                         
   3  11   1        749.63        779.23        17.08 o                         
   4  11   1       3617.59       3543.87        77.59 o                         
   5  11   1        146.02        168.00        11.97 o                         
   6  11   1         22.16         27.84         9.88 o                         
   7  11   1        359.31        399.99        18.23 o                         
   8  11   1         53.53         63.09         7.50 o                         
   9  11   1        236.54        256.92        11.65 o                         
  -9  12   1          2.12          5.51         5.70 o                         
  -8  12   1       1261.07       1179.50        53.96 o                         
  -7  12   1         79.90         77.40        10.27 o                         
  -6  12   1         13.32         17.85         8.46 o                         
  -5  12   1         42.19         47.96         9.42 o                         
  -4  12   1       2485.73       2281.24        42.95 o                         
  -3  12   1         38.54         31.85         5.80 o                         
  -2  12   1        267.39        247.64         8.27 o                         
  -1  12   1       1009.86       1011.74        21.34 o                         
   0  12   1       2518.39       2500.92        48.83 o                         
   1  12   1         31.05         29.82         5.68 o                         
   2  12   1        808.71        762.59        21.30 o                         
   3  12   1        126.18        137.73         7.36 o                         
   4  12   1        131.27        122.20         6.83 o                         
   5  12   1        632.13        589.80        28.01 o                         
   6  12   1       1214.84       1274.55        36.72 o                         
   7  12   1        324.77        332.11        13.56 o                         
   8  12   1        427.79        410.15        14.34 o                         
   9  12   1         28.62         36.62         5.62 o                         
  -8  13   1        336.19        346.57        13.89 o                         
  -7  13   1         60.12         82.51         8.30 o                         
  -6  13   1        171.97        159.62        11.75 o                         
  -5  13   1         26.45         38.16         9.43 o                         
  -4  13   1        112.31        100.03         6.96 o                         
  -3  13   1        380.26        373.06        11.44 o                         
  -2  13   1        179.63        193.19        10.44 o                         
  -1  13   1        315.10        279.91        10.29 o                         
   0  13   1       2126.21       2059.29        43.30 o                         
   1  13   1         67.93         75.36         6.03 o                         
   2  13   1        223.79        250.95        11.07 o                         
   3  13   1        189.22        216.17         9.09 o                         
   4  13   1       2924.98       2953.31        57.77 o                         
   5  13   1         51.30         57.74        12.22 o                         
   6  13   1         94.43         97.50        15.40 o                         
   7  13   1         12.06          8.19         7.14 o                         
   8  13   1         88.63         77.37         7.58 o                         
  -8  14   1        211.37        199.51        11.07 o                         
  -7  14   1        106.21        117.41        11.35 o                         
  -6  14   1        929.35        961.01        32.92 o                         
  -5  14   1         17.54         20.72         7.88 o                         
  -4  14   1        605.72        622.42        20.63 o                         
  -3  14   1         31.62         28.61         7.27 o                         
  -2  14   1        194.22        186.15        14.97 o                         
  -1  14   1          7.30         10.26         7.70 o                         
   0  14   1        296.23        226.42        11.51 o                         
   1  14   1        351.87        331.96        13.61 o                         
   2  14   1         54.72         59.42         7.99 o                         
   3  14   1         98.44         94.17         7.66 o                         
   4  14   1       1105.14       1116.17        32.95 o                         
   5  14   1         40.28         52.84         9.44 o                         
   6  14   1        163.26        168.50        14.04 o                         
   7  14   1         37.06         28.47         7.73 o                         
   8  14   1        457.39        442.29        15.94 o                         
  -8  15   1         60.87         57.86         9.55 o                         
  -7  15   1          8.27          4.84         6.42 o                         
  -6  15   1         62.91         91.04        10.94 o                         
  -5  15   1         18.47         20.23         9.00 o                         
  -4  15   1        120.18        121.86        15.45 o                         
  -3  15   1        343.89        355.77        14.69 o                         
  -2  15   1        528.21        490.36        29.05 o                         
  -1  15   1        150.63        136.45        16.34 o                         
   0  15   1         76.12         67.03        12.76 o                         
   1  15   1        171.21        138.74         9.65 o                         
   2  15   1       1467.22       1504.38        49.85 o                         
   3  15   1        630.73        639.62        21.32 o                         
   4  15   1       1628.42       1670.25        46.92 o                         
   5  15   1         87.87         79.88         9.88 o                         
   6  15   1         51.30         75.29        10.82 o                         
   7  15   1          9.20          7.67         7.39 o                         
  -7  16   1         20.67         20.49        11.72 o                         
  -6  16   1        185.63        180.10        12.62 o                         
  -5  16   1         79.70         73.25         9.16 o                         
  -4  16   1       1777.38       1769.80        49.36 o                         
  -3  16   1        384.11        418.00        15.97 o                         
  -2  16   1          8.18          0.44        10.07 o                         
  -1  16   1         87.26        103.20        13.40 o                         
   0  16   1         34.99         43.36         9.59 o                         
   1  16   1        291.75        298.36        15.85 o                         
   2  16   1        165.29        161.23        12.95 o                         
   3  16   1         64.96         80.93        11.34 o                         
   4  16   1          0.17          2.75         7.45 o                         
   5  16   1         43.78         33.22         8.04 o                         
   6  16   1          3.83         13.48         8.07 o                         
   7  16   1         15.52         23.74         6.38 o                         
  -6  17   1         13.53         10.66         7.58 o                         
  -5  17   1         53.88         59.00         7.99 o                         
  -4  17   1         31.54         42.78         7.67 o                         
  -3  17   1         34.83         40.34        10.12 o                         
  -2  17   1         41.33         42.67        10.74 o                         
  -1  17   1       1330.23       1302.64        43.78 o                         
   0  17   1         23.90         27.68         9.74 o                         
   1  17   1         23.61         24.00         9.94 o                         
   2  17   1          2.05          3.80        10.66 o                         
   3  17   1       1030.57       1076.37        40.58 o                         
   4  17   1        195.80        190.80        10.14 o                         
   5  17   1         80.60         76.65         7.92 o                         
   6  17   1          6.81         17.81         6.73 o                         
  -6  18   1         12.68         19.25         5.65 o                         
  -5  18   1          8.69         15.45         6.08 o                         
  -4  18   1         61.99         80.26         7.46 o                         
  -3  18   1         53.18         62.95         9.98 o                         
  -2  18   1        665.92        717.94        22.88 o                         
  -1  18   1        108.41        110.41        12.76 o                         
   0  18   1         36.46         35.05         9.52 o                         
   1  18   1         60.81         74.04         9.81 o                         
   2  18   1         88.11        137.41        11.49 o                         
   3  18   1        178.93        177.72        17.51 o                         
   4  18   1          3.53         -2.10         7.81 o                         
   5  18   1         12.21          8.13         5.60 o                         
   6  18   1        113.07         83.38        10.75 o                         
  -5  19   1         14.00          9.01         4.07 o                         
  -4  19   1          4.17         13.48         7.16 o                         
  -3  19   1         20.20         22.35         6.55 o                         
  -2  19   1        114.74        135.57        10.01 o                         
  -1  19   1         58.65         63.63        11.09 o                         
   0  19   1          2.08          8.48         8.28 o                         
   1  19   1        201.59        253.48        15.73 o                         
   2  19   1         54.71         70.73         8.80 o                         
   3  19   1        172.71        173.43        14.58 o                         
   4  19   1        160.65        160.32        14.14 o                         
   5  19   1          1.62          4.57         6.55 o                         
  -4  20   1         99.49         90.96         8.86 o                         
  -3  20   1          5.83          8.15         5.85 o                         
  -2  20   1         80.84         78.19         7.73 o                         
  -1  20   1         32.12         44.77         9.02 o                         
   0  20   1         29.31         29.53        14.45 o                         
   1  20   1         26.18         33.18         8.75 o                         
   2  20   1         33.15         22.47         6.57 o                         
   3  20   1         58.03         64.66         6.81 o                         
   4  20   1         77.61        100.05        10.55 o                         
  -2  21   1        113.80        128.90         7.26 o                         
  -1  21   1         24.33         29.26         5.45 o                         
   0  21   1         45.99         47.19         9.95 o                         
   1  21   1         61.69         72.95        12.20 o                         
   2  21   1         81.45         71.50        11.48 o                         
 -10   0   2         16.75         27.24         8.37 o                         
  -8   0   2        963.71       1069.59        61.19 o                         
  -6   0   2         30.49         19.66         6.23 o                         
  -4   0   2       1416.89       1637.84        53.05 o                         
  -2   0   2         71.59        143.03         4.50 o                         
   0   0   2        240.80        351.28         6.68 o                         
   2   0   2      77633.37      76569.20      1594.04 o                         
   4   0   2        921.77        801.76        38.37 o                         
   6   0   2         88.40         85.88         7.57 o                         
   8   0   2       2085.68       2217.80       123.67 o                         
  10   0   2        131.62        119.31        11.60 o                         
 -11   1   2        199.77        190.58         8.92 o                         
 -10   1   2        109.58        116.41         8.17 o                         
  -9   1   2        274.78        295.83        18.76 o                         
  -8   1   2        409.72        477.72        19.57 o                         
  -7   1   2        203.84        237.68         9.67 o                         
  -6   1   2       2122.94       2096.19        37.12 o                         
  -5   1   2       8406.38       8914.98       165.83 o                         
  -4   1   2       3637.34       3997.24        64.61 o                         
  -3   1   2        382.90        375.21         9.26 o                         
  -2   1   2      35253.02      34903.14       446.94 o                         
  -1   1   2      13163.65      12635.57       157.25 o                         
   0   1   2       8241.64       8930.63       107.71 o                         
   1   1   2         21.52         25.65         2.86 o                         
   2   1   2       1032.72       1254.12        37.89 o                         
   3   1   2       3148.23       3086.29        52.80 o                         
   4   1   2       2379.25       2509.84        42.51 o                         
   5   1   2         68.57         67.42         5.95 o                         
   6   1   2       1085.89       1062.07        20.09 o                         
   7   1   2         39.93         45.09         8.82 o                         
   8   1   2        130.81        135.44        11.90 o                         
   9   1   2        590.60        602.17        19.26 o                         
  10   1   2        218.27        211.93         7.30 o                         
  11   1   2          5.37         10.20         4.14 o                         
 -11   2   2         14.51         17.88         2.76 o                         
 -10   2   2         21.44         23.64         5.79 o                         
  -9   2   2        463.34        487.45        17.33 o                         
  -8   2   2         47.64         63.28         9.53 o                         
  -7   2   2        872.82        845.53        37.72 o                         
  -6   2   2        599.70        658.37        16.36 o                         
  -5   2   2      10541.34      10808.59       200.09 o                         
  -4   2   2       2286.86       2614.99        72.71 o                         
  -3   2   2         27.03         80.56         6.73 o                         
  -2   2   2        306.89        292.92         4.74 o                         
  -1   2   2       1986.86       2130.81        28.77 o                         
   0   2   2       8632.83       8491.57       115.40 o                         
   1   2   2       8689.97       9116.28       140.84 o                         
   2   2   2       3320.01       3325.77        48.80 o                         
   3   2   2       7900.82       7615.72       120.02 o                         
   4   2   2        432.74        465.79        22.52 o                         
   5   2   2       3873.65       4153.55        80.72 o                         
   6   2   2        164.67        138.78         6.74 o                         
   7   2   2       1364.13       1475.86        63.39 o                         
   8   2   2       3084.13       3214.67        99.11 o                         
   9   2   2         31.38         32.99         6.46 o                         
  10   2   2        301.67        328.11         9.86 o                         
 -11   3   2         68.14         74.88         4.98 o                         
 -10   3   2        130.14        138.69         8.83 o                         
  -9   3   2          1.55          1.05         7.94 o                         
  -8   3   2          6.01         11.56         7.57 o                         
  -7   3   2       1230.41       1293.09        27.69 o                         
  -6   3   2        462.39        461.35        14.72 o                         
  -5   3   2       5440.65       5844.06       201.67 o                         
  -4   3   2       4371.95       4841.00       105.47 o                         
  -3   3   2       5855.50       6047.18       105.46 o                         
  -2   3   2       1359.21       1221.74        17.45 o                         
  -1   3   2       2483.93       2758.60        34.03 o                         
   0   3   2        900.78       1097.23        20.89 o                         
   1   3   2      43372.63      41728.12       549.10 o                         
   2   3   2        277.35        303.27         5.91 o                         
   3   3   2          2.18         22.42         4.16 o                         
   4   3   2         31.40         21.57         4.65 o                         
   5   3   2        838.13        926.06        34.65 o                         
   6   3   2          0.75          5.58         4.96 o                         
   7   3   2       1579.58       1624.56        34.86 o                         
   8   3   2         27.85         48.14         8.32 o                         
   9   3   2        177.31        204.54         8.59 o                         
  10   3   2        128.04        140.62         8.20 o                         
 -11   4   2         10.83         16.11         4.23 o                         
 -10   4   2         37.43         35.53         5.36 o                         
  -9   4   2        680.41        680.19        19.66 o                         
  -8   4   2        105.08        132.88         9.55 o                         
  -7   4   2        507.23        482.72        12.40 o                         
  -6   4   2        576.88        556.73        34.80 o                         
  -5   4   2       1750.10       1731.52        43.20 o                         
  -4   4   2        253.72        289.71        22.26 o                         
  -3   4   2       1046.97        930.49        29.65 o                         
  -2   4   2       1019.88       1161.41        32.43 o                         
  -1   4   2       2541.55       2653.78        34.78 o                         
   0   4   2       3365.92       3327.04        44.87 o                         
   1   4   2      13109.41      12869.03       165.57 o                         
   2   4   2       1054.83       1135.00        31.14 o                         
   3   4   2      11830.70      12107.83       198.89 o                         
   4   4   2       3866.67       4172.88        80.29 o                         
   5   4   2       1939.22       2078.66        84.09 o                         
   6   4   2        238.08        254.54        10.63 o                         
   7   4   2       7007.47       6989.12       150.27 o                         
   8   4   2        373.76        375.90        14.63 o                         
   9   4   2          4.15         16.13         5.90 o                         
  10   4   2         35.63         40.98         4.97 o                         
 -11   5   2        361.08        323.26        21.03 o                         
 -10   5   2         78.09         89.39        25.44 o                         
  -9   5   2          3.24          7.74        12.44 o                         
  -8   5   2        562.56        552.64        22.56 o                         
  -7   5   2         10.75          8.00         7.25 o                         
  -6   5   2       1021.93       1022.70        27.91 o                         
  -5   5   2      16679.95      16903.67       439.40 o                         
  -4   5   2       3124.35       3401.45        93.54 o                         
  -3   5   2       2021.66       1975.47        46.39 o                         
  -2   5   2       1323.73       1369.95        24.56 o                         
  -1   5   2      18960.56      18852.37       258.35 o                         
   0   5   2       3639.28       3659.72        51.57 o                         
   1   5   2      15559.54      15511.21       213.52 o                         
   2   5   2       2247.48       2167.36        33.02 o                         
   3   5   2        322.56        361.62         9.98 o                         
   4   5   2       3079.42       3036.24        69.52 o                         
   5   5   2       5039.18       5281.73        93.34 o                         
   6   5   2       1185.06       1218.78        27.06 o                         
   7   5   2        250.71        209.83        23.25 o                         
   8   5   2        259.42        261.40        18.10 o                         
   9   5   2        358.00        338.30        19.76 o                         
  10   5   2          1.18          2.40         8.55 o                         
 -10   6   2         83.97        106.23        13.44 o                         
  -9   6   2         95.66         79.54        13.49 o                         
  -8   6   2         14.33         16.54        10.72 o                         
  -7   6   2         64.64         89.50         8.44 o                         
  -6   6   2        178.05        181.34         9.11 o                         
  -5   6   2        213.03        236.32        14.19 o                         
  -4   6   2       4674.91       4724.15       114.09 o                         
  -3   6   2        350.07        406.05        11.33 o                         
  -2   6   2      13293.59      13482.51       232.64 o                         
  -1   6   2       1102.45       1142.55        18.48 o                         
   0   6   2      15744.43      15632.44       208.15 o                         
   1   6   2        103.72         79.73         3.37 o                         
   2   6   2       3183.09       3103.66        56.13 o                         
   3   6   2        104.16         98.15         5.40 o                         
   4   6   2        738.27        778.76        20.85 o                         
   5   6   2       6049.36       6199.33       103.48 o                         
   6   6   2        586.62        566.10        15.28 o                         
   7   6   2       1637.12       1637.40        51.32 o                         
   8   6   2        272.59        259.77        16.51 o                         
   9   6   2        293.26        286.76        17.73 o                         
  10   6   2        204.33        195.21        17.62 o                         
 -10   7   2        663.09        648.66        22.45 o                         
  -9   7   2        167.24        117.45        11.14 o                         
  -8   7   2        119.82         92.27        11.70 o                         
  -7   7   2        169.17        191.38        10.53 o                         
  -6   7   2       1580.57       1540.84        36.08 o                         
  -5   7   2        858.45        943.74        27.85 o                         
  -4   7   2       1781.98       1635.21        40.78 o                         
  -3   7   2       5900.76       5978.64       119.95 o                         
  -2   7   2          6.12          7.98         4.15 o                         
  -1   7   2        919.70       1010.51        17.06 o                         
   0   7   2       5163.62       5043.31        77.30 o                         
   1   7   2        915.04        917.28        15.86 o                         
   2   7   2        438.05        407.91        15.00 o                         
   3   7   2        617.97        599.55        15.72 o                         
   4   7   2       6147.31       5848.80       104.81 o                         
   5   7   2       1539.64       1638.67        32.86 o                         
   6   7   2        525.88        567.22        14.21 o                         
   7   7   2        117.17        160.45        12.91 o                         
   8   7   2        531.53        495.64        26.67 o                         
   9   7   2         59.21         71.06         9.80 o                         
  10   7   2         51.62         42.97         7.99 o                         
 -10   8   2         95.93         95.73         7.18 o                         
  -9   8   2         19.04         20.97         9.26 o                         
  -8   8   2         46.94         33.78        10.83 o                         
  -7   8   2       1725.16       1853.80        73.57 o                         
  -6   8   2        179.76        195.36        13.66 o                         
  -5   8   2       1295.04       1353.72        33.80 o                         
  -4   8   2        793.96        693.83        21.87 o                         
  -3   8   2        100.50         90.22         8.13 o                         
  -2   8   2       6796.12       7113.29       132.48 o                         
  -1   8   2       7074.67       7451.59       117.68 o                         
   0   8   2       1336.09       1476.19        27.66 o                         
   1   8   2        104.98        108.36         4.98 o                         
   2   8   2       3256.92       3131.15        61.06 o                         
   3   8   2       3020.44       3137.12        62.07 o                         
   4   8   2       1105.21       1070.36        20.74 o                         
   5   8   2         26.74         29.32         6.24 o                         
   6   8   2        801.85        782.81        21.53 o                         
   7   8   2        372.08        355.10        14.56 o                         
   8   8   2        860.24        877.55        31.72 o                         
   9   8   2         61.89         99.93         9.67 o                         
  10   8   2         18.27         13.02         5.25 o                         
 -10   9   2        205.48        181.67         8.89 o                         
  -9   9   2          0.17          0.48         7.98 o                         
  -8   9   2        508.48        526.74        27.00 o                         
  -7   9   2         32.73         57.28        13.75 o                         
  -6   9   2        613.08        632.22        18.88 o                         
  -5   9   2        297.32        312.64        12.16 o                         
  -4   9   2       3720.39       3697.46        66.88 o                         
  -3   9   2       2098.92       2086.80        46.70 o                         
  -2   9   2       1141.16        991.32        28.71 o                         
  -1   9   2        414.14        493.11        12.58 o                         
   0   9   2       9459.03       9561.80       145.16 o                         
   1   9   2          2.78         10.88         5.12 o                         
   2   9   2       1062.45       1204.92        27.37 o                         
   3   9   2       1645.89       1467.66        29.96 o                         
   4   9   2        740.45        741.30        17.97 o                         
   5   9   2          3.76         -0.93         6.32 o                         
   6   9   2         93.12        114.34         9.84 o                         
   7   9   2         11.58         -3.38         9.32 o                         
   8   9   2        106.28        131.18        14.95 o                         
   9   9   2         32.95         41.79         8.33 o                         
  10   9   2         11.54          6.58         7.78 o                         
 -10  10   2          0.15         17.58         9.23 o                         
  -9  10   2         28.32         40.52         7.92 o                         
  -8  10   2        133.60        140.90        13.47 o                         
  -7  10   2          3.23        -12.97        13.95 o                         
  -6  10   2         28.85         38.61         7.93 o                         
  -5  10   2         47.03         44.43         7.27 o                         
  -4  10   2        292.40        297.91        14.08 o                         
  -3  10   2         40.68         58.30         5.78 o                         
  -2  10   2         27.68          8.33         6.25 o                         
  -1  10   2       1373.39       1477.86        54.19 o                         
   0  10   2         23.39         10.77         4.72 o                         
   1  10   2        182.38        189.70         8.91 o                         
   2  10   2        226.11        263.21        11.66 o                         
   3  10   2       1613.28       1526.46        26.44 o                         
   4  10   2         66.68         66.06         5.69 o                         
   5  10   2         50.29         54.99         7.44 o                         
   6  10   2        729.91        688.44        26.05 o                         
   7  10   2        113.74        110.24        14.53 o                         
   8  10   2        514.08        483.47        25.02 o                         
   9  10   2        139.20        118.59         8.76 o                         
  -9  11   2        582.40        537.76        19.69 o                         
  -8  11   2         58.32         39.71         9.58 o                         
  -7  11   2         44.33         62.99         8.91 o                         
  -6  11   2       1439.41       1480.80        41.96 o                         
  -5  11   2       1587.59       1568.82        41.83 o                         
  -4  11   2        622.08        638.38        17.70 o                         
  -3  11   2        109.45        102.92         5.86 o                         
  -2  11   2       1595.22       1620.39        28.12 o                         
  -1  11   2        733.71        791.11        15.18 o                         
   0  11   2       6934.60       6744.39       105.66 o                         
   1  11   2       4105.81       3920.38        72.07 o                         
   2  11   2        393.13        419.15        12.54 o                         
   3  11   2        206.16        219.04         8.25 o                         
   4  11   2         46.07         74.33         5.97 o                         
   5  11   2       4108.18       4163.94       102.69 o                         
   6  11   2       1334.82       1428.01        47.48 o                         
   7  11   2         18.28         21.28         9.27 o                         
   8  11   2          9.16         16.74         7.80 o                         
   9  11   2        109.47        109.17         7.62 o                         
  -9  12   2        100.88         94.31         7.50 o                         
  -8  12   2          2.03          6.69         8.16 o                         
  -7  12   2        139.78        145.16        14.27 o                         
  -6  12   2        122.43        133.39        10.24 o                         
  -5  12   2         61.06         81.41         7.97 o                         
  -4  12   2         20.65         14.43         5.93 o                         
  -3  12   2        728.22        662.73        15.11 o                         
  -2  12   2          8.02         14.47         4.85 o                         
  -1  12   2        340.07        291.00        12.06 o                         
   0  12   2       1533.26       1524.16        30.42 o                         
   1  12   2       2424.48       2445.90        46.58 o                         
   2  12   2         81.70         78.89         7.02 o                         
   3  12   2        185.15        184.93         7.90 o                         
   4  12   2        357.01        361.27        11.62 o                         
   5  12   2         27.17         34.74         9.33 o                         
   6  12   2         20.47         13.35         9.48 o                         
   7  12   2          4.63          1.71         7.39 o                         
   8  12   2        392.49        385.59        13.52 o                         
   9  12   2         46.85         52.44         5.91 o                         
  -9  13   2        122.43        115.80         9.50 o                         
  -8  13   2          6.44          7.56         7.12 o                         
  -7  13   2        759.22        783.79        24.21 o                         
  -6  13   2        380.03        349.37        20.20 o                         
  -5  13   2       1422.72       1354.73        38.71 o                         
  -4  13   2         12.50         12.91         6.12 o                         
  -3  13   2        103.27         72.47         6.17 o                         
  -2  13   2         22.36         10.61         6.18 o                         
  -1  13   2        301.75        293.93        11.83 o                         
   0  13   2        428.57        416.50        20.41 o                         
   1  13   2        904.35        913.63        19.80 o                         
   2  13   2        629.59        581.56        15.82 o                         
   3  13   2        584.40        620.39        30.59 o                         
   4  13   2        249.47        265.02        14.14 o                         
   5  13   2        406.61        421.70        30.70 o                         
   6  13   2          0.07          6.91        13.77 o                         
   7  13   2        156.28        160.02        11.02 o                         
   8  13   2         18.89         19.13         6.26 o                         
  -8  14   2         54.96         53.83         5.52 o                         
  -7  14   2         97.29        126.45        12.70 o                         
  -6  14   2          5.58         13.83         8.67 o                         
  -5  14   2         43.37         68.38         8.26 o                         
  -4  14   2          5.50          3.73         6.97 o                         
  -3  14   2        515.29        513.97        22.16 o                         
  -2  14   2        133.02        127.23         8.54 o                         
  -1  14   2       1576.51       1499.14        52.75 o                         
   0  14   2        425.36        414.03        14.35 o                         
   1  14   2         91.82         93.29         7.17 o                         
   2  14   2       1048.35       1064.44        30.75 o                         
   3  14   2        144.89        130.94         9.60 o                         
   4  14   2        440.15        427.07        16.49 o                         
   5  14   2        249.13        266.42        15.91 o                         
   6  14   2          4.32          5.69        10.22 o                         
   7  14   2        238.14        245.69        12.17 o                         
   8  14   2        118.48        131.76         9.25 o                         
  -8  15   2         85.83         88.25         7.46 o                         
  -7  15   2         71.88         81.05         9.53 o                         
  -6  15   2         15.73         22.83         7.98 o                         
  -5  15   2        880.89        920.75        27.74 o                         
  -4  15   2         20.41          9.37         8.14 o                         
  -3  15   2         18.28         15.31         7.79 o                         
  -2  15   2        197.72        208.56        22.59 o                         
  -1  15   2         71.98         62.69        10.47 o                         
   0  15   2       1941.77       1939.35        45.77 o                         
   1  15   2       1190.24       1139.80        26.65 o                         
   2  15   2       1312.10       1322.79        44.64 o                         
   3  15   2       1517.58       1441.79        47.95 o                         
   4  15   2         72.00         66.59         8.59 o                         
   5  15   2        618.90        653.27        24.07 o                         
   6  15   2         22.65         23.41        12.60 o                         
   7  15   2         47.91         46.66         7.79 o                         
  -7  16   2        255.44        278.38        11.37 o                         
  -6  16   2         12.94          6.49         6.91 o                         
  -5  16   2         27.20         27.75         8.40 o                         
  -4  16   2        167.08        162.30        10.36 o                         
  -3  16   2        213.11        232.76        11.93 o                         
  -2  16   2        461.08        463.63        20.57 o                         
  -1  16   2         66.40         80.77        15.73 o                         
   0  16   2        581.04        567.32        22.59 o                         
   1  16   2         23.48         32.28         8.28 o                         
   2  16   2         76.20        114.87        12.06 o                         
   3  16   2        145.88        158.13        12.81 o                         
   4  16   2         19.59         29.54         7.89 o                         
   5  16   2         31.73         32.55         9.01 o                         
   6  16   2         14.26         10.67         9.03 o                         
   7  16   2          0.46          6.97         5.88 o                         
  -6  17   2        285.78        279.74        14.47 o                         
  -5  17   2         28.77         29.00        10.98 o                         
  -4  17   2        118.66        141.52         9.49 o                         
  -3  17   2          9.21         -0.36         7.76 o                         
  -2  17   2        101.69         88.81        11.52 o                         
  -1  17   2          3.71         -0.41         9.41 o                         
   0  17   2       1049.15       1045.99        44.19 o                         
   1  17   2         70.64         55.02        10.05 o                         
   2  17   2         27.09         31.11        10.29 o                         
   3  17   2        140.55        113.11        11.30 o                         
   4  17   2        502.47        515.38        17.45 o                         
   5  17   2          7.53         16.48         6.65 o                         
   6  17   2         47.24         56.76        12.32 o                         
  -6  18   2          7.37          5.83         5.71 o                         
  -5  18   2         66.39         62.49         5.89 o                         
  -4  18   2        393.84        384.13        13.82 o                         
  -3  18   2         71.55         72.27         8.37 o                         
  -2  18   2        307.80        306.64        18.10 o                         
  -1  18   2         94.98        110.46        13.18 o                         
   0  18   2        246.86        276.21        14.90 o                         
   1  18   2        396.41        364.11        46.67 o                         
   2  18   2        169.20        186.75        12.69 o                         
   3  18   2         34.74         44.10         9.41 o                         
   4  18   2         16.98         17.88         7.70 o                         
   5  18   2         36.57         33.38         5.82 o                         
  -5  19   2         98.48        108.92         5.71 o                         
  -4  19   2          1.14          6.25         5.59 o                         
  -3  19   2         75.07         79.85         7.45 o                         
  -2  19   2        376.61        356.61        19.21 o                         
  -1  19   2        142.52        149.44        13.15 o                         
   0  19   2         66.27         79.52         9.97 o                         
   1  19   2        148.29        140.72        12.49 o                         
   2  19   2        120.02        118.46         9.64 o                         
   3  19   2        265.41        244.74        20.06 o                         
   4  19   2         18.98         30.91         6.57 o                         
   5  19   2        100.96         85.87        10.51 o                         
  -4  20   2         34.52         43.97         5.38 o                         
  -3  20   2        103.76        104.97         7.64 o                         
  -2  20   2         82.45        110.49         8.36 o                         
  -1  20   2         14.47         12.50         8.10 o                         
   0  20   2        233.38        244.83        11.69 o                         
   1  20   2         15.67         11.02         8.01 o                         
   2  20   2        172.31        215.57        10.62 o                         
   3  20   2        389.64        382.56        14.63 o                         
  -2  21   2        180.34        170.75         8.36 o                         
  -1  21   2        148.88        161.18         8.33 o                         
   0  21   2         60.18         49.19         9.87 o                         
   1  21   2          9.32          5.44         5.99 o                         
   2  21   2         22.17         30.74        10.27 o                         
 -11   0   3         12.57         16.40         4.30 o                         
  -9   0   3         73.23         86.26        18.02 o                         
  -7   0   3        959.93        988.62        32.17 o                         
  -5   0   3        897.57        859.62        43.48 o                         
  -3   0   3      12532.85      12759.41       292.62 o                         
  -1   0   3       2935.26       3302.40        57.05 o                         
   1   0   3       6729.93       7211.92       140.56 o                         
   3   0   3      18055.43      18955.11       399.14 o                         
   5   0   3        398.31        454.39        20.51 o                         
   7   0   3       1375.59       1455.24        47.96 o                         
   9   0   3         84.44        100.76        12.13 o                         
 -11   1   3        116.45        107.49         4.66 o                         
 -10   1   3        146.47        137.32         6.79 o                         
  -9   1   3        378.49        408.92        18.23 o                         
  -8   1   3        237.45        236.88        12.21 o                         
  -7   1   3        405.34        348.33        11.75 o                         
  -6   1   3       1133.72       1088.79        20.16 o                         
  -5   1   3        479.24        476.79        18.36 o                         
  -4   1   3        132.62        136.84         5.95 o                         
  -3   1   3      10775.99      10984.38       163.44 o                         
  -2   1   3      44235.82      43232.78       507.18 o                         
  -1   1   3       1098.45       1121.98        15.00 o                         
   0   1   3      24399.06      23548.09       292.09 o                         
   1   1   3       5708.62       5949.06       120.29 o                         
   2   1   3        604.80        520.78         9.31 o                         
   3   1   3       3527.50       3454.72        75.56 o                         
   4   1   3       1536.04       1331.64        33.28 o                         
   5   1   3         34.77         20.69         5.55 o                         
   6   1   3        286.18        284.40         8.92 o                         
   7   1   3        182.92        150.63         8.30 o                         
   8   1   3        263.28        349.94        18.87 o                         
   9   1   3         33.64         40.12         6.50 o                         
  10   1   3         70.71         67.23         5.09 o                         
 -11   2   3         36.21         39.91         3.59 o                         
 -10   2   3         10.60         16.01         5.68 o                         
  -9   2   3        108.02        122.63         9.53 o                         
  -8   2   3        511.29        541.93        27.84 o                         
  -7   2   3        121.71        108.70         7.85 o                         
  -6   2   3       1403.24       1296.72        25.94 o                         
  -5   2   3        150.43        168.89         8.90 o                         
  -4   2   3       2831.72       3002.69        64.37 o                         
  -3   2   3       1796.44       2061.92        33.95 o                         
  -2   2   3       4480.59       4510.60        95.75 o                         
  -1   2   3       1278.81       1595.48        19.41 o                         
   0   2   3         47.88         25.86         2.04 o                         
   1   2   3        181.54        148.13         4.89 o                         
   2   2   3       1428.81       1581.12        24.28 o                         
   3   2   3       2515.89       2633.90        43.52 o                         
   4   2   3        827.02        898.11        21.03 o                         
   5   2   3       1198.67       1168.34        25.65 o                         
   6   2   3         55.83         59.56         5.73 o                         
   7   2   3         46.20         52.01         6.84 o                         
   8   2   3        551.77        541.88        21.44 o                         
   9   2   3        335.63        376.39        11.69 o                         
  10   2   3         41.76         49.51         5.09 o                         
 -11   3   3          4.37          2.61         2.67 o                         
 -10   3   3        189.50        189.30        12.90 o                         
  -9   3   3          2.56         -1.09         6.77 o                         
  -8   3   3        160.14        168.89        10.19 o                         
  -7   3   3        464.48        482.10        20.53 o                         
  -6   3   3         45.25         37.34         4.96 o                         
  -5   3   3        136.60        121.64         9.00 o                         
  -4   3   3        381.24        368.42        15.93 o                         
  -3   3   3        219.76        254.14        15.91 o                         
  -2   3   3       6760.56       6793.58        97.32 o                         
  -1   3   3      22343.48      22707.58       280.76 o                         
   0   3   3       5892.11       6368.88        82.22 o                         
   1   3   3       2026.74       2069.13        37.08 o                         
   2   3   3      19237.71      18778.87       258.14 o                         
   3   3   3        169.79        257.99         7.05 o                         
   4   3   3        190.68        185.28        18.93 o                         
   5   3   3        152.56        160.98        11.90 o                         
   6   3   3        210.57        219.79        17.00 o                         
   7   3   3         44.69         55.62         7.06 o                         
   8   3   3        479.14        449.87        16.73 o                         
   9   3   3        155.08        179.31         8.06 o                         
  10   3   3         30.55         47.28         4.89 o                         
 -11   4   3          0.33          6.72         5.97 o                         
 -10   4   3          4.95         10.82         4.87 o                         
  -9   4   3          0.55          5.07         6.39 o                         
  -8   4   3        147.08        141.50         9.98 o                         
  -7   4   3        119.80        125.07         7.03 o                         
  -6   4   3       3215.78       3279.92        61.80 o                         
  -5   4   3         33.75         28.95         6.47 o                         
  -4   4   3       8167.34       8583.56       183.79 o                         
  -3   4   3       3318.12       3359.22        64.93 o                         
  -2   4   3      37823.21      36809.81       521.49 o                         
  -1   4   3          7.85          8.76         2.06 o                         
   0   4   3       9811.31      10307.03       146.15 o                         
   1   4   3        197.37        225.16         7.93 o                         
   2   4   3         88.14         94.72         4.74 o                         
   3   4   3       2365.82       2082.57        37.15 o                         
   4   4   3      17334.15      17764.97       348.52 o                         
   5   4   3          8.22          5.45         5.93 o                         
   6   4   3       2043.65       2182.98        43.09 o                         
   7   4   3        326.81        309.68        10.79 o                         
   8   4   3       1265.77       1331.14        30.72 o                         
   9   4   3        214.18        224.62         8.73 o                         
  10   4   3          1.90         10.13         4.84 o                         
 -11   5   3          0.75          0.56         8.27 o                         
 -10   5   3       1100.88       1077.53        35.38 o                         
  -9   5   3         50.72         63.91        12.87 o                         
  -8   5   3         40.36         41.94        10.60 o                         
  -7   5   3       1111.75       1108.21        29.73 o                         
  -6   5   3        452.03        471.60        16.75 o                         
  -5   5   3         81.37         66.38        10.77 o                         
  -4   5   3       9113.43       9159.82       241.64 o                         
  -3   5   3       3038.06       3155.24        56.92 o                         
  -2   5   3        301.27        268.10        10.33 o                         
  -1   5   3         21.14         33.77         2.33 o                         
   0   5   3      14682.56      14562.65       237.52 o                         
   1   5   3       9362.51       9783.21       146.05 o                         
   2   5   3       3147.87       3273.00        48.65 o                         
   3   5   3        455.93        426.65         9.65 o                         
   4   5   3       2854.10       2949.57       214.62 o                         
   5   5   3        103.58         99.42         6.32 o                         
   6   5   3         16.28         42.88         6.91 o                         
   7   5   3        335.36        317.73        13.15 o                         
   8   5   3        257.44        180.45        15.85 o                         
   9   5   3        155.73        138.83        15.97 o                         
  10   5   3         61.26         55.59         8.91 o                         
 -10   6   3         20.08         22.27         9.23 o                         
  -9   6   3        179.37        198.11        14.44 o                         
  -8   6   3        526.92        521.60        25.41 o                         
  -7   6   3        633.46        679.03        27.43 o                         
  -6   6   3       1812.37       1863.73        39.56 o                         
  -5   6   3         30.91         27.99         6.41 o                         
  -4   6   3      10671.86      10783.95       282.37 o                         
  -3   6   3       1222.61       1208.70        29.86 o                         
  -2   6   3       2350.51       2219.77        41.01 o                         
  -1   6   3       9007.86       8759.29       126.62 o                         
   0   6   3       2472.45       2383.97        41.40 o                         
   1   6   3       1341.86       1409.74        23.27 o                         
   2   6   3       4810.81       5089.41        77.89 o                         
   3   6   3       8875.79       9458.92       156.68 o                         
   4   6   3      20024.84      20389.70       351.70 o                         
   5   6   3        330.46        349.79        10.08 o                         
   6   6   3       3616.18       3754.20        65.60 o                         
   7   6   3          4.46          2.86         9.71 o                         
   8   6   3        943.43        992.21        34.67 o                         
   9   6   3        312.52        259.81        16.65 o                         
  10   6   3         48.11         40.44         8.12 o                         
 -10   7   3        172.96        197.76        10.26 o                         
  -9   7   3        367.52        301.73        15.39 o                         
  -8   7   3        490.41        514.67        21.64 o                         
  -7   7   3        783.92        831.64        31.35 o                         
  -6   7   3        997.55        981.53        25.90 o                         
  -5   7   3       1840.62       1766.01        43.04 o                         
  -4   7   3        770.84        751.72        27.36 o                         
  -3   7   3       2531.84       2900.98        53.70 o                         
  -2   7   3       7396.40       7391.00       129.22 o                         
  -1   7   3       7585.77       7321.22       110.63 o                         
   0   7   3       1694.72       1750.76        31.58 o                         
   1   7   3        190.80        299.57         8.10 o                         
   2   7   3      13374.47      14075.46       243.00 o                         
   3   7   3         94.59         93.75         6.33 o                         
   4   7   3         75.45         63.48         6.25 o                         
   5   7   3       2269.29       2158.35        41.69 o                         
   6   7   3          2.45         14.07         5.78 o                         
   7   7   3        482.25        473.85        20.87 o                         
   8   7   3         73.77        118.83        16.09 o                         
   9   7   3        118.23        103.44         9.88 o                         
  10   7   3          3.81          3.00         6.93 o                         
 -10   8   3          6.01         16.73         5.25 o                         
  -9   8   3        625.94        622.66        23.64 o                         
  -8   8   3        354.85        334.81        17.00 o                         
  -7   8   3        413.83        443.77        24.74 o                         
  -6   8   3       1900.90       1932.85        44.67 o                         
  -5   8   3        226.33        236.45        13.74 o                         
  -4   8   3       1988.39       1822.73        48.66 o                         
  -3   8   3        289.57        202.39         8.93 o                         
  -2   8   3         27.00         17.83         4.72 o                         
  -1   8   3      24915.43      24665.38       383.19 o                         
   0   8   3       3267.20       3317.64        57.49 o                         
   1   8   3        285.10        262.17        12.07 o                         
   2   8   3         99.51         70.95         7.14 o                         
   3   8   3       3832.77       3782.30        69.65 o                         
   4   8   3        921.11        909.27        18.44 o                         
   5   8   3        990.22        885.66        21.46 o                         
   6   8   3         10.66         21.22         7.09 o                         
   7   8   3         99.13         76.96         9.73 o                         
   8   8   3         13.69         21.93        11.23 o                         
   9   8   3        659.62        724.01        25.60 o                         
  10   8   3          1.30          5.88         4.72 o                         
 -10   9   3         74.96         88.39         6.75 o                         
  -9   9   3        337.45        358.03        16.73 o                         
  -8   9   3        548.05        554.10        63.72 o                         
  -7   9   3        434.33        443.36        24.99 o                         
  -6   9   3         17.59         26.28         7.44 o                         
  -5   9   3        219.56        233.81        10.23 o                         
  -4   9   3       1230.01       1279.47        32.65 o                         
  -3   9   3        140.76        130.68        11.27 o                         
  -2   9   3       1266.21       1195.87        57.29 o                         
  -1   9   3          8.63          5.39         4.76 o                         
   0   9   3       9279.97       9088.42       150.99 o                         
   1   9   3       3065.83       3190.92        59.26 o                         
   2   9   3        112.45        148.50        10.85 o                         
   3   9   3       3684.14       3727.41        60.89 o                         
   4   9   3        540.99        559.04        14.77 o                         
   5   9   3         47.45         34.75         6.75 o                         
   6   9   3       1143.61       1123.61        29.86 o                         
   7   9   3        573.02        584.69        26.55 o                         
   8   9   3         22.05         52.05        15.45 o                         
   9   9   3          7.18         11.35         7.52 o                         
 -10  10   3          1.11         -7.30         9.31 o                         
  -9  10   3        166.31        159.16        15.31 o                         
  -8  10   3        317.32        316.55        16.02 o                         
  -7  10   3         90.58        102.33        11.90 o                         
  -6  10   3         13.95         24.67         7.66 o                         
  -5  10   3         17.80         18.01         7.02 o                         
  -4  10   3        153.77        193.72        14.55 o                         
  -3  10   3       2019.96       2056.63        37.52 o                         
  -2  10   3       1948.59       1857.52        46.43 o                         
  -1  10   3      11823.18      11797.25       206.09 o                         
   0  10   3        987.82       1023.10        36.52 o                         
   1  10   3       5417.54       5179.82        99.77 o                         
   2  10   3        989.00        997.06        22.85 o                         
   3  10   3       2797.76       2830.29        49.93 o                         
   4  10   3       1159.72       1181.25        25.50 o                         
   5  10   3       1435.45       1453.35        46.97 o                         
   6  10   3        157.42        150.08        11.93 o                         
   7  10   3        487.56        522.47        21.36 o                         
   8  10   3        254.88        258.15        13.29 o                         
   9  10   3        197.28        208.74        14.53 o                         
  -9  11   3        332.71        323.29        20.71 o                         
  -8  11   3        312.86        288.37        14.58 o                         
  -7  11   3         85.91         78.33        12.48 o                         
  -6  11   3        150.32        148.93        11.61 o                         
  -5  11   3       1696.14       1688.94        37.33 o                         
  -4  11   3        338.34        293.66        11.77 o                         
  -3  11   3        665.42        620.94        15.71 o                         
  -2  11   3        166.47        146.11        11.45 o                         
  -1  11   3          1.71          8.31         3.70 o                         
   0  11   3        111.66         87.53         5.00 o                         
   1  11   3       4172.34       4136.97        65.42 o                         
   2  11   3       1208.94       1166.42        26.41 o                         
   3  11   3         37.88         50.56         5.57 o                         
   4  11   3        124.48        109.90         7.25 o                         
   5  11   3         86.36        106.45        13.06 o                         
   6  11   3         99.37        113.35        11.23 o                         
   7  11   3        227.93        235.42        13.51 o                         
   8  11   3          3.11          6.81         6.96 o                         
   9  11   3        265.77        242.61        12.57 o                         
  -9  12   3         13.21         10.46         5.93 o                         
  -8  12   3        147.57        137.44        10.26 o                         
  -7  12   3         13.96         21.42         7.92 o                         
  -6  12   3        842.75        840.02        26.32 o                         
  -5  12   3          1.69         11.67         7.44 o                         
  -4  12   3         45.36         41.29         6.50 o                         
  -3  12   3         27.22         26.17         5.22 o                         
  -2  12   3         47.30         39.28         4.89 o                         
  -1  12   3       1027.33       1060.19        21.32 o                         
   0  12   3       2385.74       2187.77        59.20 o                         
   1  12   3         94.95         86.41         6.08 o                         
   2  12   3        938.45        990.12        26.26 o                         
   3  12   3        645.24        635.20        15.30 o                         
   4  12   3        156.03        169.98         9.20 o                         
   5  12   3        482.85        466.58        19.75 o                         
   6  12   3         70.31         75.57        10.51 o                         
   7  12   3         55.91         62.13        14.45 o                         
   8  12   3         30.64         26.56         6.93 o                         
   9  12   3         39.25         22.47         9.71 o                         
  -9  13   3         28.21         35.21         6.47 o                         
  -8  13   3        103.31        131.65        11.57 o                         
  -7  13   3         30.49         25.42         7.30 o                         
  -6  13   3         43.24         48.19        10.45 o                         
  -5  13   3        386.14        354.22        14.18 o                         
  -4  13   3         17.00          7.48         6.12 o                         
  -3  13   3         49.69         57.94         6.61 o                         
  -2  13   3         85.33         83.86         6.24 o                         
  -1  13   3         29.53         32.88         6.70 o                         
   0  13   3         49.43         30.15         5.79 o                         
   1  13   3        181.32        171.42         7.88 o                         
   2  13   3        207.50        228.11        11.92 o                         
   3  13   3         12.94          9.86         6.00 o                         
   4  13   3        771.42        730.50        23.21 o                         
   5  13   3         18.30          2.89        10.95 o                         
   6  13   3          0.13         -0.93        11.77 o                         
   7  13   3          4.17         14.03         7.93 o                         
   8  13   3        110.65        143.44         9.85 o                         
  -8  14   3         22.60         29.82         6.35 o                         
  -7  14   3          8.66         20.47         7.83 o                         
  -6  14   3        290.22        273.36        14.05 o                         
  -5  14   3         15.37         10.99         7.83 o                         
  -4  14   3        645.75        587.39        19.67 o                         
  -3  14   3          6.30          9.25         5.92 o                         
  -2  14   3        507.69        495.57        15.66 o                         
  -1  14   3       2511.25       2267.66        85.46 o                         
   0  14   3       2370.13       2249.65        49.03 o                         
   1  14   3        540.19        528.13        15.25 o                         
   2  14   3        368.11        330.47        16.90 o                         
   3  14   3       1258.45       1260.49        36.42 o                         
   4  14   3       1978.13       1899.68        52.68 o                         
   5  14   3         48.58         30.82        25.44 o                         
   6  14   3         15.33         10.62         9.64 o                         
   7  14   3         28.25         37.48         8.15 o                         
   8  14   3        117.01        114.78         6.67 o                         
  -8  15   3        229.36        207.94        11.04 o                         
  -7  15   3        357.19        362.04        18.13 o                         
  -6  15   3         14.95         23.26         8.05 o                         
  -5  15   3        239.49        229.78        11.22 o                         
  -4  15   3        748.61        728.89        20.67 o                         
  -3  15   3        200.76        155.40        11.58 o                         
  -2  15   3        609.66        651.38        24.32 o                         
  -1  15   3        977.14        870.00        48.57 o                         
   0  15   3        574.58        564.70        18.03 o                         
   1  15   3        608.56        644.68        26.72 o                         
   2  15   3        379.47        363.81        17.69 o                         
   3  15   3        614.38        697.99        33.64 o                         
   4  15   3         57.33         51.92         8.11 o                         
   5  15   3         65.90         52.57         8.59 o                         
   6  15   3         11.17         20.98        11.24 o                         
   7  15   3        451.80        417.03        46.35 o                         
  -7  16   3         79.69         79.80         6.58 o                         
  -6  16   3        100.17        112.46        10.49 o                         
  -5  16   3        429.25        439.57        15.46 o                         
  -4  16   3        242.29        226.09        11.53 o                         
  -3  16   3        673.95        754.27        29.90 o                         
  -2  16   3        275.58        239.36        21.35 o                         
  -1  16   3       3831.29       3862.45       117.86 o                         
   0  16   3          2.33         14.46         9.29 o                         
   1  16   3       1093.53       1063.05        31.75 o                         
   2  16   3         47.08         58.63        10.74 o                         
   3  16   3        124.73        150.91        12.60 o                         
   4  16   3         11.80         12.72         7.46 o                         
   5  16   3         37.39         39.37         6.94 o                         
   6  16   3         28.07         44.81         8.09 o                         
   7  16   3         47.34         43.62         7.26 o                         
  -6  17   3         29.05         25.01         8.15 o                         
  -5  17   3       1111.05       1072.21        35.31 o                         
  -4  17   3          0.27          9.17         7.33 o                         
  -3  17   3         31.13         21.62         7.75 o                         
  -2  17   3          1.18         -0.49         8.14 o                         
  -1  17   3        173.87        182.70        14.44 o                         
   0  17   3         39.05         67.24        12.11 o                         
   1  17   3        256.94        243.02        12.05 o                         
   2  17   3          3.94          4.78         7.78 o                         
   3  17   3         16.91          4.74         9.26 o                         
   4  17   3        155.13        166.99        11.47 o                         
   5  17   3        496.55        486.74        15.61 o                         
   6  17   3        154.57        133.43         8.99 o                         
  -6  18   3        115.02        119.97         8.12 o                         
  -5  18   3         30.48         28.21         5.39 o                         
  -4  18   3        231.58        216.56         8.94 o                         
  -3  18   3        415.14        392.20        14.77 o                         
  -2  18   3         25.03         25.37         7.76 o                         
  -1  18   3       1241.15       1121.89        46.66 o                         
   0  18   3         70.55         78.76        11.90 o                         
   1  18   3        264.88        306.23        14.82 o                         
   2  18   3        265.45        282.27        21.44 o                         
   3  18   3        880.84        877.28        30.47 o                         
   4  18   3        116.08        150.05        10.04 o                         
   5  18   3         24.95         35.10         7.74 o                         
  -5  19   3         38.25         22.41         4.15 o                         
  -4  19   3        184.15        173.21         8.23 o                         
  -3  19   3        170.38        194.89        10.99 o                         
  -2  19   3        571.87        524.94        24.48 o                         
  -1  19   3          8.12         10.33         9.90 o                         
   0  19   3         85.73        100.68        12.24 o                         
   1  19   3          7.16         19.86         7.56 o                         
   2  19   3         12.04         14.78         9.81 o                         
   3  19   3        193.20        187.85        10.77 o                         
   4  19   3         82.83        107.44         7.81 o                         
  -4  20   3         29.51         16.46         5.57 o                         
  -3  20   3         25.16         14.17         4.89 o                         
  -2  20   3        563.87        557.18        20.03 o                         
  -1  20   3        378.25        345.05        14.32 o                         
   0  20   3        117.85        126.85         8.72 o                         
   1  20   3        584.37        560.39        24.67 o                         
   2  20   3         72.26         59.20         6.83 o                         
   3  20   3         40.75         58.27         6.18 o                         
  -2  21   3          9.96         -1.81         6.66 o                         
  -1  21   3        166.49        165.50         8.37 o                         
   0  21   3         41.69         31.57         7.09 o                         
   1  21   3         74.02         62.88         6.88 o                         
 -10   0   4         99.98         84.41        13.48 o                         
  -8   0   4         39.34         34.01        13.91 o                         
  -6   0   4       3694.84       3586.28        72.72 o                         
  -4   0   4       3032.53       3091.99       102.46 o                         
  -2   0   4      29415.53      27888.59       505.62 o                         
   0   0   4      22585.93      20086.54       389.46 o                         
   2   0   4        426.55        385.22        29.65 o                         
   4   0   4        590.94        751.08        35.79 o                         
   6   0   4         19.51         11.02         6.35 o                         
   8   0   4        278.09        288.87        25.52 o                         
  10   0   4         39.74         31.18        10.13 o                         
 -11   1   4         37.62         46.37         3.65 o                         
 -10   1   4        151.13        151.75        10.24 o                         
  -9   1   4         27.85         32.50         7.64 o                         
  -8   1   4          2.05          9.87         9.17 o                         
  -7   1   4          4.67         -0.33         6.70 o                         
  -6   1   4        210.71        173.95         5.85 o                         
  -5   1   4       7838.39       8186.91       152.61 o                         
  -4   1   4      11087.26      11456.65       198.09 o                         
  -3   1   4       2967.96       3145.89        50.67 o                         
  -2   1   4       9545.75       9749.67       133.88 o                         
  -1   1   4        327.00        261.80         7.47 o                         
   0   1   4      21604.79      21902.37       280.13 o                         
   1   1   4      17583.19      17531.53       224.97 o                         
   2   1   4      59169.05      57880.11       820.89 o                         
   3   1   4         98.53        114.74         7.99 o                         
   4   1   4       1430.51       1299.79        34.39 o                         
   5   1   4        180.51        256.55        11.78 o                         
   6   1   4       1014.45        939.10        19.26 o                         
   7   1   4         59.06         63.21         6.60 o                         
   8   1   4        768.89        799.75        22.12 o                         
   9   1   4        176.25        182.13         8.21 o                         
  10   1   4         18.97         17.57         4.58 o                         
 -11   2   4         44.17         39.70         3.71 o                         
 -10   2   4         43.59         43.62         6.34 o                         
  -9   2   4        359.01        369.31        13.26 o                         
  -8   2   4         19.77          0.75         9.03 o                         
  -7   2   4          3.82          1.24         5.60 o                         
  -6   2   4       1019.13       1042.62        21.11 o                         
  -5   2   4        220.51        262.24        10.82 o                         
  -4   2   4        666.97        637.07        16.63 o                         
  -3   2   4       1918.71       1737.45        59.23 o                         
  -2   2   4       5732.99       5818.03        80.61 o                         
  -1   2   4      10350.16      10480.83       138.67 o                         
   0   2   4       7745.03       8123.54       101.41 o                         
   1   2   4      16064.96      15986.70       211.08 o                         
   2   2   4       6420.36       6336.32        86.33 o                         
   3   2   4       2207.77       2186.78        59.61 o                         
   4   2   4       2907.62       3192.60        67.87 o                         
   5   2   4         25.78         19.22         5.73 o                         
   6   2   4         50.62         54.95         5.84 o                         
   7   2   4        147.93        150.18         8.14 o                         
   8   2   4         56.34         52.22         7.38 o                         
   9   2   4        170.25        181.36         8.06 o                         
  10   2   4        163.90        158.78         7.32 o                         
 -11   3   4         52.47         48.90         3.23 o                         
 -10   3   4         97.95        110.25         6.12 o                         
  -9   3   4         33.54         41.65         6.89 o                         
  -8   3   4       1201.17       1125.88        34.73 o                         
  -7   3   4       1251.46       1202.64        28.16 o                         
  -6   3   4        403.29        413.70        13.58 o                         
  -5   3   4         45.90         35.20         6.53 o                         
  -4   3   4        212.29        253.11        18.16 o                         
  -3   3   4      15691.08      15780.01       256.96 o                         
  -2   3   4        540.82        584.38        13.94 o                         
  -1   3   4        270.07        290.32         4.58 o                         
   0   3   4        200.79        210.63        11.82 o                         
   1   3   4         23.34         29.88         1.99 o                         
   2   3   4       1345.27       1335.33        19.70 o                         
   3   3   4      16817.72      17925.09       267.22 o                         
   4   3   4       1594.22       2026.47        61.11 o                         
   5   3   4        102.72         90.80         7.34 o                         
   6   3   4        991.99        990.61        38.18 o                         
   7   3   4       4084.18       4249.49       124.61 o                         
   8   3   4         54.32         45.69         6.71 o                         
   9   3   4        466.72        465.57        13.71 o                         
  10   3   4         27.16         37.42         5.06 o                         
 -11   4   4         70.89         55.44         9.07 o                         
 -10   4   4         20.81         26.25         5.16 o                         
  -9   4   4        128.19        133.53         8.95 o                         
  -8   4   4          4.04          5.84         6.94 o                         
  -7   4   4         67.21         72.71        10.20 o                         
  -6   4   4          1.52          2.79         6.32 o                         
  -5   4   4       9488.32       9809.40       195.25 o                         
  -4   4   4       2624.42       2787.09        54.55 o                         
  -3   4   4        313.70        352.73        20.38 o                         
  -2   4   4         11.69         15.26         2.28 o                         
  -1   4   4      12573.01      12536.92       152.54 o                         
   0   4   4       1104.85       1007.02        17.42 o                         
   1   4   4       1720.12       1675.45        32.45 o                         
   2   4   4       1767.18       1858.41        29.63 o                         
   3   4   4         83.61        126.67        21.21 o                         
   4   4   4        470.16        449.70        22.23 o                         
   5   4   4       1290.14       1417.89        37.75 o                         
   6   4   4       1093.31       1105.66        22.33 o                         
   7   4   4        575.90        618.07        19.72 o                         
   8   4   4          1.41          6.74         6.15 o                         
   9   4   4         24.00         30.24         5.67 o                         
  10   4   4        169.36        171.21        12.22 o                         
 -11   5   4         23.01          9.55         8.51 o                         
 -10   5   4          1.93          0.49         7.43 o                         
  -9   5   4       1528.77       1563.53        50.68 o                         
  -8   5   4         19.80         48.77        11.34 o                         
  -7   5   4         71.42         70.62         8.62 o                         
  -6   5   4        481.57        463.77        13.74 o                         
  -5   5   4        388.40        423.97        18.99 o                         
  -4   5   4        678.22        623.50        20.16 o                         
  -3   5   4        203.20        173.22         9.00 o                         
  -2   5   4         17.00         15.88         3.18 o                         
  -1   5   4       5506.50       5453.91        79.36 o                         
   0   5   4       1263.96       1241.65        21.47 o                         
   1   5   4        967.04        980.43        16.10 o                         
   2   5   4       7044.06       7670.75       107.07 o                         
   3   5   4      16284.19      16325.05       255.37 o                         
   4   5   4        168.37        202.18        10.98 o                         
   5   5   4       4507.89       4601.69        87.45 o                         
   6   5   4         35.63         36.28         5.98 o                         
   7   5   4        954.17        932.21        23.26 o                         
   8   5   4        224.39        201.94        16.21 o                         
   9   5   4         84.98         84.64        17.37 o                         
  10   5   4          2.74          4.57         7.63 o                         
 -10   6   4        271.28        278.93        19.66 o                         
  -9   6   4        166.55        162.83        12.36 o                         
  -8   6   4         15.01         14.54        10.27 o                         
  -7   6   4        682.64        714.04        43.82 o                         
  -6   6   4         95.08         98.06         7.92 o                         
  -5   6   4       9865.47      10018.50       217.50 o                         
  -4   6   4       1059.63       1090.04        44.56 o                         
  -3   6   4       6098.62       5948.47       105.14 o                         
  -2   6   4        102.05         96.28         8.24 o                         
  -1   6   4       6323.32       6098.72        88.90 o                         
   0   6   4         92.13        101.85         4.50 o                         
   1   6   4         79.50         76.74         4.35 o                         
   2   6   4        483.48        474.08        14.36 o                         
   3   6   4         49.15         77.23         9.83 o                         
   4   6   4        244.04        291.27        11.40 o                         
   5   6   4       2019.61       2212.94        40.22 o                         
   6   6   4        487.52        482.95        19.00 o                         
   7   6   4        612.53        655.01        26.82 o                         
   8   6   4          2.28          2.58        10.03 o                         
   9   6   4         20.88         22.23        10.61 o                         
  10   6   4          9.93          0.15         6.82 o                         
 -10   7   4        278.51        266.65        14.61 o                         
  -9   7   4        259.83        296.01        15.06 o                         
  -8   7   4          9.68         13.74        14.25 o                         
  -7   7   4       1336.29       1413.05        34.21 o                         
  -6   7   4        342.26        323.70        14.21 o                         
  -5   7   4       1303.21       1294.34        31.05 o                         
  -4   7   4       4422.46       4536.85       147.25 o                         
  -3   7   4        612.78        563.85        16.01 o                         
  -2   7   4       5573.75       5737.17       124.71 o                         
  -1   7   4       2248.82       2280.47        38.22 o                         
   0   7   4       7701.83       7682.04       121.85 o                         
   1   7   4        456.00        512.35        15.24 o                         
   2   7   4         61.84         76.47         5.84 o                         
   3   7   4      12237.42      12544.29       218.40 o                         
   4   7   4        614.71        632.27        13.96 o                         
   5   7   4         33.07         28.35         5.86 o                         
   6   7   4        161.86        196.96        10.76 o                         
   7   7   4       1112.92       1162.48        34.04 o                         
   8   7   4        416.88        409.47        19.45 o                         
   9   7   4        243.57        251.98        13.05 o                         
  10   7   4         20.01         20.76         6.59 o                         
 -10   8   4        507.46        434.42        16.34 o                         
  -9   8   4         13.01         29.45         7.53 o                         
  -8   8   4        394.18        406.38        19.05 o                         
  -7   8   4        405.59        393.51        23.05 o                         
  -6   8   4       1723.99       1737.90        48.41 o                         
  -5   8   4        814.94        838.02        20.96 o                         
  -4   8   4       2750.69       2652.16        61.17 o                         
  -3   8   4        436.42        360.99        13.15 o                         
  -2   8   4        314.80        322.63        14.02 o                         
  -1   8   4        261.75        237.68         8.17 o                         
   0   8   4       3889.40       3736.06        64.55 o                         
   1   8   4         97.56        136.32         7.33 o                         
   2   8   4        405.19        432.06        14.21 o                         
   3   8   4       1641.26       1714.66        39.63 o                         
   4   8   4       2750.48       2836.86        50.78 o                         
   5   8   4        101.39        111.76         8.09 o                         
   6   8   4        230.39        246.51        16.35 o                         
   7   8   4        697.96        727.62        23.41 o                         
   8   8   4         31.41         30.64        10.13 o                         
   9   8   4         89.61        108.31        15.35 o                         
 -10   9   4          6.32          6.02        13.36 o                         
  -9   9   4        260.73        329.40        17.66 o                         
  -8   9   4         52.82         83.39        10.84 o                         
  -7   9   4          1.98         -1.22        12.66 o                         
  -6   9   4        302.51        325.99        15.07 o                         
  -5   9   4        816.10        733.47        18.78 o                         
  -4   9   4        848.15        935.16        26.33 o                         
  -3   9   4        592.92        620.13        17.56 o                         
  -2   9   4       9814.70       9665.07       192.57 o                         
  -1   9   4       7434.66       7619.68       142.77 o                         
   0   9   4       4123.03       3953.41        83.08 o                         
   1   9   4      13111.55      13032.79       240.83 o                         
   2   9   4       9092.81       9178.88       217.59 o                         
   3   9   4       1064.05       1101.38        26.30 o                         
   4   9   4        904.50        904.12        20.65 o                         
   5   9   4         87.01         91.20         8.19 o                         
   6   9   4        243.27        248.54        13.97 o                         
   7   9   4        266.74        301.46        15.36 o                         
   8   9   4       2407.81       2400.00        74.96 o                         
   9   9   4          2.37         19.34        12.81 o                         
 -10  10   4        288.57        219.09        17.41 o                         
  -9  10   4          5.12         -0.35         7.33 o                         
  -8  10   4        244.78        209.62        13.26 o                         
  -7  10   4        423.65        388.39        18.30 o                         
  -6  10   4       1032.96       1046.80        24.91 o                         
  -5  10   4        329.72        314.48        17.94 o                         
  -4  10   4         96.65        107.04         6.64 o                         
  -3  10   4         26.39         18.12         4.39 o                         
  -2  10   4        127.66        109.66         6.33 o                         
  -1  10   4       1047.12        993.03        29.14 o                         
   0  10   4       5788.94       5362.90        92.12 o                         
   1  10   4        185.45        173.15         9.44 o                         
   2  10   4       1003.15        954.96        20.53 o                         
   3  10   4        199.04        180.43         9.10 o                         
   4  10   4        891.58        909.65        20.47 o                         
   5  10   4        417.64        445.51        16.40 o                         
   6  10   4        128.51        128.31        11.17 o                         
   7  10   4        294.68        285.38        14.89 o                         
   8  10   4         66.01         83.42        12.44 o                         
   9  10   4         21.16         27.31         6.13 o                         
  -9  11   4        274.70        248.70        11.74 o                         
  -8  11   4        300.43        301.27        15.00 o                         
  -7  11   4        139.85        116.62        15.14 o                         
  -6  11   4         35.65         22.46         8.25 o                         
  -5  11   4       2195.30       2266.64        46.66 o                         
  -4  11   4         57.17         56.14         6.26 o                         
  -3  11   4         92.90         85.89         8.26 o                         
  -2  11   4        180.75        181.11         6.87 o                         
  -1  11   4        125.87        125.28         6.31 o                         
   0  11   4       5492.70       5351.02        77.85 o                         
   1  11   4        174.14        173.97         9.70 o                         
   2  11   4        793.76        784.57        24.08 o                         
   3  11   4        300.37        307.32         9.82 o                         
   4  11   4         43.50         47.29         6.27 o                         
   5  11   4       1745.94       1774.16        57.08 o                         
   6  11   4         15.82         19.55         9.96 o                         
   7  11   4        417.17        385.31        17.09 o                         
   8  11   4        368.10        352.77        19.69 o                         
   9  11   4         53.89         63.96        13.16 o                         
  -9  12   4         26.58         24.42        15.29 o                         
  -8  12   4        177.64        168.21        11.35 o                         
  -7  12   4         63.41         51.53         8.30 o                         
  -6  12   4         89.61         99.40        12.05 o                         
  -5  12   4       1847.74       1766.76        48.99 o                         
  -4  12   4         39.89         27.43         5.96 o                         
  -3  12   4         33.62         27.34         5.55 o                         
  -2  12   4        124.91        123.28         6.42 o                         
  -1  12   4        305.23        283.58         7.96 o                         
   0  12   4        193.61        207.00        10.79 o                         
   1  12   4         20.60         14.60         5.25 o                         
   2  12   4          6.36         14.25         5.59 o                         
   3  12   4        391.23        414.78        11.78 o                         
   4  12   4         69.84         77.75         6.90 o                         
   5  12   4          5.43          6.04        10.64 o                         
   6  12   4          4.36          3.52         9.10 o                         
   7  12   4         36.02         24.63         8.56 o                         
   8  12   4          2.62          8.23         6.58 o                         
  -9  13   4         20.98         10.75         5.91 o                         
  -8  13   4        115.73        108.37         8.91 o                         
  -7  13   4        553.50        568.25        18.86 o                         
  -6  13   4         75.68         74.56         9.84 o                         
  -5  13   4        661.76        684.36        25.74 o                         
  -4  13   4        321.29        274.65        12.59 o                         
  -3  13   4       2142.38       2010.44        41.83 o                         
  -2  13   4        591.28        573.44        18.17 o                         
  -1  13   4        200.95        201.97         9.65 o                         
   0  13   4       2712.77       2591.46        55.12 o                         
   1  13   4         35.08         30.49         5.96 o                         
   2  13   4        417.80        392.64        17.05 o                         
   3  13   4       3533.58       3415.89        61.30 o                         
   4  13   4       1996.08       2065.09        56.45 o                         
   5  13   4         93.17         97.72        13.44 o                         
   6  13   4         37.38         37.46         9.07 o                         
   7  13   4        519.26        568.50        33.31 o                         
   8  13   4         75.43         74.21         7.96 o                         
  -8  14   4         17.40         19.77         6.17 o                         
  -7  14   4          2.68          6.45         7.26 o                         
  -6  14   4         72.39         85.23         9.56 o                         
  -5  14   4        899.19        951.99        28.48 o                         
  -4  14   4         89.39         78.41         8.36 o                         
  -3  14   4        108.72        101.80        12.33 o                         
  -2  14   4         18.66         21.90         5.85 o                         
  -1  14   4       1882.43       1805.60        49.90 o                         
   0  14   4       3928.35       3667.18        67.72 o                         
   1  14   4         57.55         49.57         6.59 o                         
   2  14   4         27.06         29.06         6.59 o                         
   3  14   4        270.05        254.49        23.27 o                         
   4  14   4        156.67        175.34        10.97 o                         
   5  14   4         21.57         37.28        11.11 o                         
   6  14   4          7.26          9.05        12.40 o                         
   7  14   4          8.90         12.89         6.75 o                         
  -8  15   4          0.03          6.58         8.35 o                         
  -7  15   4         45.01         58.14         8.82 o                         
  -6  15   4        652.51        676.81        26.72 o                         
  -5  15   4        111.64        115.03         8.97 o                         
  -4  15   4        469.54        493.60        17.38 o                         
  -3  15   4        112.49        127.07         9.19 o                         
  -2  15   4       2117.96       2128.39        66.89 o                         
  -1  15   4       1553.40       1526.39        49.45 o                         
   0  15   4         21.66         14.81         8.40 o                         
   1  15   4         13.06         12.16         7.68 o                         
   2  15   4       1612.41       1592.66        44.66 o                         
   3  15   4         94.99         75.58        16.12 o                         
   4  15   4         50.67         47.84         8.07 o                         
   5  15   4        307.20        307.35        12.52 o                         
   6  15   4          5.21         -1.90         8.15 o                         
   7  15   4        161.37        169.87        27.77 o                         
  -7  16   4         82.53         79.78         6.46 o                         
  -6  16   4        640.02        631.79        27.08 o                         
  -5  16   4          5.61          5.12         6.89 o                         
  -4  16   4        232.71        269.08        14.81 o                         
  -3  16   4         38.20         31.69         7.10 o                         
  -2  16   4        366.91        358.55        47.95 o                         
  -1  16   4         56.10         43.64        11.15 o                         
   0  16   4       1548.29       1509.84        60.62 o                         
   1  16   4        289.57        243.24        15.81 o                         
   2  16   4        815.37        840.19        23.07 o                         
   3  16   4          2.84         17.19         9.36 o                         
   4  16   4        721.36        759.04        39.40 o                         
   5  16   4         35.52         42.94         6.62 o                         
   6  16   4         11.81          1.96         6.96 o                         
  -6  17   4          4.58          5.04         5.65 o                         
  -5  17   4         71.61         76.07         6.25 o                         
  -4  17   4       1297.45       1321.09        33.33 o                         
  -3  17   4        118.57        102.40         7.93 o                         
  -2  17   4        661.83        653.36        26.30 o                         
  -1  17   4          4.18         -5.14        13.72 o                         
   0  17   4       1254.43       1297.76        52.92 o                         
   1  17   4        439.48        410.11        15.77 o                         
   2  17   4         16.02         14.12         7.63 o                         
   3  17   4        102.09         67.70         9.82 o                         
   4  17   4         36.77         28.99         8.51 o                         
   5  17   4         88.34         87.81         6.66 o                         
   6  17   4        655.03        595.19        49.11 o                         
  -6  18   4         80.05         77.21         6.87 o                         
  -5  18   4        213.46        243.38         9.47 o                         
  -4  18   4        422.21        398.75        12.58 o                         
  -3  18   4        184.38        212.22        11.93 o                         
  -2  18   4         18.73         33.60         9.02 o                         
  -1  18   4        402.04        373.50        27.61 o                         
   0  18   4        821.81        775.24        46.63 o                         
   1  18   4         44.94         51.86         7.54 o                         
   2  18   4         48.45         41.82         7.23 o                         
   3  18   4          3.15          4.32         9.28 o                         
   4  18   4        660.13        608.51        35.80 o                         
   5  18   4         42.87         53.92         6.22 o                         
  -5  19   4         23.49         20.52         5.61 o                         
  -4  19   4          7.01          8.19         5.00 o                         
  -3  19   4         10.96         16.53         7.18 o                         
  -2  19   4        849.70        868.05        29.69 o                         
  -1  19   4         79.03         95.05        11.48 o                         
   0  19   4         57.56         55.80        13.32 o                         
   1  19   4          5.04         16.87         7.60 o                         
   2  19   4        235.48        286.92        17.90 o                         
   3  19   4        377.40        382.44        19.28 o                         
   4  19   4        306.47        291.31        19.56 o                         
  -4  20   4         29.34         33.14         8.83 o                         
  -3  20   4        153.35        139.56         6.99 o                         
  -2  20   4         53.80         56.02         6.91 o                         
  -1  20   4        371.64        400.33        15.77 o                         
   0  20   4         99.34         91.61         7.78 o                         
   1  20   4          9.12          4.26        10.71 o                         
   2  20   4         14.66         26.91         7.96 o                         
   3  20   4         26.22         21.02         5.47 o                         
  -2  21   4         77.32         96.78         8.87 o                         
  -1  21   4         12.26         22.37         6.69 o                         
   0  21   4         49.48         61.93         7.15 o                         
 -11   0   5        645.46        599.15        22.53 o                         
  -9   0   5          6.02         17.74         9.60 o                         
  -7   0   5        211.28        217.06        11.86 o                         
  -5   0   5       1633.54       1707.98        59.28 o                         
  -3   0   5        190.47        233.62        15.49 o                         
  -1   0   5       8275.91       8109.41       157.75 o                         
   1   0   5       4823.30       4729.90        93.40 o                         
   3   0   5        316.72        322.92        19.39 o                         
   5   0   5       2383.59       2252.59        72.55 o                         
   7   0   5        266.09        247.70        11.53 o                         
   9   0   5        587.21        659.90        66.21 o                         
 -11   1   5        119.35         98.63         5.54 o                         
 -10   1   5          0.57          0.55         6.28 o                         
  -9   1   5        354.04        366.18        13.41 o                         
  -8   1   5        395.22        402.04        12.97 o                         
  -7   1   5       1807.80       1750.59        33.41 o                         
  -6   1   5         89.85        103.45         5.23 o                         
  -5   1   5       1676.98       1843.16        48.17 o                         
  -4   1   5       4855.46       5106.74       128.06 o                         
  -3   1   5       5761.11       5737.54       100.17 o                         
  -2   1   5      20091.14      19415.94       275.70 o                         
  -1   1   5      31941.07      31509.71       415.50 o                         
   0   1   5      11809.26      11963.51       170.71 o                         
   1   1   5       6468.50       6647.98       103.87 o                         
   2   1   5        516.10        502.08        11.59 o                         
   3   1   5       2550.29       2289.30        34.27 o                         
   4   1   5         59.73         52.75         5.86 o                         
   5   1   5        414.66        396.38        13.06 o                         
   6   1   5        136.59        147.36         6.49 o                         
   7   1   5        827.42        836.42        38.94 o                         
   8   1   5        135.14        143.68         8.77 o                         
   9   1   5         17.87         27.67         5.85 o                         
  10   1   5         21.20         24.39         4.32 o                         
 -11   2   5         59.27         53.03         3.87 o                         
 -10   2   5          9.20         16.81         5.74 o                         
  -9   2   5         16.32         28.01         7.57 o                         
  -8   2   5        960.84        898.01        24.84 o                         
  -7   2   5        179.84        155.89         8.02 o                         
  -6   2   5        274.14        273.39        12.99 o                         
  -5   2   5       1315.66       1555.53        38.83 o                         
  -4   2   5        365.85        505.21        20.52 o                         
  -3   2   5       2734.10       2803.59        45.58 o                         
  -2   2   5         37.09         34.09         2.50 o                         
  -1   2   5       1317.92       1365.63        20.06 o                         
   0   2   5        930.04       1041.32        20.98 o                         
   1   2   5       4597.90       4254.87        62.17 o                         
   2   2   5        910.45        923.32        16.77 o                         
   3   2   5        831.06        902.72        18.85 o                         
   4   2   5       1070.15       1027.91        30.60 o                         
   5   2   5         22.81         10.95         6.06 o                         
   6   2   5        314.44        304.09        16.21 o                         
   7   2   5        889.43        881.86        18.99 o                         
   8   2   5        462.67        488.17        13.99 o                         
   9   2   5        181.89        174.92        10.20 o                         
  10   2   5          1.74          7.98         3.87 o                         
 -11   3   5        116.73        127.77         5.08 o                         
 -10   3   5        179.71        185.28        10.68 o                         
  -9   3   5        142.26        155.00         9.61 o                         
  -8   3   5         33.50         35.78         7.51 o                         
  -7   3   5       1342.96       1340.35        29.36 o                         
  -6   3   5       6090.77       6090.79        96.27 o                         
  -5   3   5        416.82        393.22        18.31 o                         
  -4   3   5         83.55         64.95         4.95 o                         
  -3   3   5        271.61        379.22         9.43 o                         
  -2   3   5       1857.13       1848.60        30.44 o                         
  -1   3   5       3255.32       3426.99        51.15 o                         
   0   3   5       8541.06       8594.82       127.00 o                         
   1   3   5       1627.35       1654.54        24.36 o                         
   2   3   5        774.08        845.57        15.77 o                         
   3   3   5       2147.86       2242.73        36.52 o                         
   4   3   5       1391.69       1425.83        49.23 o                         
   5   3   5        116.02        112.32         8.93 o                         
   6   3   5        284.32        267.37        10.02 o                         
   7   3   5       1667.93       1750.20        53.61 o                         
   8   3   5       2051.57       2029.21        45.12 o                         
   9   3   5          0.18         11.31         5.34 o                         
  10   3   5         40.73         51.68         4.14 o                         
 -11   4   5         17.25         17.77         9.07 o                         
 -10   4   5        168.07        168.26         7.95 o                         
  -9   4   5         28.92         41.62         7.30 o                         
  -8   4   5         45.29         57.49         7.05 o                         
  -7   4   5        229.06        230.23        13.07 o                         
  -6   4   5        196.80        207.42        12.23 o                         
  -5   4   5          5.39          4.95         6.95 o                         
  -4   4   5         69.87         74.92         5.81 o                         
  -3   4   5        482.03        445.67        17.35 o                         
  -2   4   5        810.54        865.56        13.72 o                         
  -1   4   5      28700.09      27742.57       379.72 o                         
   0   4   5         63.16         59.94         3.57 o                         
   1   4   5       7113.14       7093.60       101.94 o                         
   2   4   5       1747.15       1769.62        26.12 o                         
   3   4   5       6581.87       6517.16        99.98 o                         
   4   4   5        467.48        497.76        13.03 o                         
   5   4   5        804.63        785.03        17.03 o                         
   6   4   5        435.89        450.27        14.92 o                         
   7   4   5        384.25        392.86        14.68 o                         
   8   4   5         10.32         13.03         6.18 o                         
   9   4   5        331.08        325.57        12.59 o                         
  10   4   5         12.88         13.21         5.71 o                         
 -11   5   5          1.32          5.62         8.35 o                         
 -10   5   5          5.13         19.05         9.04 o                         
  -9   5   5         10.92         23.36        12.35 o                         
  -8   5   5        249.38        268.25        19.35 o                         
  -7   5   5        236.17        214.10        14.06 o                         
  -6   5   5        325.03        346.77        14.97 o                         
  -5   5   5       1283.98       1266.70        32.84 o                         
  -4   5   5       2925.42       2964.70        67.34 o                         
  -3   5   5       2299.72       2492.38        48.87 o                         
  -2   5   5       7395.79       7412.97       122.50 o                         
  -1   5   5        208.40        257.75         9.33 o                         
   0   5   5       2726.38       3090.60        83.01 o                         
   1   5   5       3065.37       2902.58        43.72 o                         
   2   5   5      12337.82      13145.25       188.74 o                         
   3   5   5         15.85         12.29         4.58 o                         
   4   5   5       8000.65       7761.22       137.99 o                         
   5   5   5       2536.49       2405.05        49.34 o                         
   6   5   5       1015.55       1055.76        24.12 o                         
   7   5   5        669.05        641.02        26.00 o                         
   8   5   5        137.76        143.02        14.06 o                         
   9   5   5        166.72        156.66        13.21 o                         
  10   5   5         42.31         40.19         7.35 o                         
 -10   6   5        682.91        659.68        40.77 o                         
  -9   6   5        178.82        148.92        11.66 o                         
  -8   6   5        151.43        135.17        12.41 o                         
  -7   6   5        198.92        213.87        17.32 o                         
  -6   6   5        520.95        528.00        18.01 o                         
  -5   6   5        200.16        272.72        20.08 o                         
  -4   6   5       4668.73       4966.68       108.07 o                         
  -3   6   5       2375.90       2393.36        42.47 o                         
  -2   6   5       1142.45       1245.83        23.27 o                         
  -1   6   5       1223.77       1394.07        24.47 o                         
   0   6   5       1570.57       1530.63        29.13 o                         
   1   6   5        426.04        429.56        12.14 o                         
   2   6   5         66.07         58.26         4.53 o                         
   3   6   5         19.40         21.91         6.28 o                         
   4   6   5        323.10        354.34        28.51 o                         
   5   6   5         13.16         19.15         5.39 o                         
   6   6   5        711.13        676.40        21.25 o                         
   7   6   5        770.89        775.54        28.64 o                         
   8   6   5         14.54         13.64         9.70 o                         
   9   6   5         25.13         32.22         9.92 o                         
  10   6   5         26.53         38.27         6.76 o                         
 -10   7   5        244.98        194.83        17.01 o                         
  -9   7   5        154.66        151.79        11.41 o                         
  -8   7   5         10.50         22.17        22.55 o                         
  -7   7   5         78.54         53.18        10.83 o                         
  -6   7   5       2972.92       3203.14        74.78 o                         
  -5   7   5       2866.30       2921.19        63.99 o                         
  -4   7   5         29.49         21.68         7.49 o                         
  -3   7   5       1044.55        989.91        21.54 o                         
  -2   7   5       2231.94       2001.78        46.04 o                         
  -1   7   5       3056.98       2807.01        76.24 o                         
   0   7   5       1860.76       2002.53        37.85 o                         
   1   7   5       3406.83       3763.23        64.52 o                         
   2   7   5         34.34         39.90         4.79 o                         
   3   7   5        151.28        123.37         9.06 o                         
   4   7   5       2861.46       2881.45        54.24 o                         
   5   7   5         68.55         81.36         6.46 o                         
   6   7   5          9.94          5.10         6.30 o                         
   7   7   5          7.50          2.41         7.86 o                         
   8   7   5        467.74        486.47        20.47 o                         
   9   7   5         21.08         24.00         9.05 o                         
  10   7   5         86.56         71.59        10.51 o                         
 -10   8   5         71.12         55.83         8.90 o                         
  -9   8   5        102.21         82.51         9.65 o                         
  -8   8   5        201.35        230.75        20.95 o                         
  -7   8   5         52.19         53.53        21.83 o                         
  -6   8   5        310.70        314.68        14.73 o                         
  -5   8   5        461.62        413.60        17.58 o                         
  -4   8   5          4.41         12.14         4.29 o                         
  -3   8   5         97.65         77.34         7.80 o                         
  -2   8   5        106.95        129.92        15.33 o                         
  -1   8   5       1457.74       1386.01        29.86 o                         
   0   8   5        607.64        543.89        13.78 o                         
   1   8   5       1687.87       1658.76        32.43 o                         
   2   8   5       3258.95       3163.58        58.80 o                         
   3   8   5          9.71          8.26         5.05 o                         
   4   8   5         32.68         32.02         6.37 o                         
   5   8   5        624.41        602.61        18.34 o                         
   6   8   5         18.74         19.40         7.00 o                         
   7   8   5        950.65       1020.77        32.02 o                         
   8   8   5        384.72        440.10        18.85 o                         
   9   8   5         56.85         68.62         9.78 o                         
 -10   9   5         22.98         20.45         7.58 o                         
  -9   9   5        112.29        135.41        12.38 o                         
  -8   9   5        387.74        353.50        21.60 o                         
  -7   9   5       1571.79       1527.73        62.32 o                         
  -6   9   5         23.14         19.22         8.38 o                         
  -5   9   5         14.06         14.60         6.03 o                         
  -4   9   5        429.56        366.82        11.93 o                         
  -3   9   5        226.53        242.85         9.97 o                         
  -2   9   5        253.39        219.73        11.54 o                         
  -1   9   5      18909.22      18075.31       354.50 o                         
   0   9   5       1381.72       1507.15        30.94 o                         
   1   9   5       1166.78       1094.11        71.04 o                         
   2   9   5       1579.53       1676.56        50.83 o                         
   3   9   5       2821.96       2800.31        49.34 o                         
   4   9   5       1000.67        945.91        21.53 o                         
   5   9   5         68.16         48.15         7.78 o                         
   6   9   5         26.39         32.46         9.04 o                         
   7   9   5        309.58        312.73        15.22 o                         
   8   9   5         85.00        100.21         8.26 o                         
   9   9   5        353.31        371.45        25.15 o                         
 -10  10   5         24.04         21.43         9.47 o                         
  -9  10   5        369.53        335.47        30.86 o                         
  -8  10   5        322.23        278.04        18.43 o                         
  -7  10   5         21.04         11.13        16.65 o                         
  -6  10   5        160.38        162.45        11.77 o                         
  -5  10   5       3429.53       3486.84        73.86 o                         
  -4  10   5        224.60        215.36         9.17 o                         
  -3  10   5         44.06         40.33         5.97 o                         
  -2  10   5        412.21        442.38        13.03 o                         
  -1  10   5        495.37        429.77        18.47 o                         
   0  10   5        561.31        520.91        14.65 o                         
   1  10   5        188.06        219.13         7.65 o                         
   2  10   5        386.98        430.69        14.49 o                         
   3  10   5       1000.28        989.27        29.03 o                         
   4  10   5         76.85         78.91         8.04 o                         
   5  10   5         17.49         10.53         7.69 o                         
   6  10   5       1469.92       1536.49        50.41 o                         
   7  10   5        904.38        877.51        43.21 o                         
   8  10   5         20.23         25.73         7.67 o                         
   9  10   5         96.05         72.52         8.12 o                         
  -9  11   5         27.65         22.48        10.39 o                         
  -8  11   5        390.85        444.23        22.99 o                         
  -7  11   5        266.23        230.14        14.30 o                         
  -6  11   5       1476.11       1477.85        55.44 o                         
  -5  11   5        775.89        712.81        22.42 o                         
  -4  11   5        817.00        768.96        20.58 o                         
  -3  11   5        224.88        231.74         8.57 o                         
  -2  11   5        923.33        855.80        19.69 o                         
  -1  11   5        702.74        698.01        17.22 o                         
   0  11   5        700.09        776.53        15.84 o                         
   1  11   5       5162.08       5160.53        80.68 o                         
   2  11   5       1018.87       1001.49        22.43 o                         
   3  11   5        206.47        219.94         9.26 o                         
   4  11   5        182.25        190.13         8.63 o                         
   5  11   5          6.37         19.22         9.29 o                         
   6  11   5        588.69        597.43        23.25 o                         
   7  11   5         72.90         68.79         9.29 o                         
   8  11   5        109.56        110.13         8.58 o                         
   9  11   5         19.02         26.16         9.95 o                         
  -9  12   5          0.32         10.24        12.56 o                         
  -8  12   5         12.96          9.97         9.67 o                         
  -7  12   5        114.49        117.92         9.30 o                         
  -6  12   5       1520.65       1568.47        44.37 o                         
  -5  12   5        375.79        395.57        14.91 o                         
  -4  12   5         92.65        100.25        12.41 o                         
  -3  12   5        212.09        198.65         8.08 o                         
  -2  12   5        505.45        495.66        13.12 o                         
  -1  12   5         23.41         27.27         5.47 o                         
   0  12   5        321.99        320.41         9.09 o                         
   1  12   5        765.85        719.54        17.12 o                         
   2  12   5       4315.39       4214.33        78.54 o                         
   3  12   5         37.44         49.50         6.26 o                         
   4  12   5       3970.86       3980.47        88.97 o                         
   5  12   5         76.28         88.91        10.45 o                         
   6  12   5        709.69        768.18        27.75 o                         
   7  12   5        144.78        136.28        11.99 o                         
   8  12   5         38.75         43.64         6.42 o                         
  -8  13   5          8.75         15.82         9.10 o                         
  -7  13   5         11.12          0.79         7.40 o                         
  -6  13   5       1826.05       1921.91        76.22 o                         
  -5  13   5         15.09         24.50         7.59 o                         
  -4  13   5        945.62        927.62        27.72 o                         
  -3  13   5        337.18        281.24         9.50 o                         
  -2  13   5       5043.01       4768.72        88.80 o                         
  -1  13   5        677.02        637.59        15.12 o                         
   0  13   5          5.30          9.97         5.31 o                         
   1  13   5         97.90         98.70         7.53 o                         
   2  13   5        671.31        649.60        17.16 o                         
   3  13   5         31.46         27.94         7.29 o                         
   4  13   5        814.07        819.91        25.36 o                         
   5  13   5         57.91         62.60         9.77 o                         
   6  13   5         95.61         86.00         9.91 o                         
   7  13   5        199.79        216.49        15.62 o                         
   8  13   5        633.88        660.13        56.22 o                         
  -8  14   5         96.50         91.89        12.44 o                         
  -7  14   5        269.99        298.60        16.22 o                         
  -6  14   5        374.25        374.80        16.49 o                         
  -5  14   5        122.08        138.49         9.56 o                         
  -4  14   5        355.86        341.03        13.82 o                         
  -3  14   5         12.60          9.48         7.30 o                         
  -2  14   5        163.41        144.39         7.75 o                         
  -1  14   5       1220.44       1160.76        27.99 o                         
   0  14   5        530.67        535.30        16.82 o                         
   1  14   5        402.62        406.30        22.05 o                         
   2  14   5       1955.03       1909.43        47.96 o                         
   3  14   5         69.19         71.43        12.86 o                         
   4  14   5        799.45        750.52        28.99 o                         
   5  14   5        120.60        113.68        10.09 o                         
   6  14   5       1347.61       1304.68        98.71 o                         
   7  14   5         86.70         84.52         7.45 o                         
  -8  15   5         38.82         44.54         8.75 o                         
  -7  15   5         52.71         68.16         9.39 o                         
  -6  15   5        309.42        301.62        13.98 o                         
  -5  15   5        493.64        506.72        17.38 o                         
  -4  15   5       1258.71       1220.41        35.29 o                         
  -3  15   5         28.53         39.00         7.74 o                         
  -2  15   5        533.40        497.29        18.25 o                         
  -1  15   5       1994.40       1980.35        62.49 o                         
   0  15   5        136.19        144.48        11.31 o                         
   1  15   5         66.48         64.75         8.45 o                         
   2  15   5         33.49         21.19         6.83 o                         
   3  15   5       3100.29       3117.91       139.86 o                         
   4  15   5        103.63        119.31        11.04 o                         
   5  15   5        242.95        203.94        13.13 o                         
   6  15   5         74.67         91.19         9.47 o                         
   7  15   5          0.79          3.93         7.38 o                         
  -7  16   5          5.34          9.77         8.19 o                         
  -6  16   5        199.46        196.27         9.10 o                         
  -5  16   5        251.36        266.31        11.49 o                         
  -4  16   5         38.09         32.75         7.52 o                         
  -3  16   5        276.73        278.28        12.86 o                         
  -2  16   5          5.06          6.76         6.40 o                         
  -1  16   5        328.23        362.68        19.88 o                         
   0  16   5          6.58         -0.71        11.28 o                         
   1  16   5        558.45        548.80        21.27 o                         
   2  16   5        108.40        117.66        10.29 o                         
   3  16   5         45.09         31.17         9.30 o                         
   4  16   5         71.85         70.86         9.55 o                         
   5  16   5        247.69        216.78        11.29 o                         
   6  16   5         45.56         47.43         9.55 o                         
  -6  17   5         64.31         66.86         6.37 o                         
  -5  17   5         66.47         86.04         7.22 o                         
  -4  17   5          7.29         -1.32         5.97 o                         
  -3  17   5        240.11        284.22        10.07 o                         
  -2  17   5        463.13        407.01        17.54 o                         
  -1  17   5        497.73        506.96        34.35 o                         
   0  17   5          7.76         10.03        13.96 o                         
   1  17   5       1317.76       1322.47        33.72 o                         
   2  17   5         77.65         57.76         8.10 o                         
   3  17   5        204.53        148.79        13.88 o                         
   4  17   5          0.51         -7.76         7.89 o                         
   5  17   5          5.92         16.30         7.78 o                         
   6  17   5         61.43         68.29         8.03 o                         
  -6  18   5         13.28         25.84         7.54 o                         
  -5  18   5         44.39         45.08         6.32 o                         
  -4  18   5         99.41         96.82         7.16 o                         
  -3  18   5         18.85         19.89         6.08 o                         
  -2  18   5          0.62          7.56         8.54 o                         
  -1  18   5         63.71         69.34        15.17 o                         
   0  18   5        128.71        140.18        13.44 o                         
   1  18   5        107.86        118.04         8.52 o                         
   2  18   5         16.66         14.36         8.13 o                         
   3  18   5        181.60        172.08        15.77 o                         
   4  18   5          3.22         10.69         8.54 o                         
   5  18   5         36.33         44.38        10.59 o                         
  -5  19   5        175.51        222.62        11.35 o                         
  -4  19   5         80.30         84.89         6.88 o                         
  -3  19   5         45.61         50.83         7.45 o                         
  -2  19   5        376.73        401.57        14.16 o                         
  -1  19   5       1173.46       1200.70        39.35 o                         
   0  19   5         13.43         12.49         7.82 o                         
   1  19   5         25.74         33.84         7.72 o                         
   2  19   5          5.38          3.20         6.72 o                         
   3  19   5        159.55        152.17        11.72 o                         
   4  19   5        473.44        430.68        25.80 o                         
  -3  20   5         95.64        120.40         7.57 o                         
  -2  20   5         75.98         66.79         7.00 o                         
  -1  20   5        169.72        221.64        12.37 o                         
   0  20   5         11.79          9.89         8.03 o                         
   1  20   5         94.24        110.82         9.67 o                         
   2  20   5         78.17         61.94         8.35 o                         
   3  20   5          2.76          7.78         6.19 o                         
  -1  21   5          0.09          2.91         5.88 o                         
   0  21   5          8.39         -4.09         7.70 o                         
 -10   0   6        842.01        782.24        28.80 o                         
  -8   0   6         43.32         37.83         9.63 o                         
  -6   0   6       1302.97       1305.76        31.93 o                         
  -4   0   6      11991.42      13161.25       394.31 o                         
  -2   0   6       1940.54       1758.51        43.09 o                         
   0   0   6       4595.00       4621.65        98.40 o                         
   2   0   6      11939.14      12601.31       266.14 o                         
   4   0   6       1466.18       1390.72        33.38 o                         
   6   0   6          4.78         16.81         6.06 o                         
   8   0   6       1162.30       1183.54        39.56 o                         
  10   0   6        407.75        386.98        20.50 o                         
 -11   1   6          7.00         14.73         3.84 o                         
 -10   1   6        201.19        215.99        14.08 o                         
  -9   1   6         20.93         12.11         7.47 o                         
  -8   1   6        464.00        419.51        21.08 o                         
  -7   1   6        392.55        390.68        16.41 o                         
  -6   1   6       3007.20       3084.71        50.28 o                         
  -5   1   6         48.00         55.76        12.83 o                         
  -4   1   6       3433.29       3564.10        73.15 o                         
  -3   1   6         92.87         80.11         9.30 o                         
  -2   1   6        540.20        512.15        11.36 o                         
  -1   1   6      10004.10       9792.25       134.64 o                         
   0   1   6       1563.02       1811.60        28.18 o                         
   1   1   6        755.95        754.35        23.21 o                         
   2   1   6       2272.84       2312.29        36.52 o                         
   3   1   6         96.88        115.13         7.67 o                         
   4   1   6         72.59         82.97         6.02 o                         
   5   1   6        243.96        198.49         7.27 o                         
   6   1   6        564.31        543.39        20.78 o                         
   7   1   6        734.26        765.39        18.91 o                         
   8   1   6        412.81        410.39        14.19 o                         
   9   1   6         94.28         82.84         6.40 o                         
  10   1   6        279.78        269.06        23.61 o                         
 -11   2   6         75.70         65.30         4.78 o                         
 -10   2   6        594.69        547.73        16.35 o                         
  -9   2   6        115.58        102.85         8.63 o                         
  -8   2   6        590.90        602.77        18.36 o                         
  -7   2   6       1061.38       1076.82        20.40 o                         
  -6   2   6          0.53          9.91         4.50 o                         
  -5   2   6       4561.31       4905.41       119.37 o                         
  -4   2   6        452.26        471.52        17.87 o                         
  -3   2   6        456.29        452.97        10.90 o                         
  -2   2   6      25686.92      24591.81       362.93 o                         
  -1   2   6        864.90        907.20        13.91 o                         
   0   2   6       7247.40       7304.21       101.10 o                         
   1   2   6       7081.88       7209.48       108.32 o                         
   2   2   6      26183.10      25610.77       416.57 o                         
   3   2   6       2439.70       2299.67        41.21 o                         
   4   2   6        747.02        708.73        17.67 o                         
   5   2   6         41.09         32.08         5.08 o                         
   6   2   6        415.56        402.07        13.11 o                         
   7   2   6         23.61         31.28         6.64 o                         
   8   2   6       1194.79       1181.10        27.67 o                         
   9   2   6         22.97         41.88         8.30 o                         
  10   2   6         10.25          9.04         3.55 o                         
 -11   3   6        102.56         82.37         5.32 o                         
 -10   3   6        106.71        120.09         9.64 o                         
  -9   3   6        326.78        337.26        11.53 o                         
  -8   3   6        631.57        641.81        34.32 o                         
  -7   3   6        183.96        175.81         9.95 o                         
  -6   3   6        363.56        374.66         8.59 o                         
  -5   3   6       4429.59       4819.20       145.23 o                         
  -4   3   6       1085.49       1119.99        28.56 o                         
  -3   3   6         52.03         80.96         4.23 o                         
  -2   3   6        106.50         69.60         4.23 o                         
  -1   3   6        675.61        699.46        14.27 o                         
   0   3   6         96.67         80.66         4.65 o                         
   1   3   6      16021.57      15381.96       211.58 o                         
   2   3   6         89.71         77.98         4.03 o                         
   3   3   6       1402.66       1389.93        27.07 o                         
   4   3   6       2175.68       2256.41        56.00 o                         
   5   3   6         25.26         19.18         4.46 o                         
   6   3   6       1124.37       1157.81        30.46 o                         
   7   3   6        777.38        805.11        20.10 o                         
   8   3   6        424.99        429.14        15.54 o                         
   9   3   6        148.59        135.50         8.24 o                         
  10   3   6          6.11         14.20         3.68 o                         
 -11   4   6          4.06          6.32         7.86 o                         
 -10   4   6        274.10        266.40         9.87 o                         
  -9   4   6         16.05          3.59         6.12 o                         
  -8   4   6        302.55        302.68        11.07 o                         
  -7   4   6        128.56        118.00         6.88 o                         
  -6   4   6       1458.54       1314.70        31.03 o                         
  -5   4   6        825.88        761.62        28.10 o                         
  -4   4   6       1980.43       2174.36        39.19 o                         
  -3   4   6       2478.48       2284.14        40.00 o                         
  -2   4   6       5506.58       5657.95        89.47 o                         
  -1   4   6        524.38        566.05        21.41 o                         
   0   4   6       7358.59       6926.73       100.56 o                         
   1   4   6         69.19         57.58         3.14 o                         
   2   4   6         88.27        113.63         4.53 o                         
   3   4   6       3907.44       4022.68        66.07 o                         
   4   4   6        558.30        498.56        36.76 o                         
   5   4   6        315.49        279.45         8.59 o                         
   6   4   6         84.17         78.14         5.41 o                         
   7   4   6        430.10        427.74        12.74 o                         
   8   4   6          6.39         12.98         6.00 o                         
   9   4   6        153.80        188.44        12.00 o                         
  10   4   6         15.91         17.82         5.06 o                         
 -11   5   6         11.83          3.29         8.27 o                         
 -10   5   6          0.62          2.22         9.20 o                         
  -9   5   6          9.77         17.07        12.25 o                         
  -8   5   6          3.15          8.85        10.27 o                         
  -7   5   6         12.83          8.11        10.45 o                         
  -6   5   6         27.93         43.15         9.25 o                         
  -5   5   6         31.91         35.32         6.73 o                         
  -4   5   6       3863.51       3736.85        99.07 o                         
  -3   5   6       4127.74       4228.28        85.71 o                         
  -2   5   6       1040.13       1049.44        23.58 o                         
  -1   5   6        914.83        886.29        19.15 o                         
   0   5   6       6804.65       6947.70       115.16 o                         
   1   5   6        339.94        460.24        10.69 o                         
   2   5   6          0.89          2.22         3.49 o                         
   3   5   6       4874.26       5211.98        87.68 o                         
   4   5   6         19.99         21.70         5.38 o                         
   5   5   6        424.13        415.50        20.50 o                         
   6   5   6       1113.17       1081.37        26.25 o                         
   7   5   6        170.92        183.54        13.18 o                         
   8   5   6        177.01        182.81        14.85 o                         
   9   5   6        126.00        149.22        14.57 o                         
  10   5   6          3.62          4.11         5.86 o                         
 -10   6   6        332.12        334.94        17.59 o                         
  -9   6   6        674.82        669.15        35.94 o                         
  -8   6   6         75.08         61.98        13.95 o                         
  -7   6   6         49.86         30.09         9.17 o                         
  -6   6   6          3.75         14.37        10.02 o                         
  -5   6   6        946.45        894.03        48.70 o                         
  -4   6   6       2930.46       3020.89        63.82 o                         
  -3   6   6       1773.57       1731.30        35.63 o                         
  -2   6   6       1118.60       1085.51        27.77 o                         
  -1   6   6       1861.51       1867.84        62.02 o                         
   0   6   6        706.24        738.09        16.00 o                         
   1   6   6         92.19         60.32         4.18 o                         
   2   6   6       1201.04       1341.42        24.68 o                         
   3   6   6       5331.39       5306.65        95.68 o                         
   4   6   6        772.44        692.56        27.29 o                         
   5   6   6        300.11        345.96        15.27 o                         
   6   6   6         12.02         17.20         7.10 o                         
   7   6   6        620.79        603.23        24.70 o                         
   8   6   6          7.42         19.32         9.79 o                         
   9   6   6         37.34         49.15         9.51 o                         
  10   6   6          2.72         -2.81         8.75 o                         
 -10   7   6        400.69        345.39        19.26 o                         
  -9   7   6         16.03         37.03        11.50 o                         
  -8   7   6         13.35         21.04        14.65 o                         
  -7   7   6         19.23         10.70        12.47 o                         
  -6   7   6         28.37         27.47        11.99 o                         
  -5   7   6         77.25         90.16         8.63 o                         
  -4   7   6       1584.20       1573.77        39.88 o                         
  -3   7   6        229.28        226.88         9.32 o                         
  -2   7   6        599.21        702.06        18.49 o                         
  -1   7   6       1043.66        965.29        25.54 o                         
   0   7   6         23.19         22.74         4.12 o                         
   1   7   6        836.34        932.58        17.41 o                         
   2   7   6        838.67        746.35        15.77 o                         
   3   7   6       2233.92       2118.20        84.68 o                         
   4   7   6         40.49         32.39         6.74 o                         
   5   7   6        250.36        262.70        19.30 o                         
   6   7   6         63.57         57.86         8.41 o                         
   7   7   6        111.64         98.34         9.14 o                         
   8   7   6         16.29         12.76         9.09 o                         
   9   7   6         38.15         35.96         8.75 o                         
 -10   8   6         14.84         14.27         8.09 o                         
  -9   8   6         82.50         72.14         9.49 o                         
  -8   8   6       1329.27       1301.76        47.59 o                         
  -7   8   6         14.12         29.26        12.14 o                         
  -6   8   6          0.23          9.65        10.83 o                         
  -5   8   6          4.33         12.56         6.55 o                         
  -4   8   6         17.29         15.26         4.46 o                         
  -3   8   6        450.42        322.65        28.05 o                         
  -2   8   6      14296.46      13550.46       288.79 o                         
  -1   8   6        119.64        159.58        25.64 o                         
   0   8   6        461.37        407.47        16.59 o                         
   1   8   6        110.86        115.85         6.08 o                         
   2   8   6       3640.77       3494.45        65.70 o                         
   3   8   6       2249.01       2345.42        47.29 o                         
   4   8   6        345.28        319.61        12.00 o                         
   5   8   6        181.49        217.60        13.63 o                         
   6   8   6          0.58         -1.88         9.16 o                         
   7   8   6        148.02        153.72        10.05 o                         
   8   8   6        317.88        342.69        13.28 o                         
   9   8   6        140.94        169.20        12.36 o                         
 -10   9   6         71.68         75.52        12.84 o                         
  -9   9   6         45.66         48.21        10.45 o                         
  -8   9   6         44.03         43.37        12.44 o                         
  -7   9   6         29.37         23.82        12.80 o                         
  -6   9   6       1534.23       1595.92        45.59 o                         
  -5   9   6        808.51        768.44        20.62 o                         
  -4   9   6        174.43        180.95        13.10 o                         
  -3   9   6        316.54        280.99        12.97 o                         
  -2   9   6       2003.09       1885.23        66.49 o                         
  -1   9   6       3468.96       3359.49        70.95 o                         
   0   9   6        907.16        930.54        25.94 o                         
   1   9   6        421.26        378.94        11.51 o                         
   2   9   6        468.53        431.38        10.64 o                         
   3   9   6         67.42         70.08         5.61 o                         
   4   9   6        321.08        316.60        10.82 o                         
   5   9   6       1875.72       1905.26        55.68 o                         
   6   9   6         39.06         14.74        11.05 o                         
   7   9   6        130.42        132.20        10.80 o                         
   8   9   6        156.55        157.18         8.99 o                         
   9   9   6         70.70         64.49         8.77 o                         
 -10  10   6        233.84        197.98        16.29 o                         
  -9  10   6        355.39        287.58        16.66 o                         
  -8  10   6         10.49         12.51        11.10 o                         
  -7  10   6        969.05        883.38        39.76 o                         
  -6  10   6        392.33        343.48        21.07 o                         
  -5  10   6         57.89         68.85         6.80 o                         
  -4  10   6        282.81        271.20        10.87 o                         
  -3  10   6       1747.22       1704.37        32.49 o                         
  -2  10   6        714.03        660.50        20.44 o                         
  -1  10   6          3.61         15.43         5.05 o                         
   0  10   6       6942.73       6654.22       107.51 o                         
   1  10   6       1389.25       1394.29        24.02 o                         
   2  10   6       6247.70       6210.41       103.83 o                         
   3  10   6       5486.94       5154.17        99.64 o                         
   4  10   6       1664.25       1636.48        46.68 o                         
   5  10   6        101.18        120.54        13.05 o                         
   6  10   6         82.87         94.37        12.72 o                         
   7  10   6       1560.90       1620.40        51.75 o                         
   8  10   6        457.55        468.14        21.86 o                         
   9  10   6          3.42          8.59        10.19 o                         
  -9  11   6         33.95         28.13         8.27 o                         
  -8  11   6         42.05         38.29        13.04 o                         
  -7  11   6        104.84        101.43        14.30 o                         
  -6  11   6        404.49        407.13        26.79 o                         
  -5  11   6         58.36         68.19         9.23 o                         
  -4  11   6        698.52        610.03        17.58 o                         
  -3  11   6         36.50         36.70         5.71 o                         
  -2  11   6        249.08        222.40        10.11 o                         
  -1  11   6        994.15       1049.73        24.61 o                         
   0  11   6        143.80        132.87         6.76 o                         
   1  11   6       4645.69       4526.80        97.77 o                         
   2  11   6        304.17        309.49        10.87 o                         
   3  11   6        889.76        930.04        36.49 o                         
   4  11   6        758.74        720.39        24.95 o                         
   5  11   6        585.18        586.73        27.93 o                         
   6  11   6        264.58        267.50        17.66 o                         
   7  11   6          8.47         12.59         9.59 o                         
   8  11   6          4.79         -0.91         7.73 o                         
  -9  12   6        208.13        191.35        17.13 o                         
  -8  12   6         50.91         33.42         9.88 o                         
  -7  12   6        978.29        971.35        62.40 o                         
  -6  12   6          0.20          7.29         8.78 o                         
  -5  12   6       5935.60       5891.32       177.77 o                         
  -4  12   6         16.08         18.48         7.10 o                         
  -3  12   6       4045.05       3842.73        75.25 o                         
  -2  12   6        124.10        113.93         7.36 o                         
  -1  12   6        885.08        864.57        20.98 o                         
   0  12   6        229.82        269.38         9.70 o                         
   1  12   6        293.90        256.71         9.13 o                         
   2  12   6       1400.88       1347.76        29.15 o                         
   3  12   6       3029.53       3006.16        63.00 o                         
   4  12   6         38.16         46.72        11.93 o                         
   5  12   6        927.93        987.02        34.45 o                         
   6  12   6          2.31         18.03        10.85 o                         
   7  12   6        409.52        445.50        21.92 o                         
   8  12   6         64.97         68.70        13.96 o                         
  -8  13   6          1.61          8.21         8.56 o                         
  -7  13   6         17.86         32.43         8.13 o                         
  -6  13   6          1.10         10.71        10.26 o                         
  -5  13   6        282.68        300.11        14.71 o                         
  -4  13   6          6.85         -8.20         8.20 o                         
  -3  13   6        153.19        147.76         8.97 o                         
  -2  13   6        203.28        174.67        10.04 o                         
  -1  13   6       4093.23       3978.17        73.38 o                         
   0  13   6        140.05        151.85         7.80 o                         
   1  13   6        547.38        536.83        15.23 o                         
   2  13   6          1.42          3.46         5.91 o                         
   3  13   6       3171.21       3079.46       117.04 o                         
   4  13   6        136.41        128.23        10.64 o                         
   5  13   6        116.55        129.69        24.68 o                         
   6  13   6         95.20        100.51        11.78 o                         
   7  13   6         32.74         44.76         8.95 o                         
   8  13   6         93.94         85.23        12.28 o                         
  -8  14   6         43.20         48.07        10.59 o                         
  -7  14   6        456.87        469.09        21.86 o                         
  -6  14   6        148.32        159.20        17.37 o                         
  -5  14   6       1049.56       1163.78        38.74 o                         
  -4  14   6        113.06        108.75        10.28 o                         
  -3  14   6       5358.30       5215.97       156.62 o                         
  -2  14   6        130.15        136.21         7.62 o                         
  -1  14   6        523.19        517.31        23.33 o                         
   0  14   6        203.16        198.24         9.22 o                         
   1  14   6         57.54         42.43         8.81 o                         
   2  14   6       2175.89       2224.57        60.76 o                         
   3  14   6       3660.57       3596.06       136.05 o                         
   4  14   6          5.80         16.71         8.77 o                         
   5  14   6        476.20        472.26        23.20 o                         
   6  14   6        172.27        172.06        16.21 o                         
   7  14   6        772.81        797.58        40.29 o                         
  -8  15   6         18.34         34.83         8.19 o                         
  -7  15   6        124.58        124.66        14.81 o                         
  -6  15   6        344.17        360.65        15.96 o                         
  -5  15   6        251.27        260.02        13.50 o                         
  -4  15   6         11.57         14.49         8.26 o                         
  -3  15   6        781.40        778.04        24.04 o                         
  -2  15   6        427.27        461.63        16.13 o                         
  -1  15   6        387.31        398.98        20.68 o                         
   0  15   6          2.36         10.87         8.73 o                         
   1  15   6        328.25        320.70        13.51 o                         
   2  15   6         12.05         11.52         9.11 o                         
   3  15   6        171.73        161.37        15.53 o                         
   4  15   6        109.03        117.51        13.52 o                         
   5  15   6         41.52         46.86         9.65 o                         
   6  15   6         90.56         66.53        10.99 o                         
   7  15   6         30.84         24.96         7.14 o                         
  -7  16   6          7.03         16.17         6.04 o                         
  -6  16   6         55.22         55.31         9.66 o                         
  -5  16   6        204.34        184.82        11.11 o                         
  -4  16   6         93.69        112.55        10.81 o                         
  -3  16   6         29.48         44.55         7.70 o                         
  -2  16   6        318.15        362.33        13.87 o                         
  -1  16   6        266.73        255.83        16.14 o                         
   0  16   6        680.24        675.06        30.58 o                         
   1  16   6        422.72        419.94        15.86 o                         
   2  16   6        439.49        524.55        21.33 o                         
   3  16   6        211.28        164.55        15.18 o                         
   4  16   6         39.76         46.98        11.29 o                         
   5  16   6        696.84        638.86        38.12 o                         
   6  16   6          1.41         10.99         7.70 o                         
  -6  17   6        100.59        110.92         7.36 o                         
  -5  17   6          0.17          3.87         6.81 o                         
  -4  17   6         28.98         34.43         6.92 o                         
  -3  17   6         96.62         91.88         7.34 o                         
  -2  17   6        201.72        174.61        13.52 o                         
  -1  17   6         47.32         19.34        14.37 o                         
   0  17   6         22.56         20.85         9.83 o                         
   1  17   6          8.04          9.85         7.18 o                         
   2  17   6          7.24          3.87         8.50 o                         
   3  17   6          0.45         -0.10        10.77 o                         
   4  17   6         96.60        108.11        11.55 o                         
   5  17   6          4.81          1.61        11.72 o                         
  -5  18   6        152.97        192.25        12.13 o                         
  -4  18   6          9.84          9.54         5.73 o                         
  -3  18   6         27.14         47.09         6.16 o                         
  -2  18   6        804.13        833.88        29.29 o                         
  -1  18   6        174.15        196.21        14.06 o                         
   0  18   6         42.84         38.09         9.94 o                         
   1  18   6          8.91         14.84         8.11 o                         
   2  18   6        406.52        402.69        16.85 o                         
   3  18   6          3.29          4.43        12.84 o                         
   4  18   6        391.38        394.35        19.08 o                         
   5  18   6         72.85         70.31         6.78 o                         
  -4  19   6        275.39        317.41        12.54 o                         
  -3  19   6          4.21          4.86         6.59 o                         
  -2  19   6         13.03          5.35        10.34 o                         
  -1  19   6        350.30        388.02        16.16 o                         
   0  19   6         65.25         91.22         9.87 o                         
   1  19   6         11.11         17.80         7.23 o                         
   2  19   6         12.97         23.73         6.84 o                         
   3  19   6         45.54         43.87         8.55 o                         
   4  19   6         83.42         59.09         7.13 o                         
  -3  20   6        260.45        259.16        12.08 o                         
  -2  20   6         43.30         43.97         6.30 o                         
  -1  20   6         45.21         61.42         6.97 o                         
   0  20   6         14.55          8.79         7.75 o                         
   1  20   6         89.13        121.02        12.44 o                         
   2  20   6         17.89         30.93         7.90 o                         
 -11   0   7        110.71         67.58         8.22 o                         
  -9   0   7        598.68        644.49        28.58 o                         
  -7   0   7        107.03         91.26        13.82 o                         
  -5   0   7         37.83         39.28        15.22 o                         
  -3   0   7      19890.23      20576.39       473.70 o                         
  -1   0   7      42019.11      41158.22       860.43 o                         
   1   0   7       8806.24       8511.58       196.75 o                         
   3   0   7      14581.08      14891.45       315.90 o                         
   5   0   7        217.07        214.05        11.64 o                         
   7   0   7         88.04         96.89        13.29 o                         
   9   0   7         93.18         79.95        10.35 o                         
 -11   1   7        196.14        171.75         6.80 o                         
 -10   1   7         23.38         28.43         5.26 o                         
  -9   1   7        176.23        206.60        14.41 o                         
  -8   1   7         60.23         64.38         6.77 o                         
  -7   1   7        571.14        562.38        15.06 o                         
  -6   1   7        229.68        247.81        14.50 o                         
  -5   1   7       7221.92       7258.69       157.80 o                         
  -4   1   7        479.47        466.60        13.79 o                         
  -3   1   7        720.51        732.52        14.86 o                         
  -2   1   7        232.50        306.62         7.79 o                         
  -1   1   7       4995.91       4856.79        70.35 o                         
   0   1   7       1399.66       1473.21        23.51 o                         
   1   1   7       1386.87       1299.18        22.46 o                         
   2   1   7      12398.13      12453.42       204.44 o                         
   3   1   7         10.48          6.19         3.96 o                         
   4   1   7        253.05        276.00        20.28 o                         
   5   1   7        136.22        154.84        11.64 o                         
   6   1   7        564.56        558.80        13.53 o                         
   7   1   7       3850.05       3994.58        94.27 o                         
   8   1   7        570.17        558.70        16.84 o                         
   9   1   7        221.11        256.15        17.90 o                         
  10   1   7          3.61          5.09         4.22 o                         
 -11   2   7        604.87        529.23        25.46 o                         
 -10   2   7         25.47         30.68         5.25 o                         
  -9   2   7        128.05        136.23        10.00 o                         
  -8   2   7         58.24         80.73         7.26 o                         
  -7   2   7       5194.04       5116.62        81.63 o                         
  -6   2   7       7497.86       7709.52       115.14 o                         
  -5   2   7       2748.81       2953.21        75.01 o                         
  -4   2   7        182.38        203.38         9.57 o                         
  -3   2   7       2666.91       2816.82        48.51 o                         
  -2   2   7       3640.20       3802.78        60.73 o                         
  -1   2   7      35290.07      34113.92       466.07 o                         
   0   2   7      12867.40      12922.86       235.93 o                         
   1   2   7        711.42        692.68        13.21 o                         
   2   2   7         99.89         75.29         8.97 o                         
   3   2   7      11434.10      11488.84       189.93 o                         
   4   2   7       1851.38       1937.27        39.04 o                         
   5   2   7         91.54        107.98         7.84 o                         
   6   2   7         17.29         14.57         5.26 o                         
   7   2   7        905.48        907.59        33.64 o                         
   8   2   7        140.02        166.13         9.05 o                         
   9   2   7        405.99        445.67        13.40 o                         
  10   2   7         43.75         39.13         4.89 o                         
 -11   3   7          1.83          6.88         3.33 o                         
 -10   3   7         67.69         67.53         5.91 o                         
  -9   3   7         23.14         24.67         6.67 o                         
  -8   3   7         20.89          6.40         6.41 o                         
  -7   3   7        323.73        328.16         8.65 o                         
  -6   3   7        955.06        941.93        22.36 o                         
  -5   3   7       1925.12       2058.19        54.88 o                         
  -4   3   7         23.19         36.95         5.89 o                         
  -3   3   7       3020.18       3083.38        63.35 o                         
  -2   3   7         45.25         35.85         3.40 o                         
  -1   3   7      15659.22      15540.90       231.20 o                         
   0   3   7       1051.85       1180.93        21.97 o                         
   1   3   7       3018.39       2860.03        43.11 o                         
   2   3   7        278.54        337.74         9.56 o                         
   3   3   7         31.02         17.05         4.59 o                         
   4   3   7       6323.66       6673.62       232.71 o                         
   5   3   7       1743.21       1731.47        34.04 o                         
   6   3   7        221.03        196.02         8.56 o                         
   7   3   7       3265.51       3348.49        79.59 o                         
   8   3   7         74.01         72.99         8.77 o                         
   9   3   7         73.47         83.52         6.42 o                         
  10   3   7          5.99         11.03         3.62 o                         
 -11   4   7          8.92          8.37         5.90 o                         
 -10   4   7         12.79         15.08         5.07 o                         
  -9   4   7        823.40        823.37        23.63 o                         
  -8   4   7        104.48         99.89         6.50 o                         
  -7   4   7          4.56         11.78         5.27 o                         
  -6   4   7       2891.36       2774.27        48.10 o                         
  -5   4   7       1180.67       1132.82        24.75 o                         
  -4   4   7         76.05         77.71         7.03 o                         
  -3   4   7       4632.70       4850.04        85.84 o                         
  -2   4   7       1989.63       1896.92        31.80 o                         
  -1   4   7        548.63        539.41        14.40 o                         
   0   4   7      10515.67      11027.49       180.21 o                         
   1   4   7        476.94        578.71        11.42 o                         
   2   4   7       6087.89       6317.50        96.89 o                         
   3   4   7       1156.99       1218.47        29.74 o                         
   4   4   7       4390.16       4752.28        80.45 o                         
   5   4   7       1325.06       1330.63        37.09 o                         
   6   4   7         72.72         71.57         7.18 o                         
   7   4   7         39.29         47.27         6.91 o                         
   8   4   7        218.63        227.42         9.70 o                         
   9   4   7         79.83         80.40         6.81 o                         
  10   4   7         84.00         55.29        10.43 o                         
 -10   5   7         84.48         76.09        10.46 o                         
  -9   5   7          7.82         24.11         9.86 o                         
  -8   5   7        164.67        123.49        12.07 o                         
  -7   5   7         49.94         67.79         9.57 o                         
  -6   5   7       1284.46       1316.02        36.27 o                         
  -5   5   7         12.83          5.25         5.89 o                         
  -4   5   7         33.12         22.54         7.50 o                         
  -3   5   7         21.79         46.00         5.26 o                         
  -2   5   7        105.86        145.14         7.34 o                         
  -1   5   7       1586.18       1709.70        43.82 o                         
   0   5   7       1067.35       1086.88        22.00 o                         
   1   5   7       2622.40       2672.29        44.67 o                         
   2   5   7       3489.39       3227.54        56.41 o                         
   3   5   7        456.58        373.04        18.61 o                         
   4   5   7        339.27        339.97        29.41 o                         
   5   5   7        207.46        205.87        10.31 o                         
   6   5   7       7660.94       7418.12       267.12 o                         
   7   5   7          2.78          5.38         8.59 o                         
   8   5   7         38.02         15.09        18.46 o                         
   9   5   7         19.46         34.75        13.80 o                         
 -10   6   7         46.44         46.56         9.27 o                         
  -9   6   7        290.58        276.84        15.12 o                         
  -8   6   7        312.68        318.93        16.94 o                         
  -7   6   7        294.24        338.30        14.99 o                         
  -6   6   7        100.86         92.56         9.24 o                         
  -5   6   7         52.68         60.43         8.22 o                         
  -4   6   7         32.07         25.84         7.05 o                         
  -3   6   7        549.63        460.35        31.01 o                         
  -2   6   7       9102.76       9066.87       167.87 o                         
  -1   6   7       2214.61       2216.84        62.44 o                         
   0   6   7       2741.02       2753.21        53.36 o                         
   1   6   7        162.67        142.31         7.18 o                         
   2   6   7       1793.82       1847.32        48.03 o                         
   3   6   7        206.25        176.88         8.20 o                         
   4   6   7        345.05        381.09        12.31 o                         
   5   6   7         37.39         27.58         7.75 o                         
   6   6   7        414.56        428.21        15.32 o                         
   7   6   7         39.34         37.96         9.61 o                         
   8   6   7         22.93         31.42        12.11 o                         
   9   6   7         98.22        104.49        15.57 o                         
 -10   7   7         49.33         39.83         8.98 o                         
  -9   7   7         12.07          7.05        14.37 o                         
  -8   7   7         80.93        102.72        12.09 o                         
  -7   7   7        294.56        287.93        15.55 o                         
  -6   7   7       1999.92       1860.23        65.54 o                         
  -5   7   7        391.63        351.13        15.70 o                         
  -4   7   7       1152.22       1013.38        27.86 o                         
  -3   7   7       1542.15       1485.78        40.50 o                         
  -2   7   7       6830.45       6639.64       143.88 o                         
  -1   7   7       3119.05       2974.05        82.71 o                         
   0   7   7         40.06         63.75         4.73 o                         
   1   7   7       5537.57       5334.44        90.79 o                         
   2   7   7       1333.68       1484.97        27.50 o                         
   3   7   7        520.43        553.55        15.82 o                         
   4   7   7        846.09        838.73        23.82 o                         
   5   7   7        337.11        359.71        16.44 o                         
   6   7   7        653.23        680.19        25.67 o                         
   7   7   7        663.28        723.57        26.86 o                         
   8   7   7          7.07          7.99        11.54 o                         
   9   7   7         13.09         29.37        12.28 o                         
 -10   8   7         24.99         23.63        13.12 o                         
  -9   8   7         21.22         28.08        14.49 o                         
  -8   8   7         10.84         16.26         9.45 o                         
  -7   8   7       3618.72       3404.31       129.52 o                         
  -6   8   7         28.50         19.07         9.57 o                         
  -5   8   7       1404.28       1332.93        38.14 o                         
  -4   8   7       1282.15       1234.66        46.69 o                         
  -3   8   7         21.08         19.77         5.04 o                         
  -2   8   7          7.51          6.30         6.43 o                         
  -1   8   7      10774.33      10622.89       227.96 o                         
   0   8   7       1146.62       1248.60        26.20 o                         
   1   8   7       2151.00       2195.97        40.45 o                         
   2   8   7       2605.53       2498.84        39.23 o                         
   3   8   7       3757.32       3862.06        70.76 o                         
   4   8   7          4.22          7.43         6.37 o                         
   5   8   7        241.39        245.11        16.18 o                         
   6   8   7        900.00        888.93        46.64 o                         
   7   8   7        427.13        436.13        18.79 o                         
   8   8   7         12.16         22.66        11.34 o                         
   9   8   7         49.77         47.20        12.28 o                         
 -10   9   7        175.68        116.61        13.80 o                         
  -9   9   7         66.52         85.22        31.06 o                         
  -8   9   7         11.68          9.50        11.65 o                         
  -7   9   7        101.15        107.88        21.43 o                         
  -6   9   7          1.92          0.72        10.96 o                         
  -5   9   7        192.25        202.33        10.35 o                         
  -4   9   7       1011.33        905.00        22.66 o                         
  -3   9   7        303.08        314.55        11.29 o                         
  -2   9   7       1057.56        937.59        23.29 o                         
  -1   9   7       3104.72       2934.07        88.05 o                         
   0   9   7       3935.85       3823.45       102.05 o                         
   1   9   7       5304.26       5186.34        74.77 o                         
   2   9   7          1.08          1.66         4.28 o                         
   3   9   7        378.07        407.99        22.40 o                         
   4   9   7        484.71        495.07        17.75 o                         
   5   9   7        107.97        109.98        10.36 o                         
   6   9   7         49.18         69.39        11.92 o                         
   7   9   7        275.66        296.72        17.80 o                         
   8   9   7        230.29        235.91        16.10 o                         
   9   9   7         51.79         47.09         9.19 o                         
  -9  10   7        148.77        147.00        29.93 o                         
  -8  10   7        245.73        257.45        19.62 o                         
  -7  10   7        230.43        205.06        24.52 o                         
  -6  10   7        137.90        129.90        24.60 o                         
  -5  10   7        459.80        458.61        14.07 o                         
  -4  10   7        202.33        199.33         9.08 o                         
  -3  10   7       1036.52       1021.26        23.69 o                         
  -2  10   7       4922.28       4889.37       108.11 o                         
  -1  10   7        481.53        481.86        13.11 o                         
   0  10   7        286.70        292.14        12.72 o                         
   1  10   7        349.38        334.88        10.09 o                         
   2  10   7         32.72         40.56         5.43 o                         
   3  10   7       1471.04       1490.11        39.29 o                         
   4  10   7       2291.62       2286.40        47.89 o                         
   5  10   7        117.54        118.55        13.96 o                         
   6  10   7        221.11        232.37        16.49 o                         
   7  10   7         33.70         36.66        10.64 o                         
   8  10   7        362.06        342.12        27.37 o                         
  -9  11   7          0.57          0.72         7.74 o                         
  -8  11   7        161.73        122.00        17.33 o                         
  -7  11   7         29.04         39.59        12.99 o                         
  -6  11   7       1217.31       1244.95        41.84 o                         
  -5  11   7         53.88         55.19         8.31 o                         
  -4  11   7       2419.76       2358.70        52.36 o                         
  -3  11   7        122.69        123.33         7.44 o                         
  -2  11   7          0.49          4.28         6.33 o                         
  -1  11   7        832.90        833.03        25.35 o                         
   0  11   7       1715.00       1725.29        37.01 o                         
   1  11   7       1996.42       1848.36        34.61 o                         
   2  11   7       6798.58       6594.63       119.37 o                         
   3  11   7       1450.04       1374.24        38.10 o                         
   4  11   7        104.33        126.31        14.46 o                         
   5  11   7         27.42         39.32         9.48 o                         
   6  11   7       1051.75       1097.68        45.57 o                         
   7  11   7        384.87        375.69        19.68 o                         
   8  11   7         26.37         34.27        13.56 o                         
  -9  12   7         13.25         18.67         6.75 o                         
  -8  12   7        104.81        107.71        12.60 o                         
  -7  12   7        173.15        197.38        23.47 o                         
  -6  12   7       1341.03       1477.02        76.00 o                         
  -5  12   7          0.20          5.63         8.32 o                         
  -4  12   7       2119.25       2040.67        64.96 o                         
  -3  12   7       1455.64       1344.20        30.79 o                         
  -2  12   7        988.11        992.59        26.10 o                         
  -1  12   7       1135.07       1167.22        26.85 o                         
   0  12   7        143.21        137.71         7.84 o                         
   1  12   7        108.92        119.86         7.31 o                         
   2  12   7        477.44        442.53        13.04 o                         
   3  12   7       1159.52       1144.95        27.26 o                         
   4  12   7        668.84        587.88        22.39 o                         
   5  12   7        186.59        192.02        12.77 o                         
   6  12   7        186.74        183.80        14.07 o                         
   7  12   7        102.79        151.68        11.96 o                         
   8  12   7         99.54         84.35        13.24 o                         
  -8  13   7         49.00         43.80         8.80 o                         
  -7  13   7         10.59          5.40        10.49 o                         
  -6  13   7        527.71        601.16        37.84 o                         
  -5  13   7         83.80         87.39         9.76 o                         
  -4  13   7        435.36        407.86        22.12 o                         
  -3  13   7         50.01         38.15         7.44 o                         
  -2  13   7       1143.43       1135.95        24.89 o                         
  -1  13   7        115.51        118.77         7.92 o                         
   0  13   7       1438.13       1364.45        29.40 o                         
   1  13   7          0.94          3.28         6.14 o                         
   2  13   7       1545.00       1392.88        30.49 o                         
   3  13   7         47.11         69.13        13.08 o                         
   4  13   7       1748.98       1772.54        56.73 o                         
   5  13   7         95.14        114.99        10.78 o                         
   6  13   7        593.34        648.94        28.93 o                         
   7  13   7        119.30        135.22        10.43 o                         
  -8  14   7          3.63          7.22         9.39 o                         
  -7  14   7         54.46         59.38         9.04 o                         
  -6  14   7       1094.82       1138.04        37.68 o                         
  -5  14   7         61.54         67.18         9.49 o                         
  -4  14   7         41.95         31.29        10.40 o                         
  -3  14   7       1381.81       1349.50        38.22 o                         
  -2  14   7       3404.87       3362.42        88.93 o                         
  -1  14   7        198.07        182.60         9.50 o                         
   0  14   7        322.03        307.53        12.05 o                         
   1  14   7        437.13        424.15        15.87 o                         
   2  14   7       1587.13       1659.30        53.99 o                         
   3  14   7        382.65        404.53        22.88 o                         
   4  14   7        465.91        411.98        21.59 o                         
   5  14   7          6.92          7.16        11.28 o                         
   6  14   7         13.88         16.75         8.74 o                         
   7  14   7          7.03         17.63         7.38 o                         
  -7  15   7        188.19        240.18        26.68 o                         
  -6  15   7        247.53        256.63        12.50 o                         
  -5  15   7         12.77         13.89         8.29 o                         
  -4  15   7         67.78         72.03         9.58 o                         
  -3  15   7        229.14        234.46        12.42 o                         
  -2  15   7         50.19         65.92         7.90 o                         
  -1  15   7       1172.12       1218.53        40.05 o                         
   0  15   7         16.66         20.24        10.21 o                         
   1  15   7        928.45        968.44        29.26 o                         
   2  15   7        496.11        486.02        27.96 o                         
   3  15   7         73.72         83.62        21.95 o                         
   4  15   7        760.52        703.91        31.98 o                         
   5  15   7        188.67        202.51        13.52 o                         
   6  15   7        726.01        733.81        29.39 o                         
  -7  16   7         21.28         19.54         5.87 o                         
  -6  16   7         16.27          9.14         6.47 o                         
  -5  16   7        121.21        108.08         9.27 o                         
  -4  16   7        218.38        200.45        11.97 o                         
  -3  16   7         24.27         32.14         7.41 o                         
  -2  16   7        290.75        285.61        12.22 o                         
  -1  16   7        143.47        151.86        13.04 o                         
   0  16   7        598.85        594.65        25.80 o                         
   1  16   7         36.73         42.01         8.11 o                         
   2  16   7         18.77         19.31         8.86 o                         
   3  16   7         26.96         32.41        11.92 o                         
   4  16   7         36.87         51.39        10.60 o                         
   5  16   7         32.83         29.61        13.56 o                         
   6  16   7        203.48        230.08        15.65 o                         
  -6  17   7          0.10          6.64         5.21 o                         
  -5  17   7         81.32         71.64        10.59 o                         
  -4  17   7        196.25        218.98         9.97 o                         
  -3  17   7         46.02         61.87         8.29 o                         
  -2  17   7         36.50         47.72         6.75 o                         
  -1  17   7        826.82        864.89        36.77 o                         
   0  17   7          4.18         11.61        10.39 o                         
   1  17   7        565.89        589.39        22.71 o                         
   2  17   7         20.61         28.60         8.53 o                         
   3  17   7         49.51         62.28        11.52 o                         
   4  17   7         38.04         32.95         9.29 o                         
   5  17   7         77.17         98.07        13.64 o                         
  -5  18   7          2.99          1.42         5.61 o                         
  -4  18   7         30.76         36.36         5.90 o                         
  -3  18   7         52.65         52.94         6.04 o                         
  -2  18   7         33.01         39.36         7.60 o                         
  -1  18   7        393.63        413.00        20.68 o                         
   0  18   7        273.39        266.23        15.74 o                         
   1  18   7        297.90        308.58        14.53 o                         
   2  18   7          3.43          6.00         7.55 o                         
   3  18   7         17.82         16.47         9.32 o                         
   4  18   7        130.55        115.66         9.79 o                         
  -4  19   7         87.56         87.28         8.95 o                         
  -3  19   7         63.46         71.83         6.23 o                         
  -2  19   7        213.98        223.86        11.38 o                         
  -1  19   7        303.59        283.17        13.14 o                         
   0  19   7         54.58         41.65        12.36 o                         
   1  19   7        172.92        187.83        10.39 o                         
   2  19   7          8.45         19.62         6.45 o                         
   3  19   7        116.14        116.78         9.92 o                         
  -3  20   7          0.30         11.20         5.25 o                         
  -2  20   7        261.72        273.64        27.25 o                         
  -1  20   7          5.90         11.97        16.81 o                         
   0  20   7          9.29          7.69         8.59 o                         
   1  20   7          8.50         22.95         8.59 o                         
   2  20   7        262.15        278.81        23.55 o                         
 -10   0   8        210.92        220.71        12.26 o                         
  -8   0   8        868.32        953.20        29.08 o                         
  -6   0   8       2141.88       2206.01        43.59 o                         
  -4   0   8      11362.13      12298.54       318.68 o                         
  -2   0   8        969.26       1054.44        31.22 o                         
   0   0   8       1092.98       1131.62        29.92 o                         
   2   0   8       6480.76       6353.46       149.64 o                         
   4   0   8        111.44        121.60        10.27 o                         
   6   0   8       2277.39       2240.75       117.24 o                         
   8   0   8         65.53         75.21        18.22 o                         
  10   0   8        608.97        601.82        72.63 o                         
 -11   1   8         44.30         37.48         3.79 o                         
 -10   1   8        389.84        360.86        10.23 o                         
  -9   1   8          9.00          8.15         6.04 o                         
  -8   1   8        105.92        107.53         7.29 o                         
  -7   1   8         24.94         35.03         5.03 o                         
  -6   1   8        935.95        904.28        16.03 o                         
  -5   1   8       1106.36       1148.01        34.19 o                         
  -4   1   8       1170.36       1278.38        27.75 o                         
  -3   1   8       1922.45       2046.41        40.52 o                         
  -2   1   8       5049.56       4949.52        87.09 o                         
  -1   1   8       1360.50       1401.94        23.99 o                         
   0   1   8       8303.55       8502.13       127.47 o                         
   1   1   8         78.72        118.09         5.06 o                         
   2   1   8       5621.10       5473.63        97.22 o                         
   3   1   8       3844.45       3796.43        62.88 o                         
   4   1   8         37.84         28.53         4.21 o                         
   5   1   8         70.78         69.03         6.49 o                         
   6   1   8        150.88        149.47         7.20 o                         
   7   1   8        387.21        397.94        13.73 o                         
   8   1   8       1672.19       1749.10        48.13 o                         
   9   1   8          4.99          8.89         5.43 o                         
  10   1   8        132.28        145.83        11.21 o                         
 -11   2   8         63.93         57.15         4.00 o                         
 -10   2   8        853.98        849.40        36.89 o                         
  -9   2   8         45.00         43.18         6.45 o                         
  -8   2   8        343.43        316.50        10.45 o                         
  -7   2   8         37.23         47.08         5.38 o                         
  -6   2   8       4230.73       4283.74        58.62 o                         
  -5   2   8         42.02         64.77         4.62 o                         
  -4   2   8       4288.37       4696.65       103.59 o                         
  -3   2   8       7506.62       7599.82       132.53 o                         
  -2   2   8       6318.94       6274.55       104.09 o                         
  -1   2   8         44.09         38.00         2.87 o                         
   0   2   8       1411.70       1519.14        30.44 o                         
   1   2   8       7824.38       8335.60       137.61 o                         
   2   2   8        726.80        763.32        16.99 o                         
   3   2   8       7044.54       7115.23       136.43 o                         
   4   2   8       2077.12       2049.50        35.79 o                         
   5   2   8       2432.08       2389.84        49.79 o                         
   6   2   8         44.64         54.07         5.95 o                         
   7   2   8         41.01         59.51         7.54 o                         
   8   2   8        379.65        372.25        20.38 o                         
   9   2   8          9.39         16.18         5.38 o                         
 -11   3   8         39.12         30.96         4.49 o                         
 -10   3   8         21.38         27.32         5.33 o                         
  -9   3   8          5.21          8.39         6.38 o                         
  -8   3   8         85.38         94.10         6.92 o                         
  -7   3   8       1819.77       1749.35        28.20 o                         
  -6   3   8          2.14          8.65         4.14 o                         
  -5   3   8       1573.41       1577.61        22.83 o                         
  -4   3   8       2777.67       2716.79        62.15 o                         
  -3   3   8      18392.28      18371.52       315.63 o                         
  -2   3   8       6702.58       6713.76       111.16 o                         
  -1   3   8        864.12        988.31        24.76 o                         
   0   3   8       3230.01       3102.33        79.42 o                         
   1   3   8         76.25         87.32         4.83 o                         
   2   3   8       3758.42       3800.88        73.26 o                         
   3   3   8       6455.48       6049.45       114.75 o                         
   4   3   8        433.96        331.83         9.26 o                         
   5   3   8        445.39        431.51        12.01 o                         
   6   3   8        953.70        913.85        18.86 o                         
   7   3   8        436.18        452.41        14.66 o                         
   8   3   8         59.54         60.22         7.03 o                         
   9   3   8         26.47         29.22         7.90 o                         
 -11   4   8        341.94        274.67        25.88 o                         
 -10   4   8          1.26         -4.99         4.99 o                         
  -9   4   8         89.44         63.28         7.62 o                         
  -8   4   8        216.25        196.94         9.20 o                         
  -7   4   8       1279.33       1230.06        22.65 o                         
  -6   4   8       1180.42       1119.03        22.89 o                         
  -5   4   8        665.75        666.40        15.27 o                         
  -4   4   8       1429.64       1514.86        37.56 o                         
  -3   4   8        389.35        352.73        12.40 o                         
  -2   4   8        784.53        769.78        14.11 o                         
  -1   4   8       1316.35       1362.52        23.77 o                         
   0   4   8       1357.40       1359.11        25.25 o                         
   1   4   8        652.84        562.30        26.98 o                         
   2   4   8        870.22        960.28        35.78 o                         
   3   4   8       3476.28       3520.33       131.16 o                         
   4   4   8          0.60          8.98         5.15 o                         
   5   4   8        897.43        893.34        53.81 o                         
   6   4   8        930.86        958.29        19.79 o                         
   7   4   8          6.36         11.36         6.63 o                         
   8   4   8        307.23        328.17        11.72 o                         
   9   4   8         39.33         51.88         6.10 o                         
 -10   5   8          5.80         12.55         8.66 o                         
  -9   5   8        224.55        218.12        18.84 o                         
  -8   5   8         21.59         37.27        10.40 o                         
  -7   5   8       1190.45       1002.94        38.89 o                         
  -6   5   8        756.31        775.30        24.74 o                         
  -5   5   8       3130.01       3266.85        72.81 o                         
  -4   5   8        181.95        192.87        18.58 o                         
  -3   5   8       4626.73       4427.45        97.37 o                         
  -2   5   8       1226.06       1213.11        29.92 o                         
  -1   5   8       4419.10       4514.38       108.15 o                         
   0   5   8        298.23        298.80        13.10 o                         
   1   5   8       1505.25       1311.33        34.83 o                         
   2   5   8       3605.27       3678.80        67.39 o                         
   3   5   8       1431.01       1511.67        62.63 o                         
   4   5   8        106.30         89.43         8.13 o                         
   5   5   8        238.32        221.36        11.67 o                         
   6   5   8       1013.38       1017.71        29.31 o                         
   7   5   8       1323.63       1382.31        56.78 o                         
   8   5   8        130.65        161.87        21.43 o                         
   9   5   8         11.59         19.34        13.32 o                         
 -10   6   8         47.84         61.38        13.32 o                         
  -9   6   8         43.71         49.79        14.16 o                         
  -8   6   8          4.18         12.69        10.29 o                         
  -7   6   8       3480.73       3533.32       109.25 o                         
  -6   6   8        249.32        276.30        12.86 o                         
  -5   6   8        313.99        258.01        12.50 o                         
  -4   6   8       1046.11       1108.97        35.62 o                         
  -3   6   8        937.96        944.56        25.38 o                         
  -2   6   8        411.17        423.57        14.01 o                         
  -1   6   8         43.29         37.91         6.50 o                         
   0   6   8       7156.28       7100.06       133.04 o                         
   1   6   8        395.96        439.15        11.65 o                         
   2   6   8          2.17          4.98         5.50 o                         
   3   6   8         68.28         56.21         4.80 o                         
   4   6   8        290.15        211.64        13.03 o                         
   5   6   8        861.32        870.64        27.47 o                         
   6   6   8       1029.82       1056.45        36.24 o                         
   7   6   8        273.09        271.82        27.16 o                         
   8   6   8          9.59         11.80        16.05 o                         
   9   6   8        493.14        488.82        31.70 o                         
 -10   7   8        355.42        332.47        25.32 o                         
  -9   7   8         88.82         74.88        12.86 o                         
  -8   7   8        922.53       1024.50        35.96 o                         
  -7   7   8         70.91         64.20        11.14 o                         
  -6   7   8        114.52        114.79        11.66 o                         
  -5   7   8        969.64        941.19        45.91 o                         
  -4   7   8          1.25          3.46         4.80 o                         
  -3   7   8       1035.28        942.60        80.24 o                         
  -2   7   8       6210.95       6041.70       144.71 o                         
  -1   7   8       1357.16       1265.68        93.03 o                         
   0   7   8       3665.33       3593.53        70.30 o                         
   1   7   8        955.63        869.87        20.05 o                         
   2   7   8       4963.51       4851.15        88.30 o                         
   3   7   8        326.73        336.60         9.29 o                         
   4   7   8         18.92         13.41         7.58 o                         
   5   7   8        122.27        135.52        11.27 o                         
   6   7   8        112.99        118.66        11.24 o                         
   7   7   8         62.63         55.04         9.78 o                         
   8   7   8        126.51        158.91        24.36 o                         
   9   7   8         18.00         34.43        11.32 o                         
 -10   8   8        258.43        222.13        12.86 o                         
  -9   8   8         46.50         42.72        19.74 o                         
  -8   8   8        169.36        159.58        29.33 o                         
  -7   8   8          3.78          8.17        15.25 o                         
  -6   8   8       1336.57       1234.85        62.92 o                         
  -5   8   8        572.74        568.93        23.80 o                         
  -4   8   8        531.22        434.92        12.05 o                         
  -3   8   8       5034.43       4713.04        84.44 o                         
  -2   8   8       6553.96       6435.34       154.21 o                         
  -1   8   8        683.88        585.32        25.61 o                         
   0   8   8        177.42        156.26         9.31 o                         
   1   8   8         11.54         18.05         5.84 o                         
   2   8   8       3011.02       2880.61        52.59 o                         
   3   8   8       2182.96       2055.26        36.34 o                         
   4   8   8        574.16        545.93        18.80 o                         
   5   8   8       1608.83       1605.98        44.38 o                         
   6   8   8        192.45        176.01        12.50 o                         
   7   8   8        708.39        724.02        26.40 o                         
   8   8   8        529.01        494.44        24.05 o                         
   9   8   8         31.93         54.49        11.07 o                         
 -10   9   8        228.65        156.00        12.04 o                         
  -9   9   8        160.71        135.87        19.82 o                         
  -8   9   8        514.78        495.05        25.22 o                         
  -7   9   8        182.18        217.07        17.34 o                         
  -6   9   8        381.08        377.96        21.75 o                         
  -5   9   8        347.51        343.40        24.67 o                         
  -4   9   8        469.61        430.41        13.28 o                         
  -3   9   8         99.26        105.02         6.39 o                         
  -2   9   8       1369.59       1244.28        31.69 o                         
  -1   9   8        548.52        530.37        14.53 o                         
   0   9   8       1222.81       1160.46        25.52 o                         
   1   9   8         10.20          9.55         4.28 o                         
   2   9   8       4540.62       4354.50        68.95 o                         
   3   9   8        604.50        636.80        16.07 o                         
   4   9   8        170.00        156.76         8.88 o                         
   5   9   8        456.19        473.86        31.22 o                         
   6   9   8         53.60         48.93        11.62 o                         
   7   9   8        289.83        301.55        27.97 o                         
   8   9   8         55.32         91.87        20.83 o                         
  -9  10   8         15.46         36.84        14.77 o                         
  -8  10   8          5.70         10.01        10.84 o                         
  -7  10   8        167.41        170.65        16.05 o                         
  -6  10   8        486.06        508.64        26.23 o                         
  -5  10   8        692.69        639.25        19.20 o                         
  -4  10   8        673.91        679.33        20.12 o                         
  -3  10   8         48.74         51.16         7.25 o                         
  -2  10   8        485.95        441.81        15.69 o                         
  -1  10   8       2031.72       1968.51        42.84 o                         
   0  10   8       1631.96       1549.26        34.02 o                         
   1  10   8        261.04        241.44         8.38 o                         
   2  10   8         65.96         70.87         8.90 o                         
   3  10   8         16.29         15.08         5.30 o                         
   4  10   8       2113.68       1879.49        43.34 o                         
   5  10   8         27.60         47.18         9.65 o                         
   6  10   8         57.71         60.51        14.20 o                         
   7  10   8          2.02         16.49        10.15 o                         
   8  10   8         11.79          3.93        13.08 o                         
  -9  11   8         88.97         98.37        24.24 o                         
  -8  11   8          5.44          3.38        15.81 o                         
  -7  11   8        253.91        277.78        60.67 o                         
  -6  11   8         52.08         33.46        13.64 o                         
  -5  11   8        480.04        525.37        20.46 o                         
  -4  11   8          3.76          8.08         8.08 o                         
  -3  11   8       1202.58       1135.91        29.08 o                         
  -2  11   8        100.03         91.83        10.74 o                         
  -1  11   8         58.94         51.89        12.38 o                         
   0  11   8        635.97        614.82        19.00 o                         
   1  11   8       2017.74       1803.48        32.10 o                         
   2  11   8        682.42        618.57        16.85 o                         
   3  11   8        727.93        691.58        18.63 o                         
   4  11   8         92.08         83.83        14.16 o                         
   5  11   8         16.88         24.09         9.65 o                         
   6  11   8        173.38        191.86        22.15 o                         
   7  11   8        399.64        384.54        19.61 o                         
   8  11   8        101.26        110.19        14.85 o                         
  -9  12   8        129.88         96.78        11.24 o                         
  -8  12   8        148.75        142.22        12.19 o                         
  -7  12   8          7.94          9.61        15.53 o                         
  -6  12   8          8.56         12.10        10.14 o                         
  -5  12   8         51.54         56.90        12.07 o                         
  -4  12   8        115.56        127.06         9.39 o                         
  -3  12   8         51.03         56.49         7.24 o                         
  -2  12   8        371.20        377.82        14.97 o                         
  -1  12   8        100.49        110.75         7.83 o                         
   0  12   8        210.07        208.66        10.48 o                         
   1  12   8        368.44        372.09        15.29 o                         
   2  12   8          0.76          0.39         6.63 o                         
   3  12   8        548.33        562.93        22.09 o                         
   4  12   8          3.01          9.93         7.35 o                         
   5  12   8        609.61        668.27        29.62 o                         
   6  12   8          9.24         13.29        15.33 o                         
   7  12   8          9.50         10.65         8.13 o                         
   8  12   8        101.46        100.32        12.92 o                         
  -8  13   8          2.98          0.27         6.40 o                         
  -7  13   8        365.55        312.42        24.80 o                         
  -6  13   8         32.54         28.22         8.41 o                         
  -5  13   8        833.75        823.32        29.15 o                         
  -4  13   8         76.13         87.89         9.87 o                         
  -3  13   8       1971.49       1889.86        59.88 o                         
  -2  13   8         25.73         19.67         6.33 o                         
  -1  13   8        112.55         95.57         9.03 o                         
   0  13   8        275.95        284.98        14.28 o                         
   1  13   8        209.50        211.35         8.99 o                         
   2  13   8          2.55         -4.41         8.66 o                         
   3  13   8       1493.94       1519.19        56.40 o                         
   4  13   8        100.08         99.84         9.93 o                         
   5  13   8         22.94         28.02         8.84 o                         
   6  13   8         59.69         59.15         8.85 o                         
   7  13   8        251.40        227.28        20.79 o                         
  -8  14   8         65.78         57.06        10.19 o                         
  -7  14   8         54.06         34.43        12.76 o                         
  -6  14   8        479.51        533.25        20.30 o                         
  -5  14   8        657.79        621.33        23.39 o                         
  -4  14   8          9.17          8.51         8.45 o                         
  -3  14   8        364.14        389.74        17.37 o                         
  -2  14   8       1321.96       1386.29        39.06 o                         
  -1  14   8         24.76         28.36         8.10 o                         
   0  14   8         94.90         99.58         9.96 o                         
   1  14   8        409.71        411.50        15.60 o                         
   2  14   8        346.34        372.52        17.24 o                         
   3  14   8        421.90        408.77        18.04 o                         
   4  14   8        181.62        167.03        15.00 o                         
   5  14   8         10.57         33.87         9.82 o                         
   6  14   8        237.68        256.29        11.54 o                         
   7  14   8          1.66         -1.44         9.87 o                         
  -7  15   8         32.26         40.42         9.19 o                         
  -6  15   8         56.97         69.23         9.73 o                         
  -5  15   8         73.98         58.71        15.01 o                         
  -4  15   8        479.47        459.99        18.83 o                         
  -3  15   8        237.54        236.06        11.19 o                         
  -2  15   8         12.98         20.92         7.41 o                         
  -1  15   8        126.30        127.84        10.74 o                         
   0  15   8         18.89         26.62         8.65 o                         
   1  15   8          3.22         10.90         9.13 o                         
   2  15   8        341.15        358.67        16.90 o                         
   3  15   8        516.16        475.08        19.70 o                         
   4  15   8        171.27        181.30        23.79 o                         
   5  15   8         32.77         25.84         8.31 o                         
   6  15   8        196.48        237.93        17.33 o                         
  -7  16   8         23.44         15.37         5.78 o                         
  -6  16   8         10.84          7.25         6.20 o                         
  -5  16   8         64.93         72.70        13.24 o                         
  -4  16   8        108.23        116.51         9.87 o                         
  -3  16   8        181.33        188.73        10.16 o                         
  -2  16   8        426.12        428.52        13.88 o                         
  -1  16   8         58.98         69.23        11.15 o                         
   0  16   8        768.49        800.01        28.46 o                         
   1  16   8        445.10        497.27        20.52 o                         
   2  16   8        730.68        808.08        29.08 o                         
   3  16   8        124.89        146.65        36.76 o                         
   4  16   8        138.33        151.22        12.93 o                         
   5  16   8         26.58         22.76         7.84 o                         
  -6  17   8        114.89        126.15         7.34 o                         
  -5  17   8          8.43          4.15         6.43 o                         
  -4  17   8          0.40          6.42         7.51 o                         
  -3  17   8        103.79        113.97         8.25 o                         
  -2  17   8        252.98        269.24        10.24 o                         
  -1  17   8         21.45         37.88        10.33 o                         
   0  17   8        211.72        205.14        11.83 o                         
   1  17   8         44.32         57.01         9.24 o                         
   2  17   8        647.67        646.60        23.99 o                         
   3  17   8         85.47         81.02        11.69 o                         
   4  17   8         20.07         22.67        11.03 o                         
   5  17   8         65.53         69.80         8.35 o                         
  -5  18   8         68.20        100.49         6.93 o                         
  -4  18   8         24.87         30.20         6.60 o                         
  -3  18   8         13.55         36.59         5.58 o                         
  -2  18   8        568.35        563.43        20.82 o                         
  -1  18   8        213.19        203.16        13.96 o                         
   0  18   8        151.13        152.24        17.17 o                         
   1  18   8          3.37         -4.16         7.62 o                         
   2  18   8        470.53        509.92        20.11 o                         
   3  18   8         17.40         17.22         9.71 o                         
   4  18   8         43.52         61.95         6.56 o                         
  -4  19   8         94.22        103.05         8.16 o                         
  -3  19   8        155.83        167.16         7.74 o                         
  -2  19   8        146.31        149.43         9.20 o                         
  -1  19   8         94.87        108.74        14.61 o                         
   0  19   8        108.38        125.76        14.85 o                         
   1  19   8        441.27        486.23        21.84 o                         
   2  19   8         93.74        100.71         7.93 o                         
   3  19   8          4.14         11.46         6.80 o                         
  -2  20   8         98.12         92.90         9.11 o                         
  -1  20   8         34.07         29.96         7.25 o                         
   0  20   8          9.38         13.46         6.89 o                         
   1  20   8         15.15         17.83         5.93 o                         
 -11   0   9         30.21         24.35         5.02 o                         
  -9   0   9         54.60         53.26         8.50 o                         
  -7   0   9          6.42          8.12         6.84 o                         
  -5   0   9        517.52        533.03        16.73 o                         
  -3   0   9      14361.38      13985.86       362.67 o                         
  -1   0   9       2738.28       2827.34        68.07 o                         
   1   0   9      20620.67      20184.41       463.39 o                         
   3   0   9       1015.91       1113.58        34.20 o                         
   5   0   9       1184.02       1224.91        39.44 o                         
   7   0   9       3802.10       3916.51       130.22 o                         
   9   0   9         53.70         57.78         8.80 o                         
 -11   1   9         46.43         66.65         4.70 o                         
 -10   1   9        269.90        224.58         8.29 o                         
  -9   1   9          9.86          3.46         5.54 o                         
  -8   1   9        528.27        518.81        11.69 o                         
  -7   1   9        346.97        395.72        11.12 o                         
  -6   1   9         28.58         26.89         5.06 o                         
  -5   1   9        100.42         91.08         3.66 o                         
  -4   1   9       3761.57       4003.35        76.96 o                         
  -3   1   9        122.06         95.72         5.73 o                         
  -2   1   9       1973.88       1969.34        36.76 o                         
  -1   1   9        479.09        428.60         9.21 o                         
   0   1   9        255.05        258.75         8.80 o                         
   1   1   9       3052.05       3199.14        57.66 o                         
   2   1   9        140.49        176.42         9.09 o                         
   3   1   9       4887.54       5010.79        90.72 o                         
   4   1   9       1022.58       1118.92        42.24 o                         
   5   1   9        170.05        158.78        15.19 o                         
   6   1   9          0.31          6.08         7.05 o                         
   7   1   9         24.61         34.43         7.27 o                         
   8   1   9         36.08         30.84         6.76 o                         
   9   1   9         72.66         91.80        10.23 o                         
 -11   2   9        104.02         92.67         4.32 o                         
 -10   2   9         48.86         36.20         5.49 o                         
  -9   2   9         23.57         37.09         6.31 o                         
  -8   2   9        363.06        299.14         9.47 o                         
  -7   2   9        241.58        238.51         7.54 o                         
  -6   2   9       3513.40       3579.82        48.25 o                         
  -5   2   9         20.86         19.25         2.83 o                         
  -4   2   9       8830.34       9033.54       193.76 o                         
  -3   2   9        882.08        950.33        21.29 o                         
  -2   2   9       1775.23       1741.69        34.99 o                         
  -1   2   9       4467.25       4294.02        63.25 o                         
   0   2   9         20.85         35.73         5.20 o                         
   1   2   9        355.21        304.09         8.48 o                         
   2   2   9      15326.61      15347.87       251.94 o                         
   3   2   9        171.34        133.44         9.08 o                         
   4   2   9       1804.95       1726.78        30.97 o                         
   5   2   9       1237.73       1237.12        26.22 o                         
   6   2   9       1058.15       1078.55        26.59 o                         
   7   2   9         14.94         11.72         7.11 o                         
   8   2   9         27.77         26.15         6.45 o                         
   9   2   9        166.56        176.42         7.75 o                         
 -11   3   9         42.16         41.17         8.75 o                         
 -10   3   9         29.99         26.59         5.06 o                         
  -9   3   9        310.03        259.70        16.66 o                         
  -8   3   9        289.01        295.76        11.26 o                         
  -7   3   9         11.05         11.95         4.67 o                         
  -6   3   9       2759.99       2902.35        46.83 o                         
  -5   3   9       2375.99       2379.39        32.54 o                         
  -4   3   9        338.16        428.28        19.01 o                         
  -3   3   9         26.14         17.09         4.59 o                         
  -2   3   9      12755.17      12955.76       224.09 o                         
  -1   3   9       4425.77       4262.93        75.80 o                         
   0   3   9       1455.08       1718.25        32.85 o                         
   1   3   9       5585.56       5793.30       102.61 o                         
   2   3   9       3137.00       3090.50        74.08 o                         
   3   3   9        237.19        204.40         9.72 o                         
   4   3   9        573.47        571.64        12.42 o                         
   5   3   9       1462.35       1462.32        29.27 o                         
   6   3   9        459.84        480.64        23.51 o                         
   7   3   9          6.59          8.74         7.14 o                         
   8   3   9         40.15         39.83         6.62 o                         
   9   3   9         56.66         57.14         6.23 o                         
 -10   4   9        212.52        225.94        12.84 o                         
  -9   4   9          0.56          0.06         6.08 o                         
  -8   4   9        507.37        484.94        16.48 o                         
  -7   4   9        518.32        471.80        10.77 o                         
  -6   4   9       4596.06       4534.04        80.95 o                         
  -5   4   9       1194.86       1257.66        55.35 o                         
  -4   4   9       3068.70       2939.97        67.61 o                         
  -3   4   9         12.40         15.72         4.65 o                         
  -2   4   9       1852.71       1845.96        35.07 o                         
  -1   4   9       1913.27       1800.83        34.04 o                         
   0   4   9          6.65          4.05         4.03 o                         
   1   4   9        497.18        545.99        14.31 o                         
   2   4   9      10015.59      10219.92       189.20 o                         
   3   4   9       8699.48       8720.70       138.21 o                         
   4   4   9       5486.27       5440.51        84.90 o                         
   5   4   9        150.37        142.33         8.87 o                         
   6   4   9       6515.41       6636.61       154.66 o                         
   7   4   9         11.57         18.19         6.90 o                         
   8   4   9        257.80        280.63        11.16 o                         
   9   4   9        232.36        244.64         9.39 o                         
 -10   5   9        305.75        307.00        40.89 o                         
  -9   5   9         12.95         17.56         9.19 o                         
  -8   5   9        156.99        216.11        14.15 o                         
  -7   5   9        249.41        227.59        11.57 o                         
  -6   5   9        244.27        273.66        11.19 o                         
  -5   5   9       2668.18       2896.89        60.28 o                         
  -4   5   9         50.04         56.20         6.92 o                         
  -3   5   9       2067.06       2218.28        57.07 o                         
  -2   5   9       3141.40       2969.80        67.24 o                         
  -1   5   9         50.37         71.62         7.33 o                         
   0   5   9      15598.13      15954.85       293.38 o                         
   1   5   9       1626.83       1716.25        36.36 o                         
   2   5   9       3718.44       3479.41        94.81 o                         
   3   5   9       1750.67       1712.23        30.49 o                         
   4   5   9        236.42        230.51        22.09 o                         
   5   5   9       1852.64       1758.08        58.56 o                         
   6   5   9         12.82         23.58         9.72 o                         
   7   5   9        131.29        123.23        15.06 o                         
   8   5   9         19.54         15.89        16.29 o                         
   9   5   9          8.46          8.35        11.24 o                         
 -10   6   9         75.81         62.74         8.91 o                         
  -9   6   9        383.77        396.08        17.62 o                         
  -8   6   9        428.13        368.24        21.55 o                         
  -7   6   9         90.39        104.29        11.99 o                         
  -6   6   9        673.33        680.84        22.09 o                         
  -5   6   9        484.97        471.45        17.45 o                         
  -4   6   9       2728.40       2728.85        70.37 o                         
  -3   6   9       7024.67       7073.33       168.17 o                         
  -2   6   9        249.81        224.75        12.03 o                         
  -1   6   9       4609.23       4214.16       102.50 o                         
   0   6   9       1740.91       1708.72        34.10 o                         
   1   6   9      15200.24      14738.36       256.68 o                         
   2   6   9       2058.27       1940.49        38.81 o                         
   3   6   9        761.21        775.34        21.32 o                         
   4   6   9        839.50        787.63        24.00 o                         
   5   6   9        832.96        792.68        25.75 o                         
   6   6   9       1885.44       1864.59        59.79 o                         
   7   6   9        817.89        869.11        38.61 o                         
   8   6   9         76.52         77.84        17.01 o                         
   9   6   9         22.57         14.04        11.07 o                         
 -10   7   9          7.44          4.90         7.68 o                         
  -9   7   9        381.21        351.83        25.80 o                         
  -8   7   9         58.10         73.97        10.95 o                         
  -7   7   9       2279.13       2218.66        96.73 o                         
  -6   7   9        704.81        751.25        27.71 o                         
  -5   7   9        100.50         91.87         9.31 o                         
  -4   7   9        296.38        330.78        13.99 o                         
  -3   7   9        112.40        135.95         9.69 o                         
  -2   7   9       1078.94       1144.55        33.40 o                         
  -1   7   9         71.26         73.12        11.35 o                         
   0   7   9       1133.50       1180.99        25.60 o                         
   1   7   9        264.24        250.07        10.61 o                         
   2   7   9        579.06        558.97        13.24 o                         
   3   7   9         82.27         75.82         5.68 o                         
   4   7   9          8.14          9.86         6.74 o                         
   5   7   9         63.33         60.32         7.88 o                         
   6   7   9        549.23        554.59        26.72 o                         
   7   7   9       1169.38       1102.10        52.77 o                         
   8   7   9          5.21         11.22        10.52 o                         
   9   7   9        173.99        167.73        15.33 o                         
 -10   8   9          1.44          3.47         6.45 o                         
  -9   8   9         66.20         66.01        11.64 o                         
  -8   8   9         21.35         25.36        19.82 o                         
  -7   8   9       1248.99       1157.24        70.94 o                         
  -6   8   9       1042.38        981.31        36.55 o                         
  -5   8   9         28.56         57.19        10.79 o                         
  -4   8   9        387.37        349.87        10.71 o                         
  -3   8   9       1537.43       1554.33        34.60 o                         
  -2   8   9        143.18         99.28        10.17 o                         
  -1   8   9      12462.92      12297.96       264.17 o                         
   0   8   9         52.64         52.52         5.42 o                         
   1   8   9       6483.81       6543.73       104.73 o                         
   2   8   9         57.70         78.30         7.26 o                         
   3   8   9       2888.26       2783.43        65.00 o                         
   4   8   9         27.85         27.79         8.28 o                         
   5   8   9          4.12          8.97         8.22 o                         
   6   8   9         74.02         89.66        14.36 o                         
   7   8   9        164.32        175.54        17.58 o                         
   8   8   9         87.55         82.36        11.20 o                         
  -9   9   9         42.47         33.39        15.49 o                         
  -8   9   9         44.73         43.18        19.02 o                         
  -7   9   9        438.54        452.52        33.26 o                         
  -6   9   9         22.39         37.56        12.26 o                         
  -5   9   9         57.81         41.19         8.27 o                         
  -4   9   9        234.77        221.75         9.95 o                         
  -3   9   9       1339.86       1249.42        29.31 o                         
  -2   9   9       2203.41       2229.29        48.45 o                         
  -1   9   9        349.87        290.37         8.32 o                         
   0   9   9        145.38        141.04         6.35 o                         
   1   9   9        366.75        347.94        11.48 o                         
   2   9   9        135.27        150.83         7.61 o                         
   3   9   9       1992.34       1934.97        38.99 o                         
   4   9   9       1138.78       1068.44        25.92 o                         
   5   9   9        137.17        124.77        12.92 o                         
   6   9   9        169.32        163.77        14.40 o                         
   7   9   9        141.10        142.40        15.33 o                         
   8   9   9         30.27         50.90         9.93 o                         
  -9  10   9         37.18         42.37        14.04 o                         
  -8  10   9         33.72         34.92        10.95 o                         
  -7  10   9          1.59         -2.68        11.34 o                         
  -6  10   9        847.17        827.29        37.24 o                         
  -5  10   9          6.97         10.83         8.06 o                         
  -4  10   9       1120.35       1054.58        26.27 o                         
  -3  10   9        249.27        300.59        18.02 o                         
  -2  10   9        149.45        143.62        12.71 o                         
  -1  10   9        272.97        236.08        11.67 o                         
   0  10   9        326.16        308.25        10.21 o                         
   1  10   9       3593.55       3320.50        59.57 o                         
   2  10   9         49.39         48.96         6.58 o                         
   3  10   9        519.54        516.58        18.59 o                         
   4  10   9         17.94         19.46         8.88 o                         
   5  10   9        665.76        648.04        27.92 o                         
   6  10   9         59.26         51.59        11.01 o                         
   7  10   9        633.10        607.75        41.25 o                         
   8  10   9         29.31         37.40        13.48 o                         
  -9  11   9          7.76          3.40         7.40 o                         
  -8  11   9          5.21         31.55        10.20 o                         
  -7  11   9          7.10         22.11        11.43 o                         
  -6  11   9         36.67         37.95        12.11 o                         
  -5  11   9         88.08        110.33        10.11 o                         
  -4  11   9        169.72        179.53        15.18 o                         
  -3  11   9         31.40         35.95         8.05 o                         
  -2  11   9        235.06        212.65        11.20 o                         
  -1  11   9          6.00          8.37         5.56 o                         
   0  11   9        879.83        772.80        19.39 o                         
   1  11   9         18.01         20.17         6.04 o                         
   2  11   9        682.52        654.40        18.65 o                         
   3  11   9         12.24          4.47         7.21 o                         
   4  11   9         50.26         70.46         9.79 o                         
   5  11   9          8.41         12.34         9.42 o                         
   6  11   9         53.29         62.88        10.97 o                         
   7  11   9          9.65         26.96        15.81 o                         
   8  11   9         18.47         24.56        11.07 o                         
  -9  12   9          8.85         14.31         4.97 o                         
  -8  12   9         10.03         -0.47         7.12 o                         
  -7  12   9        109.61        104.89        17.29 o                         
  -6  12   9        315.22        328.52        18.27 o                         
  -5  12   9        109.30         89.18         9.67 o                         
  -4  12   9       1720.08       1753.17        55.87 o                         
  -3  12   9        127.72        135.36        13.36 o                         
  -2  12   9        168.93        159.74         8.98 o                         
  -1  12   9        121.33        124.37         9.54 o                         
   0  12   9         72.05         80.63         7.51 o                         
   1  12   9        273.20        276.52        10.83 o                         
   2  12   9        265.85        292.91        16.20 o                         
   3  12   9         18.30         26.71         8.85 o                         
   4  12   9        302.03        303.20        25.10 o                         
   5  12   9          8.12         18.30         9.24 o                         
   6  12   9        597.62        616.17        28.94 o                         
   7  12   9          0.63         -4.98        13.32 o                         
  -8  13   9          5.44          5.68         9.06 o                         
  -7  13   9          8.28         16.07         9.40 o                         
  -6  13   9        906.29        958.40        28.28 o                         
  -5  13   9         95.66        102.72        10.10 o                         
  -4  13   9          4.41         -8.59         8.59 o                         
  -3  13   9        107.27        105.23        12.26 o                         
  -2  13   9         42.46         43.54         6.37 o                         
  -1  13   9        474.14        479.13        16.27 o                         
   0  13   9       2359.90       2276.89        66.48 o                         
   1  13   9          8.00          0.44         7.49 o                         
   2  13   9        114.00        111.15        10.80 o                         
   3  13   9        526.52        516.90        21.02 o                         
   4  13   9          6.68         19.23         8.84 o                         
   5  13   9         16.68          9.30        10.12 o                         
   6  13   9        251.23        252.54        12.47 o                         
   7  13   9         29.49         28.01        11.80 o                         
  -8  14   9         55.35         42.94         9.15 o                         
  -7  14   9          3.97         -1.69        12.04 o                         
  -6  14   9         37.56         35.86         7.94 o                         
  -5  14   9        242.07        250.81        13.36 o                         
  -4  14   9        229.89        222.62        12.83 o                         
  -3  14   9        101.76        108.41        12.96 o                         
  -2  14   9        161.68        160.33         8.49 o                         
  -1  14   9        259.52        273.68        13.71 o                         
   0  14   9         84.43         89.87         9.89 o                         
   1  14   9        117.55        111.95        11.17 o                         
   2  14   9        250.65        225.06        13.47 o                         
   3  14   9        301.43        309.23        15.54 o                         
   4  14   9        109.01        143.03        19.78 o                         
   5  14   9         14.22         23.17         7.21 o                         
   6  14   9         22.35         15.98         5.72 o                         
  -7  15   9         89.40         64.84        11.64 o                         
  -6  15   9          3.32          6.64         7.06 o                         
  -5  15   9         60.87         47.92        12.00 o                         
  -4  15   9        100.28        116.11        10.34 o                         
  -3  15   9        558.62        518.06        17.65 o                         
  -2  15   9         16.68         14.52         6.35 o                         
  -1  15   9         31.31         30.07         7.48 o                         
   0  15   9         18.12         26.52        10.09 o                         
   1  15   9        182.33        192.55        13.34 o                         
   2  15   9         35.61         53.26         9.66 o                         
   3  15   9         48.05         42.71        10.42 o                         
   4  15   9        113.03         77.11        11.40 o                         
   5  15   9          8.16          2.47         8.23 o                         
   6  15   9          0.40          4.49         7.86 o                         
  -7  16   9        106.79        107.78        11.40 o                         
  -6  16   9         67.46         75.64         7.04 o                         
  -5  16   9         92.65        101.31         8.65 o                         
  -4  16   9          4.88          3.66         7.79 o                         
  -3  16   9        656.99        675.13        21.19 o                         
  -2  16   9         66.75         89.79         9.25 o                         
  -1  16   9        188.59        185.63        11.49 o                         
   0  16   9         49.12         41.52         8.76 o                         
   1  16   9        710.35        747.22        27.43 o                         
   2  16   9        265.65        269.33        14.27 o                         
   3  16   9        348.83        346.61        15.44 o                         
   4  16   9         78.60        113.71        13.80 o                         
   5  16   9        360.92        350.77        16.64 o                         
  -6  17   9         22.89         28.80         4.99 o                         
  -5  17   9         27.23         27.37         7.00 o                         
  -4  17   9          2.07          7.01         6.76 o                         
  -3  17   9         10.93          9.76         6.68 o                         
  -2  17   9          1.49         10.39         6.57 o                         
  -1  17   9         12.92         16.70         9.81 o                         
   0  17   9         33.03         23.52         9.93 o                         
   1  17   9        259.99        263.31        14.23 o                         
   2  17   9          4.99         -5.39         7.81 o                         
   3  17   9         11.17          9.43         9.56 o                         
   4  17   9         12.06         26.14         6.22 o                         
  -5  18   9          6.35          4.96         4.83 o                         
  -4  18   9         40.19         45.17         6.31 o                         
  -3  18   9         92.00         95.77         7.05 o                         
  -2  18   9         10.84         13.06         6.64 o                         
  -1  18   9       1060.98       1120.41        63.40 o                         
   0  18   9        196.21        184.66        18.14 o                         
   1  18   9        988.05       1030.52        34.14 o                         
   2  18   9        108.09        115.28         8.79 o                         
   3  18   9        231.51        291.40        15.53 o                         
   4  18   9          5.62          9.80        11.48 o                         
  -4  19   9         16.63         27.31         5.92 o                         
  -3  19   9        117.00        118.98         7.49 o                         
  -2  19   9        107.74        102.12        10.51 o                         
  -1  19   9         87.75        107.78        13.56 o                         
   0  19   9         16.73          4.82         9.95 o                         
   1  19   9         57.36         48.72         7.56 o                         
   2  19   9         25.21         35.58         5.65 o                         
  -2  20   9        103.35         96.38        11.80 o                         
  -1  20   9        140.40        149.69        10.19 o                         
   0  20   9          4.21         13.25         6.05 o                         
 -10   0  10         14.51          8.99         6.14 o                         
  -8   0  10        267.28        193.27        14.33 o                         
  -6   0  10        679.32        727.58        19.27 o                         
  -4   0  10       2922.13       2608.61        74.35 o                         
  -2   0  10         10.93         12.82         5.55 o                         
   0   0  10       3628.61       3710.98        99.51 o                         
   2   0  10       7341.33       7251.03       193.09 o                         
   4   0  10        126.56        124.56        10.79 o                         
   6   0  10       2167.93       2183.75       119.17 o                         
   8   0  10         28.23         33.76        10.95 o                         
 -11   1  10          0.77          9.41         6.01 o                         
 -10   1  10         87.91         91.41         6.86 o                         
  -9   1  10        175.68        186.81         7.58 o                         
  -8   1  10       1224.54       1167.51        21.78 o                         
  -7   1  10          5.52          8.20         4.50 o                         
  -6   1  10        112.07        111.12         6.34 o                         
  -5   1  10       2977.15       3132.64        39.84 o                         
  -4   1  10        742.49        715.96        18.37 o                         
  -3   1  10        926.17        941.09        21.42 o                         
  -2   1  10       7063.53       7105.52       124.55 o                         
  -1   1  10         30.72         65.67         5.86 o                         
   0   1  10       2160.74       2013.95        40.20 o                         
   1   1  10       2220.36       2263.85        44.72 o                         
   2   1  10       4174.85       4280.94        77.73 o                         
   3   1  10        892.79        886.03        17.75 o                         
   4   1  10        475.96        471.02        17.95 o                         
   5   1  10       3344.87       3364.99        75.17 o                         
   6   1  10        151.37        166.03        14.89 o                         
   7   1  10          4.46         15.76         7.22 o                         
   8   1  10         59.63         59.16         6.65 o                         
   9   1  10         28.05         30.85         5.20 o                         
 -10   2  10         20.99         26.20         5.13 o                         
  -9   2  10        171.21        151.56         9.28 o                         
  -8   2  10        230.84        222.09         8.39 o                         
  -7   2  10        395.85        377.49         9.13 o                         
  -6   2  10       1356.15       1318.24        26.93 o                         
  -5   2  10       3189.34       3259.50        56.22 o                         
  -4   2  10        345.80        345.93        13.61 o                         
  -3   2  10      10243.66      10859.84       200.37 o                         
  -2   2  10       1856.09       2061.75        41.12 o                         
  -1   2  10        646.03        612.85        14.69 o                         
   0   2  10        942.30       1029.45        21.40 o                         
   1   2  10        486.00        495.54        28.06 o                         
   2   2  10        148.94        190.95         7.81 o                         
   3   2  10       2130.08       2036.07        31.90 o                         
   4   2  10         49.56         38.41         5.42 o                         
   5   2  10         34.70         46.90         7.76 o                         
   6   2  10         13.49         22.68        15.01 o                         
   7   2  10        164.33        168.57         9.32 o                         
   8   2  10         17.02         19.98         6.25 o                         
   9   2  10          9.82         14.60         4.51 o                         
 -10   3  10         41.35         37.54         4.98 o                         
  -9   3  10         25.84         23.30         6.37 o                         
  -8   3  10        171.90        165.47         7.56 o                         
  -7   3  10       2462.70       2452.34        38.11 o                         
  -6   3  10       1541.62       1530.03        22.30 o                         
  -5   3  10        349.55        350.65        13.96 o                         
  -4   3  10        643.84        597.99        19.13 o                         
  -3   3  10      15046.20      15172.00       278.19 o                         
  -2   3  10       2920.70       3244.93        62.63 o                         
  -1   3  10       2584.22       2698.88        49.75 o                         
   0   3  10        139.37        123.35         6.02 o                         
   1   3  10        338.90        293.03        10.30 o                         
   2   3  10       1620.11       1579.43        41.04 o                         
   3   3  10      12218.07      11857.46       150.11 o                         
   4   3  10        412.29        402.17         9.56 o                         
   5   3  10        435.17        437.11        14.65 o                         
   6   3  10        162.72        168.56        10.04 o                         
   7   3  10        868.64        894.52        29.40 o                         
   8   3  10         89.33         84.61         6.83 o                         
   9   3  10          1.38          4.59         4.19 o                         
 -10   4  10         21.92         22.76         5.28 o                         
  -9   4  10          4.17          0.13         5.88 o                         
  -8   4  10        110.38         99.80         6.66 o                         
  -7   4  10        178.01        174.19         6.91 o                         
  -6   4  10         19.82         24.61         4.98 o                         
  -5   4  10       4541.88       4642.16       100.24 o                         
  -4   4  10          3.24          4.39         4.00 o                         
  -3   4  10       9615.92       9474.05       175.85 o                         
  -2   4  10       1111.52       1122.33        24.62 o                         
  -1   4  10       2153.17       2043.46        41.17 o                         
   0   4  10       1899.62       1941.56        39.66 o                         
   1   4  10       1436.66       1268.08        27.92 o                         
   2   4  10          2.39          8.90         6.08 o                         
   3   4  10        478.52        456.73        15.60 o                         
   4   4  10       6672.41       6485.80       101.15 o                         
   5   4  10         11.30         17.39         6.97 o                         
   6   4  10        125.83        121.09         8.11 o                         
   7   4  10       1086.10       1032.92        27.01 o                         
   8   4  10        188.24        181.41         8.16 o                         
   9   4  10        171.32        151.34         9.94 o                         
 -10   5  10          0.52          3.11         8.67 o                         
  -9   5  10        576.25        564.39        29.99 o                         
  -8   5  10        161.69        141.43        10.42 o                         
  -7   5  10       1335.39       1234.60        36.29 o                         
  -6   5  10       1436.23       1348.76        33.56 o                         
  -5   5  10       3881.39       3861.32        78.88 o                         
  -4   5  10       1860.87       1997.79        39.88 o                         
  -3   5  10         77.07         76.75        10.21 o                         
  -2   5  10      10525.27      10385.74       243.35 o                         
  -1   5  10       3272.46       3397.13        83.87 o                         
   0   5  10        891.77        736.12        19.89 o                         
   1   5  10       5097.64       4962.46       101.97 o                         
   2   5  10        439.78        463.05        15.28 o                         
   3   5  10       1391.04       1418.86        26.52 o                         
   4   5  10         29.84         29.06         5.91 o                         
   5   5  10       2352.75       2374.98        47.58 o                         
   6   5  10        693.37        616.82        43.42 o                         
   7   5  10        245.26        283.29        27.37 o                         
   8   5  10         66.10         71.10        16.77 o                         
   9   5  10        139.67        150.31        14.93 o                         
 -10   6  10        176.18        180.74        11.77 o                         
  -9   6  10          4.28          0.05         8.80 o                         
  -8   6  10       1487.83       1394.53        46.76 o                         
  -7   6  10        672.38        645.06        25.58 o                         
  -6   6  10        239.49        272.29        14.04 o                         
  -5   6  10        402.57        414.79        18.08 o                         
  -4   6  10        316.69        333.18        13.10 o                         
  -3   6  10       3531.84       3586.77        68.64 o                         
  -2   6  10       4883.51       4473.45       109.20 o                         
  -1   6  10        185.73        163.55        10.63 o                         
   0   6  10        886.46        896.05        23.50 o                         
   1   6  10        527.11        523.58        16.72 o                         
   2   6  10       6310.41       6146.73       116.73 o                         
   3   6  10        526.99        497.27        13.33 o                         
   4   6  10         41.10         36.08         6.40 o                         
   5   6  10        441.49        435.12        13.88 o                         
   6   6  10        142.07        123.46        17.05 o                         
   7   6  10       1712.94       1799.90        71.22 o                         
   8   6  10        239.74        264.27        22.71 o                         
   9   6  10         16.52         12.68         9.39 o                         
 -10   7  10         10.21         13.05         6.74 o                         
  -9   7  10        123.17        124.24        10.44 o                         
  -8   7  10         48.32         78.63        18.11 o                         
  -7   7  10        905.45        996.03        40.65 o                         
  -6   7  10         22.65         23.44        10.43 o                         
  -5   7  10        386.38        347.04        18.13 o                         
  -4   7  10        721.35        681.72        19.44 o                         
  -3   7  10       1002.86        966.08        22.91 o                         
  -2   7  10       3568.78       3573.45        65.19 o                         
  -1   7  10       4913.40       4984.07       121.32 o                         
   0   7  10       4719.20       4492.82        87.68 o                         
   1   7  10        100.29        101.18         5.92 o                         
   2   7  10       2252.62       2191.77        41.09 o                         
   3   7  10       1707.47       1653.72        32.03 o                         
   4   7  10         60.72         67.06         9.17 o                         
   5   7  10        450.78        453.00        18.68 o                         
   6   7  10        903.31        920.08        32.33 o                         
   7   7  10         84.39         78.05        21.15 o                         
   8   7  10        430.90        412.96        29.41 o                         
 -10   8  10        203.46        171.90        13.48 o                         
  -9   8  10         22.58         19.66        10.24 o                         
  -8   8  10        520.08        514.25        27.53 o                         
  -7   8  10         86.55        100.64        14.63 o                         
  -6   8  10       1206.06       1148.20        90.65 o                         
  -5   8  10       3284.35       3014.57        96.63 o                         
  -4   8  10        315.91        276.64        13.05 o                         
  -3   8  10         21.38         29.72         5.82 o                         
  -2   8  10       1635.22       1535.47        28.80 o                         
  -1   8  10        707.86        746.94        16.41 o                         
   0   8  10       2129.49       2065.33        36.17 o                         
   1   8  10       1071.16        989.23        22.48 o                         
   2   8  10       1911.73       1805.57        35.35 o                         
   3   8  10         13.35         24.35         5.99 o                         
   4   8  10         58.60         43.25         8.49 o                         
   5   8  10        108.30        152.56         9.82 o                         
   6   8  10         49.72         36.95         9.56 o                         
   7   8  10          0.43          8.25        11.14 o                         
   8   8  10          3.01         17.01         8.99 o                         
  -9   9  10         36.50         36.11        15.01 o                         
  -8   9  10         22.11         51.84        19.18 o                         
  -7   9  10        934.19        762.48        51.44 o                         
  -6   9  10         94.30        100.79        20.34 o                         
  -5   9  10          8.82         14.16         8.66 o                         
  -4   9  10         94.80         73.91         7.80 o                         
  -3   9  10        415.12        401.20        12.81 o                         
  -2   9  10       3755.95       3750.62        69.27 o                         
  -1   9  10        707.22        790.72        16.95 o                         
   0   9  10        697.75        675.30        17.04 o                         
   1   9  10        430.70        360.88        11.29 o                         
   2   9  10       2200.49       2262.84        44.66 o                         
   3   9  10        259.57        258.07        13.26 o                         
   4   9  10         49.10         46.34         8.13 o                         
   5   9  10          6.46         18.46         7.85 o                         
   6   9  10        257.26        235.52        17.54 o                         
   7   9  10         53.91         75.05        12.31 o                         
   8   9  10        188.12        177.47        17.13 o                         
  -9  10  10          7.99         14.90         8.06 o                         
  -8  10  10         62.04         88.04        18.94 o                         
  -7  10  10          0.59         11.34        11.31 o                         
  -6  10  10         70.49         69.51        12.39 o                         
  -5  10  10         35.80         60.27         9.78 o                         
  -4  10  10        117.69        116.86         9.32 o                         
  -3  10  10        182.26        159.81         9.87 o                         
  -2  10  10        423.29        422.56        20.68 o                         
  -1  10  10         25.69         11.89         5.09 o                         
   0  10  10        170.58        155.19         8.30 o                         
   1  10  10        361.24        365.04        12.03 o                         
   2  10  10       1203.37       1106.49        25.50 o                         
   3  10  10         10.27          9.04         8.39 o                         
   4  10  10        399.86        377.92        26.01 o                         
   5  10  10         24.58         27.00         9.17 o                         
   6  10  10        445.48        430.62        27.49 o                         
   7  10  10         14.91         23.67        16.37 o                         
   8  10  10         76.06         56.98        11.88 o                         
  -9  11  10          5.83          3.95         6.07 o                         
  -8  11  10         66.84         60.44        10.92 o                         
  -7  11  10         36.11         30.92        11.36 o                         
  -6  11  10        281.94        305.02        19.09 o                         
  -5  11  10        871.95        927.37        32.02 o                         
  -4  11  10         62.68         55.64         6.95 o                         
  -3  11  10        181.05        180.33        11.03 o                         
  -2  11  10        328.34        314.28        12.80 o                         
  -1  11  10       2612.14       2390.23        46.39 o                         
   0  11  10        534.57        507.41        15.51 o                         
   1  11  10         79.91         65.41         7.87 o                         
   2  11  10         16.78         16.13         8.04 o                         
   3  11  10        201.46        159.76        10.99 o                         
   4  11  10        151.19        130.06        11.30 o                         
   5  11  10        332.37        319.58        13.17 o                         
   6  11  10         50.89         70.05         8.42 o                         
   7  11  10         29.68         15.25        13.48 o                         
  -8  12  10          1.41         -1.06         6.81 o                         
  -7  12  10        153.97        159.86        11.39 o                         
  -6  12  10         40.94         42.10         8.77 o                         
  -5  12  10        107.92         94.48        10.10 o                         
  -4  12  10        703.39        699.16        25.57 o                         
  -3  12  10        499.79        499.70        26.90 o                         
  -2  12  10          3.72          6.82         7.85 o                         
  -1  12  10        915.99        885.08        22.34 o                         
   0  12  10        238.82        186.53        10.97 o                         
   1  12  10        742.24        723.96        25.09 o                         
   2  12  10        344.90        356.22        16.86 o                         
   3  12  10        316.09        343.06        23.04 o                         
   4  12  10        201.38        192.47        16.94 o                         
   5  12  10        140.25        145.17         9.38 o                         
   6  12  10        139.08        135.46         9.15 o                         
   7  12  10         33.80         26.40        12.36 o                         
  -8  13  10         76.75         90.91         8.54 o                         
  -7  13  10         65.09         54.62        10.21 o                         
  -6  13  10         27.35         25.02         7.16 o                         
  -5  13  10         57.62         63.26        10.76 o                         
  -4  13  10        595.58        585.53        22.60 o                         
  -3  13  10       2591.96       2648.25        81.97 o                         
  -2  13  10         83.40         78.32         9.60 o                         
  -1  13  10        724.13        754.02        26.75 o                         
   0  13  10         98.67        109.11        12.26 o                         
   1  13  10        405.23        403.76        18.32 o                         
   2  13  10        217.70        267.35        19.91 o                         
   3  13  10        332.67        325.37        15.85 o                         
   4  13  10        261.02        241.64        26.24 o                         
   5  13  10        194.09        198.27         9.91 o                         
   6  13  10          6.74         19.50         8.75 o                         
   7  13  10         58.32         53.77        11.16 o                         
  -8  14  10          2.44          6.74         7.70 o                         
  -7  14  10         17.73         30.17        11.56 o                         
  -6  14  10         19.85         21.35         7.32 o                         
  -5  14  10        107.59         83.84        14.53 o                         
  -4  14  10          4.05         12.37         8.62 o                         
  -3  14  10         27.21         15.62         8.63 o                         
  -2  14  10        102.44        121.02         8.01 o                         
  -1  14  10        144.70        139.29        10.64 o                         
   0  14  10         32.01         22.41         8.52 o                         
   1  14  10        166.22        169.52        12.36 o                         
   2  14  10       1057.20        987.83        34.44 o                         
   3  14  10         39.58         52.52         9.39 o                         
   4  14  10        194.05        174.83        14.47 o                         
   5  14  10         51.14         44.22         7.01 o                         
   6  14  10          3.87         -1.62         6.71 o                         
  -7  15  10          7.70         20.66         6.84 o                         
  -6  15  10         73.66         59.58         7.21 o                         
  -5  15  10         50.32         69.40        13.33 o                         
  -4  15  10        127.28        141.14        10.79 o                         
  -3  15  10         18.62         38.12         8.80 o                         
  -2  15  10        386.14        412.58        13.55 o                         
  -1  15  10         75.23         74.50         9.42 o                         
   0  15  10         37.73         16.73        10.75 o                         
   1  15  10          8.67          9.54         9.14 o                         
   2  15  10        154.96        149.24        11.58 o                         
   3  15  10          9.01          8.74         8.12 o                         
   4  15  10         31.46         36.66         9.95 o                         
   5  15  10         43.12         45.00        15.09 o                         
  -6  16  10         59.65         64.37         6.47 o                         
  -5  16  10          8.98         21.15         6.99 o                         
  -4  16  10          3.73          5.11         7.79 o                         
  -3  16  10         80.41         93.98         9.85 o                         
  -2  16  10        537.65        599.10        20.17 o                         
  -1  16  10         84.02         97.55        10.66 o                         
   0  16  10         17.14         20.09        10.57 o                         
   1  16  10        195.68        211.43        12.83 o                         
   2  16  10        609.37        599.41        22.77 o                         
   3  16  10         21.80         23.59         7.62 o                         
   4  16  10         47.34         40.10         6.90 o                         
   5  16  10        149.02        154.57         9.81 o                         
  -6  17  10         29.59         34.43         8.35 o                         
  -5  17  10          8.82         11.62         7.08 o                         
  -4  17  10        110.51        113.89         8.57 o                         
  -3  17  10         44.98         63.10         8.19 o                         
  -2  17  10        205.75        216.91        11.53 o                         
  -1  17  10        138.04        164.12        18.62 o                         
   0  17  10        798.56        836.46        35.38 o                         
   1  17  10         16.04         12.72         8.05 o                         
   2  17  10         63.13         77.18         8.59 o                         
   3  17  10          6.19         12.41         6.52 o                         
   4  17  10         22.00         32.36         6.36 o                         
  -5  18  10         62.61         95.98        10.03 o                         
  -4  18  10         16.82         34.85        21.67 o                         
  -3  18  10        212.63        246.45        11.46 o                         
  -2  18  10        370.01        390.36        18.51 o                         
  -1  18  10         17.18         23.92        11.40 o                         
   0  18  10        308.19        345.33        24.64 o                         
   1  18  10        140.39        157.38        11.42 o                         
   2  18  10        300.25        360.75        14.42 o                         
   3  18  10        203.83        234.48        10.74 o                         
  -3  19  10          1.34          2.26         4.94 o                         
  -2  19  10        244.18        219.49        18.62 o                         
  -1  19  10         79.42         72.87        11.40 o                         
   0  19  10         53.55         68.70        11.07 o                         
   1  19  10          6.88         19.80         9.19 o                         
   2  19  10        202.03        219.13        11.31 o                         
  -9   0  11        300.65        295.67        12.98 o                         
  -7   0  11        306.75        282.43        13.49 o                         
  -5   0  11         73.38         59.36         4.58 o                         
  -3   0  11      24632.23      23903.02       616.83 o                         
  -1   0  11       6946.11       6652.71       174.89 o                         
   1   0  11       9872.96       9567.02       250.60 o                         
   3   0  11        458.34        480.70        12.77 o                         
   5   0  11         20.13          6.96        10.93 o                         
   7   0  11        109.83        108.39        12.26 o                         
   9   0  11        127.38        105.31        18.62 o                         
 -10   1  11         78.42         83.65         5.31 o                         
  -9   1  11        403.87        362.29        13.46 o                         
  -8   1  11         58.25         65.27         5.62 o                         
  -7   1  11       1242.74       1273.31        20.71 o                         
  -6   1  11          6.85          5.75         3.65 o                         
  -5   1  11        644.35        681.90        10.53 o                         
  -4   1  11       6139.09       6061.02        74.93 o                         
  -3   1  11        460.12        469.99        14.20 o                         
  -2   1  11        848.04        880.91        20.32 o                         
  -1   1  11       1755.61       1917.63        44.54 o                         
   0   1  11       2963.73       2782.01        58.36 o                         
   1   1  11       6311.93       5877.55       118.62 o                         
   2   1  11       5283.50       5165.70        92.88 o                         
   3   1  11       1451.51       1596.48        24.16 o                         
   4   1  11        136.59        137.72         7.55 o                         
   5   1  11       4539.51       4460.00       116.11 o                         
   6   1  11       1466.92       1499.40        59.90 o                         
   7   1  11          5.39         10.46         6.96 o                         
   8   1  11          1.64          3.94         6.03 o                         
   9   1  11        144.02        194.01        20.44 o                         
 -10   2  11         34.06         23.12         4.84 o                         
  -9   2  11        419.07        369.53        11.88 o                         
  -8   2  11        361.06        321.67        11.05 o                         
  -7   2  11        183.76        171.51         9.23 o                         
  -6   2  11        212.30        206.29         5.57 o                         
  -5   2  11         34.07         25.92         3.69 o                         
  -4   2  11        355.90        380.54        19.56 o                         
  -3   2  11        520.82        471.24        13.57 o                         
  -2   2  11         18.91         13.01         4.96 o                         
  -1   2  11       4749.50       4771.54        90.42 o                         
   0   2  11        522.03        483.32        14.55 o                         
   1   2  11       6776.93       6480.78       122.28 o                         
   2   2  11       5202.02       5379.33       102.92 o                         
   3   2  11        599.33        615.80        11.03 o                         
   4   2  11        898.00        898.74        20.72 o                         
   5   2  11         97.26         79.92         8.93 o                         
   6   2  11       1569.40       1581.85        62.82 o                         
   7   2  11        236.85        260.25        11.87 o                         
   8   2  11         25.28         23.60         5.84 o                         
   9   2  11        502.40        519.32        15.94 o                         
 -10   3  11        154.01        134.02         6.25 o                         
  -9   3  11          9.80         18.25         6.00 o                         
  -8   3  11          4.54         13.87         5.93 o                         
  -7   3  11       2089.04       2022.50        37.23 o                         
  -6   3  11       1652.66       1673.79        24.31 o                         
  -5   3  11       1540.09       1639.02        23.64 o                         
  -4   3  11       5534.74       5777.67        75.42 o                         
  -3   3  11        132.28        168.99         8.21 o                         
  -2   3  11       8190.44       8269.71       164.56 o                         
  -1   3  11        456.77        472.52        12.34 o                         
   0   3  11        290.55        394.89        12.84 o                         
   1   3  11       3063.38       2899.14        54.51 o                         
   2   3  11       1148.85       1168.91        20.75 o                         
   3   3  11        156.19        154.49         5.26 o                         
   4   3  11       2528.52       2542.68        41.04 o                         
   5   3  11       1118.17       1081.61        25.49 o                         
   6   3  11       1179.78       1239.52        35.67 o                         
   7   3  11         60.58         76.34         7.66 o                         
   8   3  11         76.89         67.58         6.09 o                         
   9   3  11         54.75         64.71         7.61 o                         
 -10   4  11         14.30          7.69         5.44 o                         
  -9   4  11          3.17          8.16         5.95 o                         
  -8   4  11        318.82        298.29        14.15 o                         
  -7   4  11         39.06         58.66         6.22 o                         
  -6   4  11         35.70         52.43         4.57 o                         
  -5   4  11          1.21         10.64         4.18 o                         
  -4   4  11        311.64        296.56        10.26 o                         
  -3   4  11        732.61        760.15        20.27 o                         
  -2   4  11       6025.73       6402.63       120.49 o                         
  -1   4  11         23.44         25.04         5.32 o                         
   0   4  11        243.09        196.01         9.29 o                         
   1   4  11        536.95        546.66        16.68 o                         
   2   4  11       2105.75       1941.70        30.59 o                         
   3   4  11        708.53        709.04        14.69 o                         
   4   4  11       1470.21       1417.85        33.43 o                         
   5   4  11          2.08         14.25         8.03 o                         
   6   4  11        543.80        619.81        46.29 o                         
   7   4  11        126.78        142.81         8.27 o                         
   8   4  11         42.35         43.95         6.37 o                         
   9   4  11         12.60         14.85         9.23 o                         
 -10   5  11         51.89         56.26         8.48 o                         
  -9   5  11         56.78         40.24         9.16 o                         
  -8   5  11        548.58        556.13        26.56 o                         
  -7   5  11         18.81         24.54         8.72 o                         
  -6   5  11        396.89        374.63        13.97 o                         
  -5   5  11        334.88        328.60        10.95 o                         
  -4   5  11       2427.18       2413.78        51.02 o                         
  -3   5  11          3.49         14.09         3.92 o                         
  -2   5  11         29.50         24.18        10.22 o                         
  -1   5  11         25.04         16.23         6.97 o                         
   0   5  11        933.21        890.86        34.53 o                         
   1   5  11       2489.84       2478.17        47.32 o                         
   2   5  11       2196.22       2010.63        34.98 o                         
   3   5  11       1356.67       1427.99        27.76 o                         
   4   5  11        225.41        194.92         9.60 o                         
   5   5  11        184.47        203.19        51.66 o                         
   6   5  11       2205.25       2165.93       120.30 o                         
   7   5  11          2.08          2.33        17.74 o                         
   8   5  11        129.33        121.34        17.17 o                         
   9   5  11        138.05        115.00        11.96 o                         
 -10   6  11         67.00         71.89         8.48 o                         
  -9   6  11         22.34         21.64         8.71 o                         
  -8   6  11        228.77        234.01        15.32 o                         
  -7   6  11        756.01        694.92        26.92 o                         
  -6   6  11        850.14        837.65        29.79 o                         
  -5   6  11        232.89        236.07        11.30 o                         
  -4   6  11         81.05         83.67         6.31 o                         
  -3   6  11       1325.84       1233.25        23.11 o                         
  -2   6  11        602.29        488.40        11.37 o                         
  -1   6  11        202.42        218.34        15.45 o                         
   0   6  11        113.21         93.95         6.65 o                         
   1   6  11       4416.38       4427.68        72.93 o                         
   2   6  11       3391.51       3246.13        79.49 o                         
   3   6  11        535.73        575.29        14.39 o                         
   4   6  11        165.77        157.03        14.73 o                         
   5   6  11        247.91        253.55        14.26 o                         
   6   6  11        108.86        118.92        15.81 o                         
   7   6  11        413.28        447.83        23.80 o                         
   8   6  11         92.84        117.97        16.45 o                         
 -10   7  11        340.46        329.09        22.35 o                         
  -9   7  11        151.58        159.36        11.24 o                         
  -8   7  11         22.47         22.73         9.98 o                         
  -7   7  11        321.02        373.10        18.06 o                         
  -6   7  11       1481.64       1466.53        60.07 o                         
  -5   7  11        900.32        843.06        32.83 o                         
  -4   7  11         11.84         17.56         6.46 o                         
  -3   7  11       2742.03       2779.60        58.02 o                         
  -2   7  11        204.36        218.52         6.81 o                         
  -1   7  11       4095.39       3984.43        68.17 o                         
   0   7  11       1228.46       1108.47        22.54 o                         
   1   7  11       5493.02       5325.88        90.81 o                         
   2   7  11       2380.09       2295.28        47.80 o                         
   3   7  11        136.24        125.21         7.77 o                         
   4   7  11       1536.46       1476.79        41.92 o                         
   5   7  11         91.09         99.20         8.99 o                         
   6   7  11        364.90        357.16        22.27 o                         
   7   7  11        493.75        556.54        27.05 o                         
   8   7  11          4.84         10.03        12.36 o                         
  -9   8  11         12.14         13.62         7.36 o                         
  -8   8  11        159.21        156.39        16.41 o                         
  -7   8  11        101.20        116.15        15.24 o                         
  -6   8  11        806.15        783.02        37.96 o                         
  -5   8  11         50.06         41.47         8.05 o                         
  -4   8  11       1058.53       1023.02        47.92 o                         
  -3   8  11        697.81        731.35        18.47 o                         
  -2   8  11         91.17         80.14         5.37 o                         
  -1   8  11         25.38         21.57         4.63 o                         
   0   8  11        137.04        121.35         8.95 o                         
   1   8  11        589.28        621.90        17.20 o                         
   2   8  11        253.37        269.64        11.16 o                         
   3   8  11          6.56          9.05         6.37 o                         
   4   8  11          5.87          3.76         7.69 o                         
   5   8  11         26.46         22.26         7.85 o                         
   6   8  11        623.14        625.33        41.21 o                         
   7   8  11        225.12        208.31        20.75 o                         
   8   8  11          7.13         16.93         8.75 o                         
  -9   9  11         25.94         25.25         8.61 o                         
  -8   9  11         10.68          6.74        17.33 o                         
  -7   9  11        102.93        110.51        22.23 o                         
  -6   9  11        411.39        406.16        34.59 o                         
  -5   9  11         35.61         46.21        11.47 o                         
  -4   9  11         41.27         35.64         6.50 o                         
  -3   9  11        391.28        377.65        11.85 o                         
  -2   9  11       1663.40       1639.94        31.40 o                         
  -1   9  11       4293.31       4198.22        72.76 o                         
   0   9  11       2061.47       2113.32        47.26 o                         
   1   9  11       2103.88       1982.85        42.74 o                         
   2   9  11       4071.79       3856.25        91.10 o                         
   3   9  11        119.84        130.70         8.55 o                         
   4   9  11        145.54        174.51         9.20 o                         
   5   9  11         39.17         40.43         7.97 o                         
   6   9  11          1.93          1.36        18.30 o                         
   7   9  11        187.98        223.26        22.07 o                         
   8   9  11        188.70        192.04        16.69 o                         
  -9  10  11         28.02         33.88         6.91 o                         
  -8  10  11        266.37        237.77        16.18 o                         
  -7  10  11        311.24        266.04        27.37 o                         
  -6  10  11        293.23        293.24        29.77 o                         
  -5  10  11         23.07         39.90        10.96 o                         
  -4  10  11       1638.93       1621.93        41.95 o                         
  -3  10  11       1442.93       1443.20        37.65 o                         
  -2  10  11        315.39        294.11        10.74 o                         
  -1  10  11         22.81         12.68         4.99 o                         
   0  10  11        272.70        292.36        12.52 o                         
   1  10  11         25.38         33.84         7.30 o                         
   2  10  11       1076.28       1126.03        28.94 o                         
   3  10  11       1017.27        890.59        38.62 o                         
   4  10  11        919.54        869.21        26.91 o                         
   5  10  11         17.61         15.14         7.67 o                         
   6  10  11         41.39         33.49        10.39 o                         
   7  10  11         77.48         74.07        16.29 o                         
  -9  11  11         76.56         64.20         6.86 o                         
  -8  11  11         32.16         13.44         9.53 o                         
  -7  11  11         66.44         62.62        12.35 o                         
  -6  11  11         47.10         69.46        10.15 o                         
  -5  11  11          0.86          3.31         7.28 o                         
  -4  11  11        671.27        689.69        21.97 o                         
  -3  11  11       1614.25       1668.61        50.53 o                         
  -2  11  11        804.72        768.44        20.09 o                         
  -1  11  11         99.00         95.86         7.24 o                         
   0  11  11       1529.63       1452.71        38.04 o                         
   1  11  11        335.37        310.50        12.99 o                         
   2  11  11        526.37        495.49        25.28 o                         
   3  11  11        229.11        234.47        11.99 o                         
   4  11  11        292.51        289.68        12.86 o                         
   5  11  11        194.06        227.77        11.13 o                         
   6  11  11        610.05        630.63        33.47 o                         
   7  11  11        183.68        155.69        17.25 o                         
  -8  12  11         59.41         57.99        11.32 o                         
  -7  12  11          5.00          3.12         8.06 o                         
  -6  12  11         97.72        103.32        14.46 o                         
  -5  12  11         98.65        105.31         8.90 o                         
  -4  12  11       1743.19       1779.45        56.97 o                         
  -3  12  11          2.36          1.69         8.41 o                         
  -2  12  11         31.84         34.93         9.54 o                         
  -1  12  11         15.87         24.40         6.59 o                         
   0  12  11        152.16        143.63        12.87 o                         
   1  12  11        415.07        403.53        22.45 o                         
   2  12  11       1152.53       1151.26        39.15 o                         
   3  12  11          7.93          4.29        11.64 o                         
   4  12  11        223.15        221.82        11.23 o                         
   5  12  11        215.63        217.35        10.41 o                         
   6  12  11        733.82        679.27        29.22 o                         
   7  12  11         14.08         29.53        11.56 o                         
  -8  13  11         87.81         83.86         8.02 o                         
  -7  13  11        131.10        157.90        11.98 o                         
  -6  13  11        319.49        354.52        15.77 o                         
  -5  13  11          3.62         -0.88         8.40 o                         
  -4  13  11        796.48        774.84        27.82 o                         
  -3  13  11        271.69        283.10        17.41 o                         
  -2  13  11       1808.00       1792.18        70.28 o                         
  -1  13  11          6.21          8.36        10.81 o                         
   0  13  11          8.65         -9.79        15.41 o                         
   1  13  11        342.61        317.16        23.47 o                         
   2  13  11       1005.19       1051.71        36.23 o                         
   3  13  11          3.82         11.24         8.99 o                         
   4  13  11        134.09        170.36        14.46 o                         
   5  13  11        197.00        169.65        11.01 o                         
   6  13  11         67.03         89.72         8.92 o                         
  -7  14  11          1.63         12.06         7.44 o                         
  -6  14  11          6.54         10.07         6.78 o                         
  -5  14  11         12.46          7.71         8.10 o                         
  -4  14  11          0.50          5.96         8.38 o                         
  -3  14  11        124.51        149.59        11.14 o                         
  -2  14  11        188.45        187.28        12.06 o                         
  -1  14  11        219.65        235.18        13.08 o                         
   0  14  11         35.19         41.46        11.49 o                         
   1  14  11         45.65         55.60        10.22 o                         
   2  14  11         67.23         74.24        10.10 o                         
   3  14  11        230.52        208.65        19.58 o                         
   4  14  11        213.80        231.57        15.48 o                         
   5  14  11         81.60         89.64        10.09 o                         
   6  14  11        124.98         90.28        10.03 o                         
  -7  15  11          4.20          2.57         5.99 o                         
  -6  15  11         11.77         11.12         5.45 o                         
  -5  15  11        559.82        601.34        21.90 o                         
  -4  15  11        364.33        371.75        16.11 o                         
  -3  15  11          4.52          7.08         8.48 o                         
  -2  15  11         10.80         22.54         7.42 o                         
  -1  15  11        714.65        750.18        26.65 o                         
   0  15  11        369.72        358.72        20.22 o                         
   1  15  11         53.86         52.04         9.54 o                         
   2  15  11         13.46         15.88         8.70 o                         
   3  15  11        374.24        368.03        16.01 o                         
   4  15  11        104.14        102.80         8.57 o                         
   5  15  11         36.32         52.15         7.62 o                         
  -6  16  11         44.37         55.47         7.22 o                         
  -5  16  11        180.05        209.70        10.66 o                         
  -4  16  11        136.87        169.01        10.35 o                         
  -3  16  11        263.18        272.94        13.27 o                         
  -2  16  11          9.40          5.99         8.01 o                         
  -1  16  11         21.55         11.45         9.60 o                         
   0  16  11         51.20         45.97        10.77 o                         
   1  16  11          2.91          6.82         8.23 o                         
   2  16  11        394.55        426.42        17.58 o                         
   3  16  11        193.13        202.76         9.22 o                         
   4  16  11         17.03         36.05         6.33 o                         
  -5  17  11          6.88         15.37         5.47 o                         
  -4  17  11          9.26         14.54         6.22 o                         
  -3  17  11        864.29        954.19        48.55 o                         
  -2  17  11        140.81        138.11        15.49 o                         
  -1  17  11        262.18        229.56        35.15 o                         
   0  17  11          7.82          7.54         9.08 o                         
   1  17  11        866.52        938.16        38.50 o                         
   2  17  11         34.92         46.02         6.28 o                         
   3  17  11         90.23         97.87         6.33 o                         
   4  17  11         76.54         71.43         7.15 o                         
  -4  18  11          8.53         20.22         8.27 o                         
  -3  18  11         28.26         38.01        10.39 o                         
  -2  18  11        163.43        208.50        16.93 o                         
  -1  18  11         41.42         31.70        11.56 o                         
   0  18  11          4.16          6.02         7.69 o                         
   1  18  11         10.39         20.16         8.15 o                         
   2  18  11        110.22        142.68         8.34 o                         
   3  18  11         18.22         18.51        10.15 o                         
  -2  19  11          5.03          8.99         9.63 o                         
  -1  19  11        378.13        434.89        26.80 o                         
   0  19  11          6.80         16.21         8.43 o                         
   1  19  11        120.72        139.05        10.07 o                         
 -10   0  12        968.20        759.86        40.15 o                         
  -8   0  12       1410.05       1402.26        36.09 o                         
  -6   0  12        304.80        249.60         8.79 o                         
  -4   0  12         88.92         87.35         5.03 o                         
  -2   0  12       2892.64       2926.86       109.91 o                         
   0   0  12       5169.54       4670.22       178.87 o                         
   2   0  12       3192.72       3146.15        57.09 o                         
   4   0  12       3190.29       3206.57        91.83 o                         
   6   0  12        506.70        497.49        35.39 o                         
   8   0  12         15.94         11.83        11.64 o                         
 -10   1  12         21.62         29.16         4.75 o                         
  -9   1  12         89.47         93.91         6.20 o                         
  -8   1  12        681.80        624.10        16.95 o                         
  -7   1  12         41.77         51.77         5.73 o                         
  -6   1  12        612.51        628.73        10.69 o                         
  -5   1  12        686.38        637.75        10.20 o                         
  -4   1  12       4216.88       4445.77        57.15 o                         
  -3   1  12        753.23        702.11        19.30 o                         
  -2   1  12       1057.14        991.93        27.47 o                         
  -1   1  12        758.58        688.78        24.71 o                         
   0   1  12       5253.55       5150.17       113.21 o                         
   1   1  12       1222.04       1337.93        32.02 o                         
   2   1  12        143.70        167.20         4.66 o                         
   3   1  12        205.31        186.06         6.97 o                         
   4   1  12        388.87        383.79        10.14 o                         
   5   1  12       3071.92       3119.44        80.61 o                         
   6   1  12       1904.45       1706.46        67.36 o                         
   7   1  12         10.10         14.91         6.82 o                         
   8   1  12        154.28        175.72         9.68 o                         
   9   1  12        101.50        120.13        11.72 o                         
 -10   2  12        107.97         95.50         5.53 o                         
  -9   2  12         42.64         40.88         6.29 o                         
  -8   2  12       1592.60       1617.36        32.24 o                         
  -7   2  12         23.99         14.92         5.13 o                         
  -6   2  12         74.13         82.88         4.35 o                         
  -5   2  12        139.68        124.26         4.30 o                         
  -4   2  12        456.41        463.74         7.78 o                         
  -3   2  12        949.75        872.06        17.00 o                         
  -2   2  12       1814.04       1638.19        37.03 o                         
  -1   2  12       8759.75       8802.55       189.35 o                         
   0   2  12      12731.93      12483.97       217.65 o                         
   1   2  12        329.21        317.43        10.84 o                         
   2   2  12       8468.36       8490.29       107.97 o                         
   3   2  12        239.84        255.98        11.47 o                         
   4   2  12        601.85        591.03        14.12 o                         
   5   2  12       1893.51       1833.61        41.06 o                         
   6   2  12        182.03        165.56        15.04 o                         
   7   2  12        197.57        203.47        13.05 o                         
   8   2  12          5.59          6.71         5.04 o                         
 -10   3  12         74.76         89.48         5.28 o                         
  -9   3  12          8.03          7.17         5.90 o                         
  -8   3  12        558.57        515.63        18.73 o                         
  -7   3  12          8.27         11.15         5.39 o                         
  -6   3  12        372.58        380.62         8.35 o                         
  -5   3  12        454.19        449.97        10.33 o                         
  -4   3  12        364.56        350.82         7.06 o                         
  -3   3  12        108.19        123.65         5.76 o                         
  -2   3  12        122.91        134.30         8.46 o                         
  -1   3  12        804.53        798.35        20.85 o                         
   0   3  12         10.09         14.96         5.75 o                         
   1   3  12        117.99        108.30         5.36 o                         
   2   3  12         68.44         94.87         4.13 o                         
   3   3  12       1137.17       1135.10        19.73 o                         
   4   3  12         40.51         49.37         5.98 o                         
   5   3  12        195.89        216.59        16.17 o                         
   6   3  12        200.48        205.69        10.92 o                         
   7   3  12         15.74          8.08         6.28 o                         
   8   3  12        365.21        367.71        11.31 o                         
 -10   4  12         27.96         25.90         6.35 o                         
  -9   4  12         44.58         31.48         5.70 o                         
  -8   4  12          6.30          6.10         5.63 o                         
  -7   4  12       2217.45       2177.45        42.33 o                         
  -6   4  12        273.53        266.50        13.08 o                         
  -5   4  12        587.31        577.70        17.58 o                         
  -4   4  12        197.25        178.96         6.67 o                         
  -3   4  12       1726.67       1812.93        28.39 o                         
  -2   4  12        309.35        279.89         8.04 o                         
  -1   4  12        545.63        548.04        15.27 o                         
   0   4  12       2006.91       1975.74        38.25 o                         
   1   4  12        102.84        100.22         4.51 o                         
   2   4  12       1741.81       1787.35        28.95 o                         
   3   4  12        266.16        238.85        10.54 o                         
   4   4  12         59.54         66.65         7.25 o                         
   5   4  12       1813.76       1853.57        58.73 o                         
   6   4  12        176.43        197.23        10.57 o                         
   7   4  12         24.71         17.36         6.30 o                         
   8   4  12         78.86         89.01         6.69 o                         
 -10   5  12         29.83         33.81         7.60 o                         
  -9   5  12        126.62        140.86        13.03 o                         
  -8   5  12        201.19        203.18        20.88 o                         
  -7   5  12        144.21        143.12        15.32 o                         
  -6   5  12        366.79        403.60        14.34 o                         
  -5   5  12        787.96        817.71        19.96 o                         
  -4   5  12          6.91          3.35         5.05 o                         
  -3   5  12        273.49        284.67         8.69 o                         
  -2   5  12       1704.83       1776.48        33.12 o                         
  -1   5  12       1692.79       1650.87        31.94 o                         
   0   5  12       2121.78       2183.73        34.37 o                         
   1   5  12       5079.67       5113.05        76.23 o                         
   2   5  12        264.22        231.95         9.10 o                         
   3   5  12       1278.77       1233.57        29.24 o                         
   4   5  12        262.97        209.82        11.87 o                         
   5   5  12         32.61         47.83        14.61 o                         
   6   5  12         71.59        119.58        22.23 o                         
   7   5  12        720.69        776.20        48.39 o                         
   8   5  12          7.33          9.55        11.64 o                         
 -10   6  12          5.08          0.34         6.32 o                         
  -9   6  12         11.43         17.67         9.55 o                         
  -8   6  12          6.21         -1.82         9.75 o                         
  -7   6  12       1462.41       1472.64        42.19 o                         
  -6   6  12         55.07         88.39         9.44 o                         
  -5   6  12        111.20        106.18         9.21 o                         
  -4   6  12        191.94        197.86         7.93 o                         
  -3   6  12        108.79        106.09         5.28 o                         
  -2   6  12         29.67         31.42         4.08 o                         
  -1   6  12         88.95         68.61         5.11 o                         
   0   6  12       2774.41       2761.36        47.06 o                         
   1   6  12       1224.02       1119.74        20.17 o                         
   2   6  12       1130.55       1094.21        22.50 o                         
   3   6  12       1791.43       1756.30        37.72 o                         
   4   6  12        485.53        501.43        18.29 o                         
   5   6  12        257.70        286.91        15.12 o                         
   6   6  12         75.02         44.98        13.79 o                         
   7   6  12         55.27         60.46        11.92 o                         
   8   6  12          5.18          2.25        11.24 o                         
 -10   7  12          2.82         -3.45         5.57 o                         
  -9   7  12        201.55        146.70        12.12 o                         
  -8   7  12        412.56        374.89        14.87 o                         
  -7   7  12        749.05        671.71        35.43 o                         
  -6   7  12         28.88         12.01        12.93 o                         
  -5   7  12        125.72        104.64         9.31 o                         
  -4   7  12        232.81        229.52         9.16 o                         
  -3   7  12        309.57        284.53         9.30 o                         
  -2   7  12       3042.44       2943.39        53.58 o                         
  -1   7  12         33.98         36.15         5.38 o                         
   0   7  12        116.04        139.09         6.33 o                         
   1   7  12        435.32        400.54        10.99 o                         
   2   7  12        262.86        288.90         9.32 o                         
   3   7  12        131.32        124.25        12.69 o                         
   4   7  12       1212.61       1170.28        38.80 o                         
   5   7  12        315.95        350.38        17.16 o                         
   6   7  12        394.25        352.39        24.68 o                         
   7   7  12         98.99         90.46        12.33 o                         
   8   7  12         49.33         57.94        12.20 o                         
  -9   8  12         25.09         43.16         9.15 o                         
  -8   8  12        207.62        204.79        12.84 o                         
  -7   8  12         17.88          3.23        16.37 o                         
  -6   8  12         90.22        111.23        14.46 o                         
  -5   8  12        781.78        742.75        20.94 o                         
  -4   8  12         18.58         21.10         6.64 o                         
  -3   8  12         88.33         95.40         7.16 o                         
  -2   8  12        736.67        743.05        15.92 o                         
  -1   8  12       1003.24        948.85        21.50 o                         
   0   8  12       3594.58       3653.06        71.79 o                         
   1   8  12        674.33        594.28        15.59 o                         
   2   8  12       1572.36       1528.56        34.84 o                         
   3   8  12        134.81        147.77         7.74 o                         
   4   8  12        233.21        223.40        12.79 o                         
   5   8  12          1.70         16.19         9.87 o                         
   6   8  12        348.97        397.61        50.64 o                         
   7   8  12        365.20        325.00        39.72 o                         
   8   8  12        134.26        150.19        15.85 o                         
  -9   9  12          9.05          9.95        10.03 o                         
  -8   9  12         70.98         75.92        16.29 o                         
  -7   9  12        384.43        367.89        25.68 o                         
  -6   9  12        667.61        644.71        31.19 o                         
  -5   9  12        900.05        882.39        31.62 o                         
  -4   9  12         31.35         35.62         9.43 o                         
  -3   9  12        452.89        450.39        17.70 o                         
  -2   9  12        280.11        284.93        16.73 o                         
  -1   9  12       1649.09       1629.08        31.95 o                         
   0   9  12         12.01          8.46         8.01 o                         
   1   9  12        467.35        464.03        16.05 o                         
   2   9  12        106.26         93.79         8.84 o                         
   3   9  12       1551.62       1577.65        50.66 o                         
   4   9  12         59.70         45.89         8.46 o                         
   5   9  12         51.35         42.89        10.08 o                         
   6   9  12        207.36        156.73        13.12 o                         
   7   9  12         81.83         82.58        16.61 o                         
  -9  10  12          2.16         13.83         6.08 o                         
  -8  10  12         79.86         68.63        10.26 o                         
  -7  10  12        573.33        505.08        25.64 o                         
  -6  10  12        298.21        301.32        41.49 o                         
  -5  10  12       1120.97       1115.17        46.65 o                         
  -4  10  12        959.13        961.29        28.56 o                         
  -3  10  12       3535.37       3511.82        79.23 o                         
  -2  10  12        685.22        671.56        21.67 o                         
  -1  10  12          4.42         16.38         5.63 o                         
   0  10  12        646.40        644.24        22.05 o                         
   1  10  12         70.75         64.38         9.37 o                         
   2  10  12         31.80         20.05         8.66 o                         
   3  10  12         99.96        107.73        11.68 o                         
   4  10  12        175.75        173.88        11.08 o                         
   5  10  12        352.07        338.65        16.18 o                         
   6  10  12        265.65        286.74        16.35 o                         
   7  10  12        163.03        170.38        18.22 o                         
  -8  11  12        143.30        167.19        11.63 o                         
  -7  11  12        109.18         90.58        12.42 o                         
  -6  11  12        326.20        282.13        19.12 o                         
  -5  11  12          5.20         -4.12         8.81 o                         
  -4  11  12       1507.11       1498.89        42.23 o                         
  -3  11  12        961.75        969.27        41.96 o                         
  -2  11  12       1202.74       1184.98        35.70 o                         
  -1  11  12         96.33        112.44        13.35 o                         
   0  11  12         19.47         21.70        10.40 o                         
   1  11  12       2001.12       1929.10        65.87 o                         
   2  11  12        890.51        895.89        38.98 o                         
   3  11  12         13.81         25.04         8.22 o                         
   4  11  12        146.47        119.84         9.65 o                         
   5  11  12        763.01        712.80        25.99 o                         
   6  11  12        334.22        342.73        24.40 o                         
   7  11  12         38.63         53.05        12.44 o                         
  -8  12  12         60.79         51.56         7.91 o                         
  -7  12  12        421.76        414.70        20.51 o                         
  -6  12  12        159.01        140.03        10.61 o                         
  -5  12  12        600.76        604.96        19.76 o                         
  -4  12  12         24.92         20.43         7.69 o                         
  -3  12  12       1792.87       1903.55        60.36 o                         
  -2  12  12        322.39        303.61        18.09 o                         
  -1  12  12        264.06        278.93        13.82 o                         
   0  12  12        489.82        495.00        34.11 o                         
   1  12  12        320.74        322.90        19.87 o                         
   2  12  12         68.33         79.73        10.56 o                         
   3  12  12        760.90        764.45        23.97 o                         
   4  12  12          6.71         12.78         9.27 o                         
   5  12  12       1334.96       1358.22        43.99 o                         
   6  12  12        107.41        108.17         9.73 o                         
  -8  13  12          1.74         -1.36         5.67 o                         
  -7  13  12          0.89          9.27         8.27 o                         
  -6  13  12        171.96        177.36         9.51 o                         
  -5  13  12        856.04        913.17        24.28 o                         
  -4  13  12        959.87        955.43        32.85 o                         
  -3  13  12       1065.22       1107.48        37.33 o                         
  -2  13  12          2.54          7.47        10.83 o                         
  -1  13  12        212.32        197.90        21.27 o                         
   0  13  12          5.76          2.17        14.04 o                         
   1  13  12        101.60         88.66        10.73 o                         
   2  13  12         22.61         39.97         9.96 o                         
   3  13  12         10.44          7.77         7.37 o                         
   4  13  12         63.30         60.23        10.66 o                         
   5  13  12         25.03         24.12         7.53 o                         
   6  13  12          7.97         24.90         6.40 o                         
  -7  14  12        569.51        534.77        18.67 o                         
  -6  14  12          1.05         -7.71         8.55 o                         
  -5  14  12        349.21        354.08        15.22 o                         
  -4  14  12         24.19         25.82         8.58 o                         
  -3  14  12        285.28        277.92        13.96 o                         
  -2  14  12        233.15        276.80        14.01 o                         
  -1  14  12          1.78          5.44        10.71 o                         
   0  14  12         68.44         60.38        11.92 o                         
   1  14  12        555.35        578.37        22.86 o                         
   2  14  12         34.52         41.67         9.27 o                         
   3  14  12        537.91        556.79        18.33 o                         
   4  14  12         23.25         13.61         9.51 o                         
   5  14  12        911.08        880.53        35.34 o                         
  -6  15  12          9.01          8.83         7.07 o                         
  -5  15  12        150.08        156.14        14.84 o                         
  -4  15  12        260.56        256.54        12.76 o                         
  -3  15  12        458.79        416.72        26.02 o                         
  -2  15  12         36.92         33.47        10.12 o                         
  -1  15  12         39.58         29.05        13.76 o                         
   0  15  12        301.36        315.31        18.62 o                         
   1  15  12        680.03        668.94        25.03 o                         
   2  15  12          5.99          3.43         7.00 o                         
   3  15  12          1.48          0.41         5.99 o                         
   4  15  12         63.22         59.81         8.91 o                         
   5  15  12        154.60        138.42         8.99 o                         
  -6  16  12         17.21         31.88         5.84 o                         
  -5  16  12        164.90        182.21        12.76 o                         
  -4  16  12        191.21        229.99        11.45 o                         
  -3  16  12         32.45         45.63         9.71 o                         
  -2  16  12        626.09        642.34        39.40 o                         
  -1  16  12         58.94         68.63        10.34 o                         
   0  16  12        291.14        288.94        31.34 o                         
   1  16  12         42.63         56.86        10.30 o                         
   2  16  12         19.61         24.73         6.40 o                         
   3  16  12         47.46         51.86         5.98 o                         
   4  16  12         20.76         34.96         6.86 o                         
  -5  17  12         22.08         10.03         7.86 o                         
  -4  17  12         11.01         -6.50         9.23 o                         
  -3  17  12         18.76         23.91         7.75 o                         
  -2  17  12       1028.77       1131.16        63.00 o                         
  -1  17  12         81.20         80.14        12.76 o                         
   0  17  12          4.27          2.20         8.26 o                         
   1  17  12          5.61          4.75         7.92 o                         
   2  17  12        225.57        219.30        10.83 o                         
   3  17  12        174.69        207.76         9.61 o                         
  -4  18  12         58.31         56.66         8.59 o                         
  -3  18  12         19.28         36.43         8.67 o                         
  -2  18  12        135.09        123.99        12.60 o                         
  -1  18  12          3.48         14.77        10.11 o                         
   0  18  12        178.96        184.51        23.43 o                         
   1  18  12         15.98         32.69        14.65 o                         
   2  18  12         47.36         59.02         5.64 o                         
  -9   0  13       1360.51       1263.70        47.55 o                         
  -7   0  13         44.65         42.38         6.84 o                         
  -5   0  13         81.77         87.07        12.97 o                         
  -3   0  13         11.26         13.60         4.48 o                         
  -1   0  13         35.08          7.30        14.85 o                         
   1   0  13       3139.51       3234.15        65.70 o                         
   3   0  13       1337.65       1433.52        31.83 o                         
   5   0  13       1596.53       1580.89        89.16 o                         
   7   0  13        147.89        154.38        13.08 o                         
 -10   1  13         88.11         91.30         6.74 o                         
  -9   1  13        168.03        185.45         7.73 o                         
  -8   1  13         80.87         76.72         5.98 o                         
  -7   1  13          4.96          8.52         5.38 o                         
  -6   1  13         11.82         21.91         4.17 o                         
  -5   1  13        663.91        641.48        11.46 o                         
  -4   1  13       1934.63       1906.86        25.98 o                         
  -3   1  13       7733.17       7916.06       106.07 o                         
  -2   1  13        179.78        174.32         7.70 o                         
  -1   1  13       2845.00       2733.57        63.24 o                         
   0   1  13       2007.37       1871.15        26.63 o                         
   1   1  13       6009.63       5932.72        71.30 o                         
   2   1  13         14.87         15.59         3.50 o                         
   3   1  13          3.13          8.20         3.94 o                         
   4   1  13          9.17          4.77         6.03 o                         
   5   1  13        182.69        158.12        15.21 o                         
   6   1  13        198.27        184.56        24.20 o                         
   7   1  13        481.88        500.98        16.50 o                         
   8   1  13         37.09         39.19         5.47 o                         
 -10   2  13         19.78         24.35         6.65 o                         
  -9   2  13        175.35        169.18         8.88 o                         
  -8   2  13        415.07        362.87        10.96 o                         
  -7   2  13        842.08        914.33        18.71 o                         
  -6   2  13          8.62         15.65         4.13 o                         
  -5   2  13         49.70         60.21         3.92 o                         
  -4   2  13       1473.34       1452.78        21.75 o                         
  -3   2  13         22.77         17.30         2.99 o                         
  -2   2  13        326.25        365.90         8.07 o                         
  -1   2  13       2486.76       2359.51        40.72 o                         
   0   2  13        615.88        632.10         9.87 o                         
   1   2  13       4167.04       4061.97        47.59 o                         
   2   2  13        446.97        420.87         8.29 o                         
   3   2  13       1228.09       1164.64        19.45 o                         
   4   2  13         44.94         40.08         5.85 o                         
   5   2  13         63.99         58.91        12.31 o                         
   6   2  13         66.47         42.21        12.72 o                         
   7   2  13          6.25          3.90         7.25 o                         
   8   2  13        191.38        208.50         8.43 o                         
 -10   3  13         10.95          8.58         5.23 o                         
  -9   3  13         28.28         27.93         5.31 o                         
  -8   3  13         70.56         60.52         5.90 o                         
  -7   3  13        121.86        138.43         7.11 o                         
  -6   3  13       1146.44       1143.41        18.43 o                         
  -5   3  13        330.40        332.09         6.76 o                         
  -4   3  13        150.23        156.03         5.01 o                         
  -3   3  13        893.94        908.72        13.52 o                         
  -2   3  13       3491.03       3464.50        43.27 o                         
  -1   3  13        862.95        830.31        15.11 o                         
   0   3  13        289.22        302.27         5.43 o                         
   1   3  13         89.02         91.04         4.21 o                         
   2   3  13         36.41         30.39         3.77 o                         
   3   3  13        314.88        326.34        10.02 o                         
   4   3  13       3782.47       3903.65        68.96 o                         
   5   3  13         95.40        113.39        13.39 o                         
   6   3  13        188.29        197.38        10.72 o                         
   7   3  13        184.98        199.06         8.94 o                         
   8   3  13        230.90        258.04         8.57 o                         
 -10   4  13         11.10         25.54        13.80 o                         
  -9   4  13        407.01        386.60        13.65 o                         
  -8   4  13         14.03         19.31         5.99 o                         
  -7   4  13        228.35        234.86         8.55 o                         
  -6   4  13         53.42         54.93         5.23 o                         
  -5   4  13        676.71        701.01        13.47 o                         
  -4   4  13         49.62         42.54         4.44 o                         
  -3   4  13        791.38        761.62        12.71 o                         
  -2   4  13        738.96        830.44        15.60 o                         
  -1   4  13        885.07        858.50        16.54 o                         
   0   4  13       1714.97       1829.32        27.21 o                         
   1   4  13       3490.81       3225.27        44.25 o                         
   2   4  13         49.90         42.70         4.39 o                         
   3   4  13        102.28         99.21         9.77 o                         
   4   4  13        353.23        336.88        14.03 o                         
   5   4  13         93.76        108.27         9.34 o                         
   6   4  13         61.05         70.75         8.17 o                         
   7   4  13          1.43          8.31         5.67 o                         
   8   4  13         10.84         19.08         7.54 o                         
 -10   5  13         97.74         90.26         8.19 o                         
  -9   5  13         83.28         78.73        11.01 o                         
  -8   5  13        283.21        308.31        15.30 o                         
  -7   5  13        596.32        564.88        18.42 o                         
  -6   5  13        163.98        177.02        12.13 o                         
  -5   5  13        977.58        926.16        21.35 o                         
  -4   5  13       2516.38       2615.69        55.12 o                         
  -3   5  13        453.37        440.56        11.58 o                         
  -2   5  13        522.78        513.29        13.16 o                         
  -1   5  13        166.80        188.34         7.11 o                         
   0   5  13        620.78        632.61        12.34 o                         
   1   5  13          8.12         11.17         4.11 o                         
   2   5  13       3620.64       3543.27        66.90 o                         
   3   5  13       1283.13       1222.95        51.06 o                         
   4   5  13         89.49         77.81        10.09 o                         
   5   5  13        193.76        189.93        16.05 o                         
   6   5  13        847.68        870.45        38.64 o                         
   7   5  13        311.49        338.42        27.37 o                         
   8   5  13         41.84         40.37        11.32 o                         
 -10   6  13          6.40          8.56         5.81 o                         
  -9   6  13          9.21          5.84         8.99 o                         
  -8   6  13        273.81        245.84        11.31 o                         
  -7   6  13        112.91        107.22         7.93 o                         
  -6   6  13        136.95        117.14         8.84 o                         
  -5   6  13        995.82        986.42        32.69 o                         
  -4   6  13        259.59        234.12        10.43 o                         
  -3   6  13         11.03         10.77         4.69 o                         
  -2   6  13        277.54        260.43         8.30 o                         
  -1   6  13        347.80        344.42        13.39 o                         
   0   6  13         70.94         75.90         9.28 o                         
   1   6  13        128.90        111.80         5.87 o                         
   2   6  13        126.55         94.69         6.56 o                         
   3   6  13        644.15        598.23        18.26 o                         
   4   6  13        443.55        473.61        24.46 o                         
   5   6  13         30.72         35.85        10.44 o                         
   6   6  13         12.37         22.62        13.48 o                         
   7   6  13         83.30        115.24        16.77 o                         
   8   6  13         24.05         26.96        10.19 o                         
  -9   7  13        100.92         95.21         7.87 o                         
  -8   7  13         38.46         33.53         7.40 o                         
  -7   7  13          6.81          7.50         8.46 o                         
  -6   7  13        414.49        413.35        16.13 o                         
  -5   7  13        252.89        281.66        19.23 o                         
  -4   7  13         74.60        102.28         7.51 o                         
  -3   7  13        611.51        575.15        13.43 o                         
  -2   7  13        182.35        185.76         6.64 o                         
  -1   7  13        384.09        422.18        14.73 o                         
   0   7  13        537.09        571.38        17.50 o                         
   1   7  13       2909.63       2801.72        48.22 o                         
   2   7  13        102.80         84.36         6.67 o                         
   3   7  13        273.95        250.29        12.25 o                         
   4   7  13        249.15        272.64        17.89 o                         
   5   7  13        632.65        655.69        25.09 o                         
   6   7  13         35.89         45.30        12.79 o                         
   7   7  13        130.83        150.32        12.58 o                         
   8   7  13        126.09        142.93        13.08 o                         
  -9   8  13         40.99         55.33         8.04 o                         
  -8   8  13         85.44         99.53         9.33 o                         
  -7   8  13        507.22        520.20        21.69 o                         
  -6   8  13        134.22        121.25        12.24 o                         
  -5   8  13         96.85        116.06         9.74 o                         
  -4   8  13         39.19         36.78         8.05 o                         
  -3   8  13          3.10          0.90         5.64 o                         
  -2   8  13        820.28        801.28        16.26 o                         
  -1   8  13        385.41        363.28        12.09 o                         
   0   8  13        374.28        363.61        17.72 o                         
   1   8  13       2351.44       2348.01        46.03 o                         
   2   8  13       1158.52       1108.53        36.31 o                         
   3   8  13         55.90         36.16         8.87 o                         
   4   8  13        360.96        363.47        20.83 o                         
   5   8  13        170.86        178.54        12.45 o                         
   6   8  13        192.67        207.65        16.01 o                         
   7   8  13         33.64         59.57         9.91 o                         
  -9   9  13         55.15         48.15         9.95 o                         
  -8   9  13         41.90         31.10         9.21 o                         
  -7   9  13          4.73          9.84         8.03 o                         
  -6   9  13        223.65        229.19        14.11 o                         
  -5   9  13       1574.67       1579.71        44.63 o                         
  -4   9  13        137.49        144.41        11.27 o                         
  -3   9  13        620.35        635.34        17.10 o                         
  -2   9  13         40.09         45.78         6.62 o                         
  -1   9  13        713.23        737.82        19.64 o                         
   0   9  13        616.50        575.19        25.44 o                         
   1   9  13        769.08        827.95        34.00 o                         
   2   9  13         32.87         42.19         7.20 o                         
   3   9  13       1466.67       1540.08        49.76 o                         
   4   9  13        325.33        322.99        16.59 o                         
   5   9  13        185.11        196.68        12.58 o                         
   6   9  13          1.70         -0.36        13.84 o                         
   7   9  13         70.72         64.28        13.96 o                         
  -9  10  13        143.19        129.37        11.96 o                         
  -8  10  13         15.90         19.01        19.22 o                         
  -7  10  13         32.42         23.96        10.98 o                         
  -6  10  13        379.99        346.93        28.89 o                         
  -5  10  13         32.32         43.80        36.92 o                         
  -4  10  13        894.87        886.05        26.99 o                         
  -3  10  13       1908.85       1928.41        48.55 o                         
  -2  10  13        306.18        256.73         9.33 o                         
  -1  10  13         25.22         30.61         7.86 o                         
   0  10  13         28.64         23.22         7.36 o                         
   1  10  13       1253.14       1243.84        48.71 o                         
   2  10  13         10.25         11.53         9.07 o                         
   3  10  13        241.02        222.61        14.87 o                         
   4  10  13          3.26          9.97        11.51 o                         
   5  10  13        446.98        422.18        18.03 o                         
   6  10  13        159.86        163.50        12.10 o                         
   7  10  13          8.84         24.72        10.83 o                         
  -8  11  13        420.95        431.41        19.72 o                         
  -7  11  13         38.79         48.92        10.46 o                         
  -6  11  13         33.83         18.99        11.15 o                         
  -5  11  13        128.13        132.16        11.62 o                         
  -4  11  13       1166.03       1194.01        30.77 o                         
  -3  11  13       2555.02       2635.73        81.42 o                         
  -2  11  13        935.91       1011.53        34.13 o                         
  -1  11  13        257.77        269.93        16.33 o                         
   0  11  13          6.95         -0.58         9.68 o                         
   1  11  13         15.61         19.01        13.80 o                         
   2  11  13       3532.39       3536.33       108.74 o                         
   3  11  13        287.65        317.65        12.22 o                         
   4  11  13        206.36        222.91        13.51 o                         
   5  11  13         36.53         32.63         8.42 o                         
   6  11  13       1132.73       1062.11        41.94 o                         
  -8  12  13        110.12        126.49         9.13 o                         
  -7  12  13        189.79        203.28        22.87 o                         
  -6  12  13        487.30        477.40        23.55 o                         
  -5  12  13        304.51        319.64        11.67 o                         
  -4  12  13       3944.90       4035.00        95.14 o                         
  -3  12  13          7.31          5.43        12.96 o                         
  -2  12  13       1299.07       1370.88        44.69 o                         
  -1  12  13        558.19        583.19        38.44 o                         
   0  12  13        557.40        585.84        38.68 o                         
   1  12  13         85.01         81.15        12.98 o                         
   2  12  13       1098.84       1036.54        30.81 o                         
   3  12  13          3.00          8.77         7.57 o                         
   4  12  13         10.54         25.70         8.99 o                         
   5  12  13         24.47         25.65         7.64 o                         
   6  12  13        570.69        609.01        27.77 o                         
  -7  13  13         83.06         85.21         9.33 o                         
  -6  13  13        447.98        451.97        18.71 o                         
  -5  13  13         43.42         61.73         6.70 o                         
  -4  13  13         20.99         24.16         8.36 o                         
  -3  13  13        129.96        133.89        10.78 o                         
  -2  13  13         48.38         58.02        11.73 o                         
  -1  13  13        186.16        193.97        20.30 o                         
   0  13  13        466.46        498.53        34.67 o                         
   1  13  13        129.98        135.03        11.99 o                         
   2  13  13       1012.46        964.97        28.93 o                         
   3  13  13          2.83          9.32         6.93 o                         
   4  13  13       1928.06       1841.93        70.66 o                         
   5  13  13        300.03        273.56        13.62 o                         
  -7  14  13          5.91         18.44         6.29 o                         
  -6  14  13        791.63        776.55        56.30 o                         
  -5  14  13        111.53        113.64        11.48 o                         
  -4  14  13       1014.44       1073.64        35.87 o                         
  -3  14  13        286.83        367.47        16.22 o                         
  -2  14  13        944.84       1043.12        43.07 o                         
  -1  14  13         54.25         67.40        12.27 o                         
   0  14  13         96.47        113.20        13.09 o                         
   1  14  13         52.26         30.96         9.34 o                         
   2  14  13        149.88        177.29         9.95 o                         
   3  14  13         11.54         15.63         6.57 o                         
   4  14  13        143.08        184.19        18.86 o                         
   5  14  13        225.37        204.44        11.37 o                         
  -6  15  13         16.31         22.47         9.55 o                         
  -5  15  13         16.32         26.35         7.68 o                         
  -4  15  13         35.61         48.21        11.32 o                         
  -3  15  13        225.04        268.16        16.15 o                         
  -2  15  13        434.93        425.52        21.29 o                         
  -1  15  13        227.37        238.73        12.59 o                         
   0  15  13        233.77        249.29        16.27 o                         
   1  15  13         69.85         79.69        10.88 o                         
   2  15  13        494.18        520.01        17.13 o                         
   3  15  13         63.06         60.22         7.63 o                         
   4  15  13        174.70        162.88        10.73 o                         
  -5  16  13        216.84        183.06        14.77 o                         
  -4  16  13         57.83         61.23        11.88 o                         
  -3  16  13        162.91        195.82        17.66 o                         
  -2  16  13         27.14         32.42        12.28 o                         
  -1  16  13         63.58         78.87         9.93 o                         
   0  16  13         11.06         -1.29        12.48 o                         
   1  16  13        282.83        281.71        15.82 o                         
   2  16  13         13.33         20.28        13.70 o                         
   3  16  13         18.86         18.65         5.89 o                         
   4  16  13          1.41          7.46         9.15 o                         
  -4  17  13         21.49         18.62         8.83 o                         
  -3  17  13        489.17        483.92        29.69 o                         
  -2  17  13          6.54         10.59         9.95 o                         
  -1  17  13         17.21          9.23         7.37 o                         
   0  17  13         63.00         64.16         8.81 o                         
   1  17  13        638.79        666.29        27.97 o                         
   2  17  13         11.31         18.17         6.01 o                         
  -3  18  13          1.56          5.14         7.14 o                         
  -2  18  13         25.13         23.43         8.19 o                         
  -1  18  13        127.91        117.73        12.44 o                         
   0  18  13         98.75        127.29         9.02 o                         
   1  18  13         72.50         73.68         7.17 o                         
 -10   0  14          0.02         12.36        10.59 o                         
  -8   0  14        265.84        267.00        13.92 o                         
  -6   0  14       1907.07       1978.04        54.15 o                         
  -4   0  14       2579.63       2664.87        91.08 o                         
  -2   0  14         53.08         63.04         4.63 o                         
   0   0  14       2631.69       2526.54        45.87 o                         
   2   0  14       4760.41       4533.13        92.45 o                         
   4   0  14        684.51        639.03        24.10 o                         
   6   0  14        554.91        523.01        35.87 o                         
   8   0  14         20.44         13.03         6.41 o                         
 -10   1  14         21.61         13.61         6.14 o                         
  -9   1  14         76.51         80.23         8.02 o                         
  -8   1  14        141.91        126.91         6.68 o                         
  -7   1  14          3.48          4.62         4.78 o                         
  -6   1  14         10.06         11.40         4.31 o                         
  -5   1  14       1199.44       1083.70        19.23 o                         
  -4   1  14        431.20        459.86         9.13 o                         
  -3   1  14        711.31        760.26        13.30 o                         
  -2   1  14       4638.53       4549.81        62.02 o                         
  -1   1  14         53.37         67.52         3.57 o                         
   0   1  14       1037.35        968.33        13.08 o                         
   1   1  14        617.86        644.93        10.70 o                         
   2   1  14        220.22        207.97         6.16 o                         
   3   1  14        495.04        490.08        12.91 o                         
   4   1  14        232.47        237.20        13.56 o                         
   5   1  14          3.72          8.82        11.69 o                         
   6   1  14        220.93        228.21        16.40 o                         
   7   1  14         20.03         28.93         5.92 o                         
   8   1  14          3.36          9.05         4.38 o                         
 -10   2  14        316.21        284.68        19.77 o                         
  -9   2  14        157.41        130.39         7.78 o                         
  -8   2  14         92.13        101.47         7.72 o                         
  -7   2  14        115.07        131.40         6.30 o                         
  -6   2  14        192.96        168.91         5.91 o                         
  -5   2  14        196.88        187.73         6.25 o                         
  -4   2  14        113.50        111.60         6.63 o                         
  -3   2  14         84.95         90.60         4.11 o                         
  -2   2  14         32.03         22.81         3.63 o                         
  -1   2  14       2806.77       2656.46        36.02 o                         
   0   2  14         78.55         99.58         3.61 o                         
   1   2  14         30.16         19.89         3.08 o                         
   2   2  14        489.08        428.66         8.87 o                         
   3   2  14        324.80        271.05         7.51 o                         
   4   2  14         15.09         22.27         8.60 o                         
   5   2  14        419.85        476.34        34.67 o                         
   6   2  14        445.89        505.44        17.40 o                         
   7   2  14        104.69        105.21         6.89 o                         
   8   2  14         25.37         31.33         4.59 o                         
 -10   3  14          2.67          7.60         5.99 o                         
  -9   3  14         53.29         55.55         6.57 o                         
  -8   3  14         10.71         17.02         5.47 o                         
  -7   3  14         80.53         71.31         6.81 o                         
  -6   3  14         12.27          6.82         4.94 o                         
  -5   3  14       1103.17       1157.03        25.03 o                         
  -4   3  14        481.06        436.85        12.69 o                         
  -3   3  14        338.03        346.21         7.44 o                         
  -2   3  14        837.25        759.44        11.01 o                         
  -1   3  14       1990.98       1957.12        27.15 o                         
   0   3  14       3136.48       3068.12        39.26 o                         
   1   3  14         60.06         68.25         3.73 o                         
   2   3  14        123.95        114.32         5.19 o                         
   3   3  14          7.03          6.99         4.77 o                         
   4   3  14         28.09         35.53         9.37 o                         
   5   3  14       1262.74       1217.64        40.79 o                         
   6   3  14        623.50        590.68        19.27 o                         
   7   3  14         99.47        102.09         9.68 o                         
   8   3  14        247.31        268.99         6.85 o                         
 -10   4  14         23.82         23.51         9.23 o                         
  -9   4  14         28.16         31.31         5.91 o                         
  -8   4  14        634.50        672.81        19.51 o                         
  -7   4  14         74.21         61.69         6.46 o                         
  -6   4  14        529.24        483.72        24.51 o                         
  -5   4  14       4064.31       4051.83        60.71 o                         
  -4   4  14        494.56        480.49        10.85 o                         
  -3   4  14       1018.37       1021.91        18.73 o                         
  -2   4  14       1191.48       1154.28        18.47 o                         
  -1   4  14         82.41         62.54         5.19 o                         
   0   4  14         66.60         54.40         3.88 o                         
   1   4  14       1900.48       1830.97        27.45 o                         
   2   4  14       1465.62       1321.31        23.49 o                         
   3   4  14         88.29         76.89         7.36 o                         
   4   4  14          5.84         13.31         7.67 o                         
   5   4  14        763.04        770.53        27.90 o                         
   6   4  14        386.83        427.20        16.82 o                         
   7   4  14        203.80        198.04         9.89 o                         
   8   4  14         20.73         40.21        10.35 o                         
 -10   5  14         23.23         27.29         8.35 o                         
  -9   5  14         51.03         56.13         9.93 o                         
  -8   5  14         45.72         32.27         9.06 o                         
  -7   5  14        419.30        436.00        16.34 o                         
  -6   5  14        114.96        105.29         8.92 o                         
  -5   5  14        348.28        347.85        15.39 o                         
  -4   5  14        251.14        244.15         8.94 o                         
  -3   5  14       4098.29       4041.03        81.63 o                         
  -2   5  14        111.03         89.99         5.44 o                         
  -1   5  14        347.80        298.40        12.04 o                         
   0   5  14        552.07        606.36        15.67 o                         
   1   5  14        582.85        611.35        12.90 o                         
   2   5  14        263.66        287.72        10.53 o                         
   3   5  14        209.72        222.31        11.30 o                         
   4   5  14          8.38         12.77        11.36 o                         
   5   5  14        185.90        171.90        12.29 o                         
   6   5  14         70.26         42.83        13.15 o                         
   7   5  14         67.53         64.36        14.93 o                         
   8   5  14         61.79         69.02        10.43 o                         
  -9   6  14         40.57         33.78         8.60 o                         
  -8   6  14         78.65         85.61         8.21 o                         
  -7   6  14         55.39         61.11         7.67 o                         
  -6   6  14        103.08        115.54         8.72 o                         
  -5   6  14       3257.96       3329.16        74.82 o                         
  -4   6  14        405.03        389.53        13.18 o                         
  -3   6  14         22.43         23.76         5.48 o                         
  -2   6  14        575.23        517.71        16.68 o                         
  -1   6  14         14.88          9.57         5.20 o                         
   0   6  14       1078.48       1072.58        20.78 o                         
   1   6  14       3352.82       3284.47        53.09 o                         
   2   6  14        250.95        232.96         9.90 o                         
   3   6  14        214.09        234.25        10.60 o                         
   4   6  14        809.84        808.35        28.68 o                         
   5   6  14       2279.77       2210.31        69.56 o                         
   6   6  14         55.57         44.74        13.04 o                         
   7   6  14          6.62         19.10        13.08 o                         
  -9   7  14          2.72          6.58         7.54 o                         
  -8   7  14        363.68        374.38        13.74 o                         
  -7   7  14         57.39         50.91         8.26 o                         
  -6   7  14        247.58        269.07        12.56 o                         
  -5   7  14       2437.47       2437.47        66.19 o                         
  -4   7  14        604.97        629.76        28.31 o                         
  -3   7  14        576.97        561.58        14.39 o                         
  -2   7  14        258.96        241.30         8.64 o                         
  -1   7  14       1652.89       1603.70        34.72 o                         
   0   7  14       1310.12       1253.93        26.46 o                         
   1   7  14        205.99        187.76         6.96 o                         
   2   7  14       1672.03       1678.33        34.84 o                         
   3   7  14          5.51         10.84        10.61 o                         
   4   7  14        388.49        370.09        21.18 o                         
   5   7  14        301.25        288.70        15.00 o                         
   6   7  14         76.93         96.03        18.38 o                         
   7   7  14          4.45         13.61         8.53 o                         
  -9   8  14          1.35         15.67        12.76 o                         
  -8   8  14          6.56         12.03         7.26 o                         
  -7   8  14         54.84         59.74         9.78 o                         
  -6   8  14         35.75         24.86         9.85 o                         
  -5   8  14          0.85          4.77         9.39 o                         
  -4   8  14        115.93        104.28         8.86 o                         
  -3   8  14        166.13        202.92         8.51 o                         
  -2   8  14        512.81        478.86        13.03 o                         
  -1   8  14        253.70        245.02        11.95 o                         
   0   8  14        731.75        714.39        18.84 o                         
   1   8  14        103.23        109.81         8.75 o                         
   2   8  14        397.85        334.68        16.83 o                         
   3   8  14         64.11         93.85        13.16 o                         
   4   8  14        123.89        127.57        13.96 o                         
   5   8  14        201.50        183.08        12.44 o                         
   6   8  14        110.52        102.47        12.53 o                         
   7   8  14        227.49        219.50        19.98 o                         
  -9   9  14        195.79        202.40        15.17 o                         
  -8   9  14        295.40        276.65        12.53 o                         
  -7   9  14         68.79         77.12         9.41 o                         
  -6   9  14         22.72         33.79        12.30 o                         
  -5   9  14        307.49        330.96        16.31 o                         
  -4   9  14          4.32         -0.44         7.90 o                         
  -3   9  14        999.78       1009.27        24.90 o                         
  -2   9  14        586.28        538.32        26.21 o                         
  -1   9  14         72.74         85.85         8.40 o                         
   0   9  14       1184.82       1215.80        38.43 o                         
   1   9  14       1335.97       1361.32        31.80 o                         
   2   9  14        546.82        545.44        21.61 o                         
   3   9  14          0.85          3.16        12.15 o                         
   4   9  14       1352.79       1344.75        44.68 o                         
   5   9  14         61.27         58.52         9.23 o                         
   6   9  14        271.13        296.53        24.88 o                         
   7   9  14         11.29         41.17        11.16 o                         
  -8  10  14        199.17        187.06        15.53 o                         
  -7  10  14          1.91          0.16         9.87 o                         
  -6  10  14         60.83         64.59        12.22 o                         
  -5  10  14        187.93        172.56        15.35 o                         
  -4  10  14       1749.63       1766.19        49.03 o                         
  -3  10  14         48.09         54.34         8.69 o                         
  -2  10  14        429.67        440.81        15.61 o                         
  -1  10  14         39.75         34.65        18.10 o                         
   0  10  14       2291.71       2297.61        87.67 o                         
   1  10  14        175.68        210.74        16.50 o                         
   2  10  14        466.11        471.40        19.81 o                         
   3  10  14        136.27        118.08        20.79 o                         
   4  10  14        129.65        119.69        14.52 o                         
   5  10  14         90.69        100.36         9.59 o                         
   6  10  14        389.61        384.81        28.33 o                         
  -8  11  14        283.15        274.51        13.96 o                         
  -7  11  14        468.40        465.68        22.22 o                         
  -6  11  14         20.13         33.87        11.12 o                         
  -5  11  14        215.87        220.46        16.30 o                         
  -4  11  14        228.64        228.88        11.45 o                         
  -3  11  14        779.22        793.91        28.14 o                         
  -2  11  14       1637.82       1657.29        52.95 o                         
  -1  11  14        117.02        109.38         9.75 o                         
   0  11  14       1206.14       1186.23        47.92 o                         
   1  11  14          4.43         19.22         8.72 o                         
   2  11  14        510.06        501.75        20.49 o                         
   3  11  14        851.63        847.03        26.31 o                         
   4  11  14         87.16         93.62        10.32 o                         
   5  11  14        422.66        424.52        16.99 o                         
   6  11  14          0.06         33.71        12.44 o                         
  -8  12  14          1.61          2.61         5.53 o                         
  -7  12  14        211.49        225.79        22.71 o                         
  -6  12  14          9.26         12.45         9.93 o                         
  -5  12  14          2.18          5.44        10.35 o                         
  -4  12  14          1.66         14.33         6.60 o                         
  -3  12  14        748.74        758.73        37.84 o                         
  -2  12  14        149.88        162.68        14.12 o                         
  -1  12  14         36.59         32.98         9.23 o                         
   0  12  14          0.04          8.94         9.95 o                         
   1  12  14        318.86        374.06        21.21 o                         
   2  12  14         12.63          9.38         7.67 o                         
   3  12  14         38.20         29.04         8.73 o                         
   4  12  14         35.87         51.10         8.74 o                         
   5  12  14        562.25        498.61        18.46 o                         
   6  12  14         27.25         42.53        10.59 o                         
  -7  13  14        161.50        136.87         9.85 o                         
  -6  13  14         36.63         50.17         9.45 o                         
  -5  13  14        628.26        660.38        20.37 o                         
  -4  13  14          3.27          9.39        13.28 o                         
  -3  13  14        535.71        533.46        20.67 o                         
  -2  13  14        581.71        581.83        39.72 o                         
  -1  13  14        280.88        334.81        26.48 o                         
   0  13  14         10.94         18.78        13.88 o                         
   1  13  14        250.91        255.91        14.20 o                         
   2  13  14         22.79         32.87         7.57 o                         
   3  13  14        618.59        594.73        22.27 o                         
   4  13  14          7.51         14.61         8.33 o                         
   5  13  14       1603.54       1562.44        48.57 o                         
  -6  14  14         69.18         66.69        12.04 o                         
  -5  14  14         19.57         27.73         8.16 o                         
  -4  14  14          7.93         17.18         8.81 o                         
  -3  14  14        176.84        187.63        19.10 o                         
  -2  14  14         92.72         88.00        11.52 o                         
  -1  14  14        693.76        669.17        41.97 o                         
   0  14  14        404.30        450.73        23.00 o                         
   1  14  14        771.67        750.33        32.82 o                         
   2  14  14        133.75        150.77         8.82 o                         
   3  14  14        152.04        145.98        13.86 o                         
   4  14  14         12.65         11.73         7.37 o                         
  -6  15  14         13.34          8.51         9.31 o                         
  -5  15  14        114.34        118.45        12.84 o                         
  -4  15  14         20.95         28.73         9.04 o                         
  -3  15  14         60.71         63.55         9.90 o                         
  -2  15  14        179.50        171.74        17.50 o                         
  -1  15  14         78.76         79.81        12.99 o                         
   0  15  14        361.01        373.64        19.52 o                         
   1  15  14        193.68        203.64        14.00 o                         
   2  15  14         96.12         92.53         8.50 o                         
   3  15  14        486.19        482.13        17.65 o                         
   4  15  14        429.12        440.62        19.06 o                         
  -5  16  14         51.12         61.52        14.08 o                         
  -4  16  14        419.05        426.96        19.42 o                         
  -3  16  14        164.51        140.20        14.93 o                         
  -2  16  14         49.79         64.20        12.28 o                         
  -1  16  14          2.97         10.43         7.86 o
[truncated: 129,682 more chars]
